# Supplementary material for: Wing Shape of Four New Bee Fossils (Hymenoptera: Anthophila) Provides Insights to Bee Evolution
Source: PLoS One. 2014 Oct 29;9(10):e108865. doi: 10.1371/journal.pone.0108865 (PMC4212905; doi:10.1371/journal.pone.0108865)
Supplement: Table S2 — Landmarks coordinates of the Bombini data set (from Wappler et al. 2012). (XLSX) [file pone.0108865.s002.xlsx]

## Sheet: Feuil1
Genus	LM1x	LM1y	LM2x	LM2y	LM3x	LM3y	LM4x	LM4y	LM5x	LM5y	LM6x	LM6y	LM7x	LM7y	LM8x	LM8y	LM9x	LM9y	LM10x	LM10y	LM11x	LM11y	LM12x	LM12y	LM13x	LM13y	LM14x	LM14y	LM15x	LM15y	LM16x	LM16y	LM17x	LM17y
Anthophorini	-0.30701	0.201482	0.0119324	0.143861	-0.0456002	0.126281	-0.112962	0.126499	-0.217128	0.134869	-0.231546	0.0286115	-0.22167	0.0197749	-0.136071	0.0296332	-0.0472564	0.0126997	0.018313	0.0453313	0.17466	0.0345044	0.419077	-0.126611	0.15788	-0.0925198	0.11185	-0.163406	-0.147333	-0.08799	0.140806	-0.224998	0.432058	-0.208022
Anthophorini	-0.301679	0.207404	0.00672848	0.154191	-0.0489651	0.131217	-0.109667	0.130737	-0.205355	0.139978	-0.233115	0.0259869	-0.221533	0.0160186	-0.130687	0.0273933	-0.0512801	0.00907091	0.016539	0.0427126	0.163084	0.0394505	0.417728	-0.115314	0.162783	-0.09861	0.116105	-0.165623	-0.147398	-0.0974764	0.138495	-0.235421	0.428217	-0.211716
Anthophorini	-0.315067	0.211849	0.0102986	0.147576	-0.0423766	0.1251	-0.110665	0.125268	-0.207576	0.133193	-0.235181	0.0293098	-0.224961	0.0221938	-0.128857	0.0288856	-0.0557445	0.00832374	0.0207794	0.0442877	0.166811	0.0363341	0.404381	-0.118957	0.157005	-0.094918	0.110035	-0.161878	-0.132317	-0.0961609	0.14134	-0.226073	0.442096	-0.214334
Anthophorini	-0.329209	0.221531	0.00973112	0.147122	-0.039141	0.120883	-0.101374	0.121942	-0.177331	0.131079	-0.241474	0.0269763	-0.225784	0.0165321	-0.106148	0.018651	-0.10309	0.0180309	0.0191287	0.0454578	0.178212	0.021916	0.439567	-0.121042	0.175495	-0.102686	0.104633	-0.166003	-0.148473	-0.0957321	0.132612	-0.217908	0.412645	-0.186752
Anthophorini	-0.328024	0.219797	0.0176211	0.147711	-0.0398691	0.119943	-0.0958438	0.123738	-0.181627	0.135259	-0.243375	0.0298726	-0.22797	0.0179218	-0.104556	0.0170168	-0.0980625	0.0150532	0.00860483	0.0436776	0.181691	0.0214068	0.438781	-0.117196	0.169775	-0.101176	0.103571	-0.165289	-0.146757	-0.102615	0.132831	-0.219146	0.41321	-0.185973
Anthophorini	-0.334691	0.221767	0.0145307	0.152252	-0.0411432	0.123678	-0.0963011	0.124879	-0.181076	0.134976	-0.23777	0.0230343	-0.226291	0.0164226	-0.105749	0.0180715	-0.0979523	0.0156289	0.019243	0.0454678	0.174222	0.0304115	0.44165	-0.115992	0.176714	-0.102234	0.104966	-0.166428	-0.14026	-0.104065	0.132516	-0.222318	0.397393	-0.195553
Anthophorini	-0.388655	0.21374	0.074942	0.129786	-0.021997	0.102365	-0.116905	0.113139	-0.195712	0.119873	-0.216787	0.0232402	-0.212684	0.0216683	-0.0932643	0.0298977	-0.0872468	0.0288287	0.0276407	0.0396495	0.180749	0.026606	0.445306	-0.121799	0.133262	-0.0961551	0.0917623	-0.145784	-0.153773	-0.0950614	0.117978	-0.190376	0.415384	-0.19962
Anthophorini	-0.377196	0.218052	0.0813728	0.124773	-0.0109736	0.0969514	-0.120788	0.114273	-0.206063	0.124889	-0.229974	0.0202101	-0.227491	0.0186658	-0.09018	0.0295287	-0.082841	0.027474	0.0362187	0.0362689	0.178278	0.0342091	0.433979	-0.118098	0.14229	-0.091513	0.0945535	-0.14429	-0.149966	-0.102583	0.114731	-0.189611	0.414049	-0.1992
Anthophorini	-0.38032	0.219543	0.0814789	0.124131	-0.00637604	0.0990071	-0.114234	0.115532	-0.19835	0.124228	-0.22769	0.0199254	-0.224317	0.0166906	-0.0964502	0.0263954	-0.0903252	0.0248181	0.0431555	0.0384423	0.172809	0.0373361	0.434194	-0.115659	0.13095	-0.0900859	0.0893073	-0.145719	-0.152523	-0.102618	0.119732	-0.192434	0.418961	-0.199533
Anthophorini	-0.363845	0.218468	0.0324867	0.155871	-0.02721	0.123539	-0.0770638	0.116505	-0.185202	0.137308	-0.232484	0.0170245	-0.21897	0.014263	-0.103681	0.0269356	-0.0996856	0.0254092	0.00947239	0.0524481	0.189578	0.0422154	0.42023	-0.123248	0.140879	-0.0865726	0.0990582	-0.18467	-0.119964	-0.108847	0.131834	-0.2323	0.404568	-0.194349
Bombus	-0.376961	0.219472	0.0470495	0.147296	-0.0150992	0.104191	-0.114338	0.108203	-0.181496	0.132259	-0.251663	0.027004	-0.227603	0.0119693	-0.106315	0.0280076	0.0189786	0.0099635	0.0791275	0.0520636	0.167346	0.0630891	0.416942	-0.108318	0.114221	-0.0972888	0.0801397	-0.175479	-0.140393	-0.111323	0.0921659	-0.240633	0.397898	-0.170476
Bombus	-0.380635	0.225972	0.0386067	0.153764	-0.0239441	0.109632	-0.122271	0.116135	-0.18162	0.134308	-0.243722	0.0218737	-0.215266	0.00848114	-0.101021	0.0253889	0.0105332	0.0115782	0.0766542	0.0507507	0.16628	0.0603439	0.410304	-0.104311	0.114287	-0.0975051	0.0850674	-0.175652	-0.127702	-0.108269	0.0976128	-0.250299	0.396835	-0.182191
Bombus	-0.371379	0.220237	0.0359861	0.154141	-0.0317512	0.111423	-0.130058	0.120115	-0.175464	0.136298	-0.241562	0.0221542	-0.212422	0.0079375	-0.106913	0.0279253	0.00696666	0.0121871	0.0707642	0.0536355	0.162618	0.0666862	0.416866	-0.108141	0.117723	-0.0944314	0.0848393	-0.177189	-0.122894	-0.11317	0.0995863	-0.248764	0.397094	-0.191045
Bombus	-0.392868	0.231824	0.0328398	0.14984	-0.0368014	0.106031	-0.126001	0.113406	-0.179001	0.132564	-0.23562	0.0263867	-0.209048	0.0162444	-0.0958195	0.0258799	0.0107976	0.00826866	0.0743134	0.0466624	0.165264	0.0601378	0.41396	-0.109991	0.119557	-0.092656	0.0849444	-0.175232	-0.119437	-0.112464	0.0963415	-0.242397	0.396579	-0.184506
Bombus	-0.378342	0.220029	0.0390265	0.151771	-0.0287441	0.112672	-0.130939	0.117181	-0.18028	0.1314	-0.245168	0.0225275	-0.213294	0.0105443	-0.106439	0.0273235	0.00761404	0.0110399	0.0771941	0.0502804	0.170641	0.0641606	0.416629	-0.111525	0.118101	-0.0964468	0.0819675	-0.178458	-0.117301	-0.109023	0.0921834	-0.237645	0.397151	-0.185832
Bombus	-0.367459	0.218601	0.0394982	0.149909	-0.0289634	0.109033	-0.134663	0.117751	-0.18484	0.135771	-0.245082	0.0246179	-0.214258	0.0126597	-0.102783	0.0277034	0.00826328	0.0130212	0.0700234	0.0495284	0.166927	0.060366	0.421708	-0.112573	0.115065	-0.100061	0.0847949	-0.176643	-0.126905	-0.108369	0.0998398	-0.241692	0.398834	-0.179623
Bombus	-0.366021	0.221522	0.0399602	0.150685	-0.021488	0.103684	-0.122512	0.111003	-0.18435	0.134712	-0.256945	0.02197	-0.220231	0.00607435	-0.094745	0.023169	0.00427096	0.0126853	0.0804993	0.0485472	0.180128	0.0588797	0.425617	-0.098398	0.111414	-0.0912234	0.0756511	-0.174104	-0.138848	-0.109798	0.0914606	-0.236181	0.396139	-0.183227
Bombus	-0.376927	0.22706	0.0365004	0.149257	-0.0204267	0.10525	-0.114808	0.109136	-0.193612	0.137827	-0.247767	0.0166347	-0.218096	0.00602354	-0.0926996	0.0255418	0.0103879	0.0128787	0.0737367	0.0489264	0.178521	0.0583122	0.422856	-0.102168	0.115662	-0.0901474	0.0774125	-0.171208	-0.133052	-0.110369	0.0899077	-0.238488	0.392406	-0.184467
Bombus	-0.371896	0.23075	0.0393835	0.154349	-0.0255157	0.103924	-0.118522	0.109342	-0.191074	0.135957	-0.248538	0.0219985	-0.217623	0.00590331	-0.0954666	0.0248072	0.00401369	0.0110097	0.0758271	0.0485937	0.178219	0.06215	0.420069	-0.102128	0.112481	-0.0932256	0.0789344	-0.175493	-0.126702	-0.114735	0.0946317	-0.242713	0.391779	-0.180489
Bombus	-0.377625	0.228692	0.0403296	0.15527	-0.0234325	0.107776	-0.117894	0.113458	-0.18227	0.136632	-0.246331	0.0172523	-0.21186	0.00491294	-0.0958771	0.0230852	0.00182117	0.0102555	0.0753605	0.0504821	0.173545	0.063854	0.422979	-0.0997074	0.107252	-0.0993982	0.0771199	-0.17569	-0.129248	-0.112464	0.0921735	-0.240963	0.393957	-0.183448
Bombus	-0.365038	0.229899	0.0440302	0.153076	-0.0250819	0.104367	-0.127845	0.10991	-0.17497	0.128683	-0.255114	0.0197086	-0.219119	0.00405975	-0.0989435	0.022254	0.00320102	0.00964288	0.0719504	0.0501963	0.172228	0.064811	0.426796	-0.104073	0.109214	-0.0919628	0.0783763	-0.17077	-0.132288	-0.109025	0.0920145	-0.237845	0.400589	-0.182931
Bombus	-0.367661	0.228407	0.0376557	0.152433	-0.0236906	0.105263	-0.124534	0.113437	-0.171836	0.130359	-0.252504	0.0188648	-0.222289	0.00541177	-0.099409	0.0246645	0.00906194	0.0115403	0.0739546	0.0504085	0.180135	0.0646818	0.422268	-0.0989845	0.112201	-0.0948893	0.0788976	-0.177821	-0.138691	-0.113531	0.0922399	-0.239624	0.394202	-0.180622
Bombus	-0.367735	0.222891	0.0356796	0.146874	-0.0211317	0.106317	-0.117519	0.112809	-0.17906	0.134085	-0.256173	0.0211476	-0.220564	0.00774661	-0.0979337	0.0226402	0.00924371	0.0116882	0.0768765	0.0510371	0.178908	0.0650723	0.429612	-0.0981177	0.107774	-0.0956127	0.0754669	-0.174373	-0.136277	-0.112406	0.0898981	-0.240641	0.392937	-0.181157
Bombus	-0.380087	0.226385	0.0367253	0.138728	-0.0230311	0.100453	-0.115125	0.106363	-0.190772	0.130562	-0.255907	0.0282475	-0.232127	0.0175328	-0.101115	0.0270275	0.0114376	0.00809157	0.0757263	0.0442166	0.169636	0.0585314	0.412033	-0.10795	0.124574	-0.0915816	0.0959346	-0.169573	-0.127662	-0.0969048	0.106249	-0.233281	0.39351	-0.186847
Bombus	-0.380152	0.222799	0.0441966	0.13924	-0.0194343	0.0964849	-0.135108	0.112261	-0.191558	0.130292	-0.253081	0.0318499	-0.225204	0.0162991	-0.104543	0.0256261	0.00644719	0.00847913	0.0750876	0.0443061	0.174516	0.0504527	0.415522	-0.110068	0.125277	-0.0902331	0.0974811	-0.17078	-0.12853	-0.0927501	0.109204	-0.229658	0.38988	-0.184601
Bombus	-0.38025	0.22754	0.0332336	0.137844	-0.0299636	0.0982034	-0.123511	0.108481	-0.18125	0.126306	-0.251058	0.0303011	-0.229453	0.0195396	-0.109369	0.0289701	0.0125376	0.00695967	0.0747161	0.0420792	0.169984	0.0554463	0.413072	-0.106644	0.130588	-0.093836	0.101976	-0.172052	-0.133681	-0.0907534	0.1089	-0.230361	0.39353	-0.188025
Bombus	-0.384475	0.238568	0.0251159	0.143044	-0.0324301	0.0975164	-0.113991	0.105482	-0.195035	0.133366	-0.241504	0.0268385	-0.220464	0.0152841	-0.0988359	0.0287352	0.0148118	0.0103265	0.0673293	0.0441729	0.164613	0.0526947	0.406961	-0.109321	0.134394	-0.0919547	0.0987562	-0.17007	-0.129166	-0.102261	0.105175	-0.234019	0.398742	-0.188404
Bombus	-0.38272	0.227321	0.0323975	0.150104	-0.0316193	0.101385	-0.125349	0.110953	-0.185199	0.132178	-0.246184	0.027548	-0.215828	0.0127359	-0.102184	0.0290853	0.00900628	0.0117049	0.0679053	0.0448434	0.175355	0.0528676	0.413202	-0.107159	0.125017	-0.0913509	0.0917423	-0.172624	-0.12456	-0.103602	0.105588	-0.233986	0.39343	-0.192004
Bombus	-0.382939	0.230918	0.0322631	0.147363	-0.0260073	0.0967034	-0.120645	0.107916	-0.192894	0.134715	-0.246853	0.0263742	-0.217189	0.0119296	-0.100673	0.0264092	0.0115755	0.0102803	0.0691233	0.0464333	0.167086	0.0556476	0.412554	-0.107274	0.126618	-0.0911008	0.0928859	-0.16949	-0.124747	-0.10071	0.103263	-0.232656	0.396578	-0.193458
Bombus	-0.38912	0.237107	0.0350556	0.143861	-0.0284267	0.099567	-0.115843	0.105223	-0.18971	0.13124	-0.239846	0.0237019	-0.222134	0.0157124	-0.0980093	0.0262389	0.00976936	0.00704789	0.0724936	0.045565	0.170475	0.0532101	0.409857	-0.102696	0.127552	-0.093932	0.0939285	-0.174037	-0.135368	-0.101069	0.104398	-0.228315	0.394929	-0.188426
Bombus	-0.385148	0.224853	0.0289608	0.13929	-0.0365432	0.0991726	-0.125975	0.108238	-0.195642	0.134488	-0.246748	0.0320989	-0.223561	0.0222225	-0.0976526	0.0285893	0.0102119	0.00310895	0.0721084	0.0366334	0.1646	0.0487646	0.410672	-0.116716	0.132231	-0.0913802	0.105575	-0.171146	-0.12448	-0.0848543	0.111428	-0.222999	0.399963	-0.190365
Bombus	-0.392934	0.227835	0.0310228	0.147331	-0.0311118	0.100065	-0.115494	0.106056	-0.189307	0.130599	-0.252403	0.030282	-0.230554	0.0200209	-0.0922973	0.0286046	0.0185783	0.00944873	0.0722841	0.039451	0.176325	0.0483949	0.406253	-0.110583	0.124292	-0.0906911	0.0946408	-0.169372	-0.119086	-0.0961737	0.109232	-0.236515	0.390561	-0.184753
Bombus	-0.375451	0.235701	0.034949	0.145989	-0.0185664	0.0996469	-0.137206	0.115915	-0.184573	0.13251	-0.254102	0.0240785	-0.22039	0.0106418	-0.107847	0.0248651	0.00844039	0.00604236	0.0721565	0.0429489	0.175021	0.053106	0.408611	-0.104974	0.126565	-0.0913847	0.0965815	-0.173688	-0.122514	-0.103557	0.106242	-0.232319	0.392083	-0.185522
Bombus	-0.380349	0.224938	0.0413544	0.142216	-0.0203998	0.0967328	-0.131187	0.110671	-0.182968	0.127645	-0.254639	0.0267836	-0.24173	0.0172289	-0.107156	0.0255045	0.00829565	0.00444195	0.0806241	0.0451117	0.178618	0.051342	0.408513	-0.108778	0.13259	-0.0851454	0.103529	-0.16985	-0.129436	-0.0934919	0.108938	-0.226539	0.385403	-0.188813
Bombus	-0.39287	0.227085	0.0390939	0.13558	-0.028782	0.091466	-0.123971	0.105362	-0.195686	0.133904	-0.248883	0.0301259	-0.228168	0.0224827	-0.106714	0.0280429	0.0178587	0.00591995	0.0762192	0.0381998	0.180193	0.0436817	0.412159	-0.108029	0.130227	-0.0865439	0.103482	-0.168381	-0.125781	-0.0880362	0.103369	-0.225798	0.388253	-0.185061
Bombus	-0.381166	0.226673	0.0389942	0.142769	-0.0267424	0.0944471	-0.132376	0.109032	-0.190019	0.131208	-0.250892	0.0288965	-0.226948	0.018029	-0.109225	0.0273308	0.0119805	0.00592346	0.0733446	0.038567	0.179978	0.0459271	0.416131	-0.107803	0.119004	-0.085712	0.0982001	-0.166631	-0.118454	-0.094445	0.101632	-0.225439	0.396558	-0.188773
Bombus	-0.375239	0.228298	0.0409144	0.139601	-0.028288	0.0954634	-0.132379	0.110325	-0.186265	0.130037	-0.248495	0.0294847	-0.224832	0.0149156	-0.117106	0.0242536	0.00874721	0.00588044	0.0713995	0.0405911	0.17547	0.0501045	0.416117	-0.112861	0.122456	-0.0862503	0.100327	-0.164394	-0.12899	-0.0934036	0.105793	-0.226824	0.400372	-0.185223
Bombus	-0.345766	0.223928	0.0313721	0.151294	-0.0432784	0.112237	-0.119996	0.119853	-0.176931	0.139227	-0.25602	0.0220984	-0.227428	0.00930301	-0.108208	0.0268837	-0.00629372	0.0125516	0.0558807	0.0526171	0.165956	0.0651292	0.40241	-0.107011	0.136894	-0.0934737	0.109449	-0.180344	-0.128852	-0.109556	0.10949	-0.253553	0.401323	-0.191185
Bombus	-0.349344	0.222454	0.0250805	0.147585	-0.0316059	0.11075	-0.118494	0.117801	-0.188751	0.140376	-0.250344	0.0241932	-0.219336	0.00940733	-0.10725	0.0294534	-0.0122003	0.00947117	0.0586856	0.0512724	0.163919	0.0626725	0.406066	-0.110368	0.127027	-0.0892692	0.108793	-0.181355	-0.133252	-0.101902	0.115421	-0.250912	0.405584	-0.191629
Bombus	-0.349309	0.228431	0.0276485	0.14529	-0.0334041	0.106614	-0.120099	0.117337	-0.188707	0.140188	-0.252715	0.0235442	-0.22367	0.00960281	-0.111607	0.0279245	-0.00684828	0.0064565	0.0612921	0.0490094	0.162145	0.0574984	0.406436	-0.108014	0.133114	-0.0886494	0.110483	-0.178525	-0.131708	-0.101528	0.112337	-0.245753	0.40461	-0.189425
Bombus	-0.36005	0.226716	0.0226059	0.142957	-0.0355233	0.106501	-0.116848	0.118081	-0.191686	0.143621	-0.246413	0.0249622	-0.220321	0.0124362	-0.102786	0.0319367	-0.00453638	0.00956321	0.0539493	0.0478374	0.156924	0.0606055	0.404812	-0.113404	0.130648	-0.0881201	0.109289	-0.180836	-0.124433	-0.102479	0.11983	-0.245438	0.404537	-0.194939
Bombus	-0.369181	0.225925	0.0260081	0.147189	-0.0326127	0.109921	-0.119932	0.119483	-0.174833	0.138115	-0.255416	0.0237431	-0.213334	0.0097112	-0.107139	0.0306925	-0.00553958	0.0108222	0.0587947	0.0495709	0.162241	0.0576443	0.403419	-0.11373	0.128319	-0.0860479	0.107068	-0.180046	-0.123671	-0.104795	0.113899	-0.245984	0.40191	-0.192216
Bombus	-0.370279	0.237982	0.0155661	0.145813	-0.0406343	0.106676	-0.130086	0.116048	-0.195903	0.140393	-0.237262	0.0319241	-0.210008	0.0161958	-0.0982206	0.0254372	-0.00851268	0.00480895	0.066037	0.0457797	0.165593	0.0540501	0.385387	-0.110933	0.132613	-0.0952568	0.122774	-0.181162	-0.131129	-0.0979946	0.130492	-0.246086	0.403572	-0.193676
Bombus	-0.375156	0.237702	0.0146624	0.140975	-0.0423343	0.108262	-0.13024	0.117766	-0.190169	0.139808	-0.234047	0.0286578	-0.216489	0.0155132	-0.101609	0.0254808	-0.000382755	0.0073007	0.0705808	0.0428656	0.162117	0.0522416	0.396243	-0.109823	0.136903	-0.0983986	0.122723	-0.177873	-0.130069	-0.100469	0.118626	-0.234517	0.398642	-0.195492
Bombus	-0.381057	0.239878	0.012063	0.148657	-0.0450984	0.107897	-0.122002	0.113128	-0.192491	0.139426	-0.231529	0.0267435	-0.205803	0.0145889	-0.0929446	0.023346	0.00553441	0.00487465	0.0587978	0.0454568	0.159854	0.0537194	0.393054	-0.113457	0.133344	-0.0878865	0.122154	-0.179057	-0.139739	-0.0945733	0.12619	-0.24416	0.399673	-0.198582
Bombus	-0.369848	0.222637	0.0117823	0.15327	-0.0414371	0.113006	-0.147615	0.123512	-0.19547	0.137143	-0.233714	0.027206	-0.207764	0.0165746	-0.0975572	0.0293011	0.00153027	0.0130625	0.0717172	0.0534728	0.166992	0.0556599	0.397215	-0.113435	0.135069	-0.0985407	0.117978	-0.184324	-0.121556	-0.0969776	0.125053	-0.246476	0.387624	-0.205092
Bombus	-0.37289	0.226701	0.0178998	0.153185	-0.0421287	0.110774	-0.132962	0.119715	-0.19234	0.139044	-0.233366	0.0271499	-0.213921	0.0140167	-0.0989711	0.029278	0.00495794	0.0142456	0.066121	0.0525613	0.172222	0.0535522	0.387661	-0.109816	0.134557	-0.096118	0.119093	-0.182542	-0.132975	-0.10314	0.124918	-0.248628	0.392124	-0.19998
Bombus	-0.377003	0.233426	0.0299349	0.146994	-0.0201118	0.100736	-0.112889	0.107208	-0.178454	0.131402	-0.251618	0.0221092	-0.227537	0.0113101	-0.102803	0.0253271	0.0128246	0.00797997	0.0767491	0.0489541	0.167373	0.057127	0.412801	-0.104757	0.125047	-0.0920958	0.0969475	-0.173918	-0.146205	-0.106722	0.100658	-0.2328	0.394286	-0.182281
Bombus	-0.371723	0.228162	0.0334721	0.147136	-0.0254461	0.100962	-0.113419	0.105621	-0.193885	0.134186	-0.247134	0.0228351	-0.225582	0.0110288	-0.106561	0.026861	0.00431622	0.0105151	0.0681359	0.0475391	0.175879	0.0514465	0.411698	-0.111365	0.127833	-0.0881881	0.101977	-0.168425	-0.141854	-0.102085	0.104464	-0.228409	0.397829	-0.187822
Bombus	-0.368269	0.223581	0.0421806	0.145992	-0.0175701	0.101356	-0.119001	0.10837	-0.19359	0.138667	-0.261531	0.0257663	-0.232083	0.0124308	-0.109555	0.0259223	0.00799128	0.00937001	0.078878	0.047676	0.175503	0.0581303	0.405533	-0.103577	0.121063	-0.0941803	0.100543	-0.172829	-0.129993	-0.10378	0.110999	-0.236202	0.388901	-0.186693
Bombus	-0.367442	0.222526	0.041718	0.143903	-0.0189696	0.101679	-0.116075	0.108051	-0.186432	0.135589	-0.256603	0.0263163	-0.229242	0.0114734	-0.114951	0.0288255	0.00593185	0.00886886	0.0773772	0.0485164	0.174832	0.0637393	0.413271	-0.108127	0.119501	-0.0925746	0.0989419	-0.176248	-0.13998	-0.108778	0.107666	-0.230395	0.390455	-0.183365
Bombus	-0.373225	0.226857	0.0335687	0.142058	-0.0195825	0.0992531	-0.119096	0.104132	-0.195339	0.131649	-0.253134	0.0251697	-0.231138	0.0142565	-0.106178	0.0308227	0.0195789	0.00927468	0.0780285	0.0440399	0.17672	0.0470415	0.403913	-0.107166	0.127901	-0.0889097	0.103558	-0.169767	-0.152407	-0.0962589	0.110312	-0.228273	0.396518	-0.184181
Bombus	-0.383652	0.230525	0.0285183	0.145471	-0.0208812	0.101858	-0.114088	0.105321	-0.188812	0.132876	-0.248414	0.0258723	-0.222646	0.0131045	-0.100948	0.0281966	0.0166537	0.00974996	0.072709	0.0492733	0.169899	0.0513169	0.403669	-0.109342	0.134034	-0.091657	0.105759	-0.174511	-0.153066	-0.100498	0.112399	-0.232363	0.388866	-0.185191
Bombus	-0.367799	0.228599	0.0361102	0.14249	-0.0244167	0.099146	-0.110914	0.104759	-0.190718	0.135485	-0.254418	0.0223565	-0.227214	0.00934962	-0.108495	0.0251214	0.010255	0.00676633	0.0751215	0.0454615	0.172755	0.054279	0.412541	-0.1042	0.123994	-0.0871298	0.0983175	-0.166678	-0.146951	-0.100732	0.0974238	-0.227765	0.404408	-0.187311
Bombus	-0.371364	0.226836	0.0309384	0.145587	-0.0231239	0.0998783	-0.115345	0.103927	-0.191416	0.136279	-0.252895	0.0257834	-0.229326	0.0118523	-0.111695	0.0278287	0.00673018	0.00484363	0.0769089	0.0428648	0.181397	0.049828	0.405194	-0.111225	0.126261	-0.0872916	0.106294	-0.16794	-0.145826	-0.0987552	0.109003	-0.225497	0.398264	-0.1848
Bombus	-0.375247	0.231816	0.0313766	0.145333	-0.0259038	0.102186	-0.117478	0.107759	-0.185015	0.134636	-0.249965	0.0239916	-0.225224	0.0113657	-0.112438	0.0265824	0.00655853	0.00800525	0.0756319	0.0440059	0.177933	0.0497266	0.406457	-0.106796	0.123421	-0.0907371	0.106549	-0.171575	-0.143161	-0.100769	0.113072	-0.229187	0.393431	-0.186343
Bombus	-0.362166	0.22937	0.0349141	0.142973	-0.0243376	0.0987907	-0.11596	0.104752	-0.190048	0.131288	-0.255555	0.022275	-0.234133	0.0131071	-0.107032	0.0268309	0.00913805	0.00671429	0.0768346	0.0457607	0.180145	0.0488895	0.415794	-0.103252	0.117756	-0.0886262	0.0966096	-0.167161	-0.147658	-0.0996217	0.105734	-0.230161	0.399964	-0.181928
Bombus	-0.366607	0.233386	0.0353108	0.149626	-0.032705	0.103958	-0.117491	0.108414	-0.190477	0.137022	-0.244464	0.0195142	-0.228528	0.00940567	-0.107287	0.024071	0.00723789	0.00583152	0.0752567	0.0514961	0.182117	0.0523914	0.4135	-0.102814	0.124739	-0.092276	0.0995565	-0.17154	-0.142219	-0.107183	0.106368	-0.238907	0.385691	-0.182394
Bombus	-0.365182	0.231075	0.0339612	0.153181	-0.0287335	0.106428	-0.113734	0.106368	-0.183626	0.133596	-0.254499	0.017988	-0.22506	0.00794049	-0.105358	0.0227553	0.00672354	0.00639717	0.0757911	0.0507939	0.177137	0.0604145	0.414244	-0.103849	0.123648	-0.0903166	0.0943377	-0.173372	-0.142565	-0.110313	0.100083	-0.230938	0.392833	-0.188149
Bombus	-0.379421	0.225102	0.031976	0.144811	-0.0211096	0.0993747	-0.112827	0.103215	-0.193458	0.131203	-0.250351	0.0245072	-0.227997	0.0137126	-0.103849	0.0289241	0.0204782	0.00903468	0.0778765	0.0464309	0.171733	0.0505776	0.408288	-0.111033	0.127578	-0.0876015	0.10166	-0.166719	-0.151885	-0.0985043	0.103819	-0.225196	0.39749	-0.187839
Bombus	-0.380398	0.221447	0.0372333	0.147473	-0.0213971	0.103464	-0.110828	0.10508	-0.190921	0.13375	-0.252818	0.0240336	-0.227023	0.0131032	-0.102118	0.0294166	0.0191614	0.0100145	0.0757904	0.0488267	0.166173	0.0563689	0.407435	-0.111189	0.129557	-0.0894175	0.102644	-0.174559	-0.148497	-0.100329	0.104291	-0.230064	0.391714	-0.18742
Bombus	-0.378191	0.228655	0.0321912	0.143502	-0.0275604	0.0983631	-0.108285	0.100199	-0.185924	0.128869	-0.253119	0.0251694	-0.233769	0.014941	-0.0989383	0.0265688	0.0143699	0.00564883	0.0800975	0.0445346	0.181759	0.0495743	0.413174	-0.104945	0.127244	-0.0886746	0.0997838	-0.166359	-0.156797	-0.0981441	0.0996547	-0.226307	0.394309	-0.181596
Bombus	-0.384679	0.226986	0.0320435	0.145723	-0.0237413	0.0983322	-0.106408	0.101455	-0.197155	0.131799	-0.253347	0.0269687	-0.221789	0.0137073	-0.101485	0.0286418	0.0189029	0.00649654	0.0762181	0.0443722	0.172838	0.0525053	0.40694	-0.10926	0.132269	-0.0888707	0.100266	-0.166546	-0.149818	-0.095062	0.106046	-0.229746	0.3929	-0.187503
Bombus	-0.365469	0.23003	0.032992	0.150092	-0.0301655	0.106088	-0.123011	0.109422	-0.177084	0.130463	-0.24928	0.0262383	-0.22529	0.0127328	-0.108157	0.0260472	-0.0022357	0.00328718	0.068146	0.046012	0.173204	0.0582382	0.412783	-0.109383	0.119839	-0.0932122	0.0985072	-0.176228	-0.13597	-0.102741	0.109993	-0.23424	0.401198	-0.182847
Bombus	-0.367166	0.230519	0.0337167	0.148006	-0.028657	0.105056	-0.112105	0.109726	-0.193992	0.137468	-0.25207	0.0226869	-0.221575	0.00967021	-0.104731	0.0260947	0.00578344	0.010337	0.069736	0.0468454	0.175435	0.0515026	0.408108	-0.105962	0.123751	-0.0901367	0.101356	-0.170537	-0.142605	-0.110131	0.109432	-0.234434	0.395582	-0.186712
Bombus	-0.372746	0.230997	0.0358518	0.150144	-0.0288525	0.105145	-0.117213	0.111246	-0.178059	0.133107	-0.254704	0.023126	-0.221885	0.0103937	-0.107743	0.0233389	0.00228189	0.00670178	0.073512	0.0448127	0.175538	0.0507418	0.413182	-0.111643	0.131516	-0.0936835	0.100783	-0.170163	-0.145958	-0.105134	0.104303	-0.235719	0.390194	-0.173411
Bombus	-0.38299	0.234122	0.0362673	0.147143	-0.0153996	0.102669	-0.125494	0.112912	-0.181015	0.13218	-0.25247	0.0216283	-0.224831	0.00964689	-0.102811	0.0258683	0.0186679	0.00798984	0.0843567	0.0505789	0.168474	0.0616459	0.398853	-0.107624	0.124468	-0.0879434	0.0965017	-0.175968	-0.13683	-0.112453	0.105051	-0.239941	0.389202	-0.182453
Bombus	-0.378256	0.234643	0.0327977	0.144009	-0.0286617	0.101164	-0.12008	0.110748	-0.19587	0.139026	-0.247781	0.0315439	-0.224828	0.0177765	-0.104341	0.0281663	0.00704298	0.0070569	0.0745586	0.0474652	0.165992	0.0554484	0.380474	-0.109253	0.134149	-0.0966231	0.121139	-0.17543	-0.13921	-0.106159	0.129623	-0.241029	0.39325	-0.188553
Bombus	-0.356771	0.233059	0.0449106	0.155604	-0.0295047	0.104346	-0.117983	0.108116	-0.176738	0.131451	-0.24739	0.0185723	-0.229013	0.00709566	-0.117715	0.0227284	-0.0015399	0.0069701	0.0703977	0.0531304	0.17257	0.0681597	0.416575	-0.101964	0.113614	-0.0874958	0.0833813	-0.176435	-0.127188	-0.114172	0.100891	-0.243489	0.401503	-0.185677
Bombus	-0.361418	0.240471	0.0447297	0.152068	-0.0218292	0.103613	-0.113627	0.109437	-0.171698	0.129264	-0.248078	0.0133973	-0.233678	0.00497105	-0.10737	0.0202021	-0.00447336	0.00525827	0.0731165	0.0503108	0.173267	0.0645926	0.416344	-0.098403	0.105413	-0.086161	0.0786116	-0.170918	-0.133839	-0.114924	0.0963335	-0.243963	0.408196	-0.179216
Bombus	-0.36645	0.237346	0.0368856	0.156127	-0.0157238	0.109859	-0.106487	0.11034	-0.169207	0.13161	-0.2524	0.0168585	-0.223382	0.0039087	-0.111588	0.0207783	-0.00114297	0.00274826	0.0747379	0.0523761	0.174861	0.0634882	0.413725	-0.0960031	0.108933	-0.0874265	0.0793684	-0.178021	-0.13677	-0.122197	0.0906542	-0.244396	0.403986	-0.177396
Bombus	-0.386429	0.227948	0.0405873	0.146024	-0.0182162	0.10168	-0.113889	0.107463	-0.190347	0.134819	-0.24435	0.0278542	-0.220079	0.00845168	-0.0956845	0.0248915	0.00312768	0.00669406	0.0754884	0.0513764	0.1761	0.0574104	0.402274	-0.104286	0.116706	-0.0856986	0.0923762	-0.175922	-0.13762	-0.101924	0.0994718	-0.244124	0.400482	-0.182658
Bombus	-0.382963	0.223972	0.0452865	0.150342	-0.0188574	0.103841	-0.113434	0.110171	-0.182285	0.133005	-0.241843	0.0210988	-0.221879	0.0112115	-0.104321	0.0252376	-0.00160865	0.00997495	0.0744389	0.0529007	0.176516	0.0585963	0.408225	-0.104846	0.112793	-0.0888312	0.0904666	-0.17471	-0.139707	-0.105607	0.100374	-0.242575	0.3988	-0.183782
Bombus	-0.378163	0.238687	0.0312903	0.145534	-0.0217153	0.100674	-0.120533	0.105196	-0.190073	0.135276	-0.247372	0.0260437	-0.219363	0.0147315	-0.100147	0.0257361	0.0138183	0.00672919	0.0696349	0.0446415	0.162326	0.062289	0.394914	-0.107205	0.125567	-0.0907702	0.105738	-0.172735	-0.141834	-0.105082	0.116002	-0.242129	0.399912	-0.187617
Bombus	-0.382591	0.2404	0.0341491	0.14868	-0.0294944	0.1015	-0.120473	0.112319	-0.180109	0.136238	-0.245502	0.0249686	-0.217429	0.0124092	-0.0998686	0.0239694	0.00746789	0.00746907	0.0688857	0.0441476	0.166635	0.0566851	0.395326	-0.107828	0.123721	-0.092826	0.106973	-0.17453	-0.142921	-0.10807	0.120407	-0.243135	0.394824	-0.182395
Bombus	-0.384967	0.235513	0.0313826	0.148962	-0.0179923	0.102293	-0.112648	0.108191	-0.197232	0.140874	-0.240276	0.0261754	-0.220153	0.0155984	-0.110715	0.0272517	0.00357895	0.005293	0.07572	0.0466893	0.174419	0.0493068	0.393347	-0.107758	0.127759	-0.0949649	0.104592	-0.171546	-0.135754	-0.110012	0.117425	-0.241235	0.391514	-0.180632
Bombus	-0.377933	0.234314	0.0325412	0.148304	-0.0212581	0.104751	-0.120846	0.111426	-0.183414	0.133132	-0.247135	0.0238216	-0.223476	0.0139311	-0.104526	0.0264922	0.00693769	0.0131162	0.0714723	0.0487727	0.167211	0.0548613	0.397334	-0.108522	0.12553	-0.0912812	0.103183	-0.173748	-0.138269	-0.110077	0.11909	-0.243484	0.393559	-0.18581
Bombus	-0.391585	0.230841	0.0460368	0.149357	-0.0170769	0.0999593	-0.117314	0.109772	-0.190827	0.136565	-0.243079	0.0222614	-0.21514	0.0143124	-0.102578	0.0288669	0.00763455	0.0141113	0.0726356	0.0543861	0.170192	0.0616483	0.404192	-0.104116	0.114156	-0.0898174	0.0967989	-0.180688	-0.127722	-0.113697	0.111056	-0.245733	0.38262	-0.188027
Bombus	-0.389403	0.234161	0.053132	0.148791	-0.00941457	0.0985836	-0.10913	0.105151	-0.187441	0.13648	-0.24914	0.0248023	-0.220911	0.0110189	-0.104264	0.0260309	0.00184701	0.0105429	0.0708069	0.0529297	0.170834	0.060624	0.402191	-0.0991565	0.112673	-0.0906352	0.0932192	-0.176898	-0.13258	-0.114902	0.10818	-0.245253	0.389399	-0.18227
Bombus	-0.360272	0.241986	0.0396237	0.152133	-0.020685	0.107083	-0.11943	0.113998	-0.205926	0.147774	-0.251494	0.0166566	-0.224615	0.00444064	-0.104917	0.0213691	0.0125349	0.0102511	0.0632894	0.0468139	0.170299	0.0546068	0.394603	-0.102814	0.118041	-0.0909234	0.0976347	-0.179505	-0.119586	-0.117903	0.112503	-0.242875	0.398395	-0.183092
Bombus	-0.360932	0.230521	0.043865	0.150276	-0.0234656	0.101817	-0.124261	0.108195	-0.168524	0.125152	-0.251298	0.0220836	-0.226114	0.00882764	-0.119182	0.0236139	0.0015554	0.0100564	0.0685529	0.053988	0.183678	0.0567871	0.422964	-0.106702	0.11275	-0.0858521	0.0835344	-0.172427	-0.139749	-0.114809	0.0946498	-0.236974	0.401978	-0.174554
Bombus	-0.358815	0.228694	0.0417251	0.15215	-0.0220343	0.100436	-0.121618	0.105752	-0.179729	0.127863	-0.254366	0.0239011	-0.217209	0.00691465	-0.110011	0.0239916	0.00065401	0.00648617	0.0711566	0.0534685	0.172173	0.066288	0.42648	-0.103264	0.113616	-0.0882115	0.0830968	-0.176494	-0.140341	-0.108106	0.0934044	-0.237712	0.401818	-0.182157
Bombus	-0.364099	0.235098	0.0381081	0.144067	-0.0291014	0.0979077	-0.126826	0.109066	-0.184049	0.132459	-0.256813	0.022792	-0.21875	0.00914615	-0.110399	0.0242099	0.00647909	0.0033041	0.0738367	0.0459528	0.170537	0.0593579	0.42004	-0.107179	0.132131	-0.0875458	0.0933868	-0.170015	-0.137739	-0.106999	0.0969962	-0.228455	0.396259	-0.183166
Bombus	-0.367339	0.231923	0.0373831	0.146961	-0.0165643	0.101728	-0.125974	0.113315	-0.187672	0.136168	-0.260679	0.0204448	-0.218506	0.00675594	-0.10478	0.0223087	0.0128454	0.00325838	0.0791068	0.0490785	0.1714	0.0669665	0.408407	-0.10123	0.1297	-0.0932654	0.0966149	-0.175654	-0.142324	-0.10743	0.0995158	-0.236117	0.388867	-0.18521
Bombus	-0.367428	0.231684	0.0342946	0.145621	-0.0247481	0.101221	-0.123891	0.111672	-0.173551	0.130229	-0.251501	0.0241097	-0.221934	0.00937342	-0.105101	0.0232635	-0.00123904	0.00251291	0.0752443	0.0506994	0.172408	0.0622992	0.418403	-0.104045	0.128182	-0.0917873	0.0936979	-0.170859	-0.147729	-0.109236	0.0989114	-0.233287	0.395983	-0.18347
Bombus	-0.363204	0.234972	0.0390008	0.14728	-0.0247238	0.0974963	-0.126099	0.10841	-0.177964	0.12804	-0.249242	0.0221416	-0.228879	0.0113611	-0.109201	0.0241372	0.0101997	0.00500805	0.0686817	0.0476732	0.177334	0.0609669	0.418828	-0.102633	0.124859	-0.0887819	0.0901398	-0.174305	-0.144944	-0.109214	0.0984512	-0.232394	0.396763	-0.180159
Bombus	-0.370738	0.232708	0.038448	0.144302	-0.0289849	0.0983823	-0.121642	0.111227	-0.175728	0.132379	-0.259843	0.0252863	-0.221934	0.00803897	-0.106461	0.0236633	0.0044798	-0.00127547	0.0742966	0.0469049	0.1758	0.0617251	0.41557	-0.106009	0.125481	-0.0869186	0.0943179	-0.168641	-0.136585	-0.108066	0.0962191	-0.230293	0.397305	-0.183414
Bombus	-0.372765	0.231677	0.0375502	0.158734	-0.0249205	0.105314	-0.12573	0.115641	-0.183197	0.135707	-0.249814	0.0214301	-0.217457	0.00538431	-0.106651	0.0232134	0.00624239	0.00398685	0.0786545	0.0509612	0.168481	0.0656039	0.406021	-0.105153	0.126525	-0.0930325	0.0987606	-0.178811	-0.12974	-0.112487	0.100359	-0.240058	0.387681	-0.188111
Bombus	-0.36342	0.23782	0.0438933	0.146038	-0.0234788	0.0974543	-0.122376	0.110054	-0.182772	0.131216	-0.258579	0.0191074	-0.224635	0.00555762	-0.110374	0.0230275	0.00387771	0.000897217	0.0774714	0.050934	0.18046	0.0653116	0.417976	-0.101527	0.124305	-0.0833825	0.0914765	-0.173208	-0.134715	-0.11369	0.0904388	-0.235454	0.390452	-0.180157
Bombus	-0.364238	0.234071	0.0368759	0.149536	-0.0185963	0.103153	-0.124907	0.112099	-0.191567	0.137913	-0.257102	0.0209004	-0.217591	0.00651309	-0.112077	0.0232118	0.00242568	0.00224452	0.0756643	0.0514134	0.176923	0.0612824	0.403193	-0.106861	0.128117	-0.0909238	0.0961001	-0.173405	-0.132384	-0.112476	0.103597	-0.234557	0.395565	-0.184114
Bombus	-0.36384	0.232539	0.0413861	0.147312	-0.0145767	0.101644	-0.118582	0.110907	-0.189203	0.135734	-0.263042	0.0190602	-0.227798	0.00548838	-0.102568	0.0229168	0.0122441	-0.000881606	0.0743819	0.051405	0.177295	0.0642661	0.408341	-0.104193	0.12918	-0.0910015	0.0900098	-0.168961	-0.143729	-0.111835	0.0979202	-0.235595	0.392581	-0.178806
Bombus	-0.382704	0.231283	0.0434266	0.147526	-0.00920975	0.099535	-0.123675	0.11	-0.182013	0.131994	-0.251379	0.024128	-0.227927	0.0141138	-0.104263	0.0249776	0.00814417	0.00409132	0.0846527	0.0482421	0.171765	0.0566132	0.408982	-0.10357	0.125339	-0.0878937	0.0888531	-0.176242	-0.133955	-0.112807	0.0927663	-0.23822	0.391195	-0.173771
Bombus	-0.3839	0.232952	0.0323776	0.148883	-0.024887	0.0998387	-0.1244	0.110946	-0.19283	0.135126	-0.237419	0.0253094	-0.214398	0.0128454	-0.111849	0.0266473	0.00590119	0.00861155	0.0803912	0.0424302	0.17199	0.053844	0.407956	-0.108919	0.125386	-0.0889376	0.0911331	-0.174979	-0.122978	-0.105577	0.0986593	-0.235371	0.398866	-0.183649
Bombus	-0.374612	0.232065	0.0263419	0.154778	-0.0158845	0.10502	-0.120064	0.111863	-0.181538	0.132918	-0.239901	0.024066	-0.216569	0.010472	-0.110784	0.0240763	0.00856002	0.00407713	0.0775082	0.0496309	0.162053	0.0617263	0.411665	-0.103559	0.118191	-0.0938753	0.0885263	-0.177309	-0.132744	-0.110658	0.0950704	-0.240891	0.40418	-0.184401
Bombus	-0.386798	0.228415	0.0315875	0.146558	-0.0162048	0.102007	-0.117482	0.104976	-0.187485	0.130151	-0.243219	0.0307164	-0.216851	0.0183335	-0.112589	0.0282787	0.00979011	0.00690021	0.0804257	0.0440472	0.165686	0.0548486	0.418967	-0.116195	0.124541	-0.0938397	0.0966151	-0.170164	-0.138179	-0.108911	0.100517	-0.230702	0.390679	-0.17542
Bombus	-0.368317	0.219943	0.0405912	0.147139	-0.0217698	0.0976239	-0.117784	0.104686	-0.183156	0.127942	-0.243143	0.0257406	-0.224717	0.0150172	-0.109422	0.0258354	0.00672597	0.00507958	0.0790633	0.0463208	0.170644	0.0595951	0.437158	-0.104432	0.110441	-0.0912913	0.0785434	-0.172354	-0.144458	-0.10469	0.0811698	-0.221237	0.408428	-0.180918
Bombus	-0.382672	0.221064	0.0430747	0.144821	-0.0139074	0.096926	-0.112211	0.100876	-0.185517	0.128449	-0.248987	0.0253575	-0.22759	0.0167778	-0.100309	0.0280462	0.0147897	0.000798655	0.079583	0.0446211	0.175822	0.0593864	0.430033	-0.107135	0.116953	-0.0904443	0.0815846	-0.174771	-0.150417	-0.0980933	0.0835232	-0.225965	0.396247	-0.170714
Bombus	-0.377221	0.218647	0.0339078	0.150798	-0.0207245	0.102479	-0.111434	0.105786	-0.185961	0.132044	-0.240429	0.0236666	-0.217746	0.013314	-0.0993163	0.0254521	0.00949002	0.00440901	0.0703835	0.048318	0.166073	0.0627289	0.435747	-0.108434	0.115745	-0.0947505	0.0811791	-0.178423	-0.145477	-0.0968821	0.0851415	-0.228669	0.400641	-0.180483
Bombus	-0.389468	0.224255	0.0334982	0.148293	-0.0261443	0.0984071	-0.114746	0.106113	-0.195569	0.134191	-0.241591	0.0272459	-0.224528	0.0150092	-0.107055	0.0275384	0.0138154	0.00610851	0.0837575	0.0434621	0.178695	0.0514697	0.411581	-0.111577	0.120385	-0.083101	0.0860349	-0.169086	-0.120677	-0.101791	0.0934002	-0.231291	0.398608	-0.185247
Bombus	-0.37509	0.218101	0.0413697	0.145565	-0.0168203	0.097447	-0.13022	0.104765	-0.183014	0.12574	-0.242635	0.026398	-0.218609	0.0149933	-0.120213	0.0296398	0.0192439	0.0084445	0.0830422	0.0434865	0.179055	0.057211	0.433683	-0.109534	0.113721	-0.0906436	0.0811284	-0.169717	-0.148684	-0.10231	0.0852525	-0.222604	0.398788	-0.176983
Bombus	-0.380885	0.217276	0.0466863	0.147583	-0.0107036	0.0969515	-0.123651	0.10215	-0.190257	0.125725	-0.247937	0.0293677	-0.223643	0.012576	-0.117114	0.0330439	0.0208869	0.00858721	0.0896139	0.0421626	0.180584	0.0533954	0.430855	-0.1052	0.111399	-0.0856885	0.0825957	-0.170231	-0.141764	-0.106123	0.081039	-0.223952	0.392295	-0.177623
Bombus	-0.356797	0.223632	0.039932	0.14916	-0.0230932	0.0961659	-0.126305	0.105392	-0.185544	0.127475	-0.248867	0.0258128	-0.22828	0.0171724	-0.108309	0.0261873	0.00336553	0.00540902	0.074736	0.0450236	0.170409	0.0619852	0.427237	-0.104752	0.12629	-0.0849675	0.0849332	-0.173305	-0.146186	-0.109214	0.0926427	-0.226147	0.403837	-0.185031
Bombus	-0.3718	0.220437	0.0313328	0.149738	-0.0315268	0.0997339	-0.115705	0.103216	-0.180277	0.125081	-0.240301	0.02475	-0.223916	0.0144045	-0.101697	0.0261478	0.00908439	0.0061175	0.0749777	0.045844	0.167474	0.06593	0.434572	-0.109852	0.11956	-0.079625	0.0831978	-0.170816	-0.145396	-0.0988987	0.0880458	-0.231409	0.402375	-0.1908
Bombus	-0.357679	0.221156	0.0365341	0.157915	-0.026731	0.100298	-0.123226	0.106565	-0.174676	0.124868	-0.245371	0.0253935	-0.227976	0.0134359	-0.100987	0.0252696	0.00412096	0.00717156	0.0700902	0.049147	0.172812	0.0691246	0.429799	-0.105293	0.115979	-0.0841963	0.086329	-0.178394	-0.15073	-0.110594	0.0923158	-0.237016	0.399396	-0.184851
Bombus	-0.388207	0.227038	0.0327313	0.152983	-0.0198461	0.100944	-0.118646	0.105904	-0.184012	0.128192	-0.238405	0.0242509	-0.216465	0.0144596	-0.108436	0.024301	0.0165287	0.00677365	0.0851601	0.0456112	0.172017	0.0531035	0.422637	-0.105781	0.111964	-0.0897775	0.0805143	-0.170952	-0.134938	-0.103271	0.0874275	-0.232452	0.399976	-0.181326
Bombus	-0.372505	0.225013	0.0377187	0.1509	-0.0235586	0.0985675	-0.124527	0.107057	-0.186036	0.129712	-0.244267	0.0266311	-0.222316	0.0141586	-0.106097	0.0236251	0.0100474	0.00387932	0.0796932	0.0452012	0.173615	0.0574125	0.426899	-0.102608	0.116702	-0.090508	0.0836242	-0.17112	-0.136923	-0.102836	0.0892076	-0.232667	0.398721	-0.18242
Bombus	-0.377581	0.227398	0.0343021	0.155252	-0.0276461	0.102423	-0.12325	0.107355	-0.179413	0.126622	-0.239575	0.0258406	-0.222775	0.0158129	-0.107556	0.0255882	-0.00034827	0.00457748	0.07767	0.0444985	0.18171	0.0524726	0.419019	-0.103766	0.119309	-0.0927912	0.0822996	-0.175767	-0.126848	-0.104115	0.0856741	-0.232079	0.405009	-0.179323
Bombus	-0.381435	0.22577	0.0281771	0.149226	-0.0273941	0.102479	-0.116308	0.106719	-0.185088	0.129548	-0.246687	0.0289237	-0.225869	0.016815	-0.102511	0.0257558	0.0197846	0.00390543	0.0800043	0.0456198	0.174465	0.0530816	0.420412	-0.102958	0.118656	-0.0920302	0.0887033	-0.176105	-0.130225	-0.102115	0.0898186	-0.232251	0.395496	-0.182384
Bombus	-0.364951	0.219339	0.0387392	0.153845	-0.0216809	0.102673	-0.122372	0.111283	-0.186833	0.131454	-0.242472	0.0216556	-0.227447	0.0134843	-0.111052	0.0240164	0.00177521	0.00467021	0.0819137	0.0501331	0.172713	0.059422	0.428246	-0.107732	0.122816	-0.092646	0.083098	-0.179669	-0.137713	-0.104796	0.0885192	-0.227396	0.396701	-0.179737
Bombus	-0.380396	0.221507	0.0339851	0.152364	-0.023824	0.100893	-0.116213	0.108269	-0.186433	0.131162	-0.243833	0.0256994	-0.222036	0.0138635	-0.105708	0.02552	0.0133376	0.00617666	0.0881987	0.0508134	0.173323	0.0588161	0.422252	-0.112665	0.121181	-0.0880197	0.0827288	-0.179183	-0.13734	-0.104442	0.0899532	-0.237667	0.390822	-0.173107
Bombus	-0.375856	0.225259	0.0333216	0.149835	-0.0262769	0.100539	-0.116671	0.103716	-0.182466	0.129054	-0.245886	0.0269191	-0.220928	0.0144738	-0.102154	0.0249265	0.00689557	0.00276302	0.0801855	0.0434796	0.172991	0.0563755	0.429783	-0.102031	0.114904	-0.0907802	0.0792114	-0.172423	-0.135366	-0.103007	0.0824478	-0.226561	0.405863	-0.182538
Bombus	-0.375472	0.224581	0.0427241	0.146046	-0.017403	0.0955356	-0.116667	0.103331	-0.19377	0.131811	-0.245672	0.0261366	-0.227397	0.0169316	-0.115148	0.0285999	0.0086821	0.00610801	0.0795542	0.039649	0.174758	0.0513478	0.420549	-0.106415	0.119019	-0.0896097	0.0864751	-0.169661	-0.137153	-0.103391	0.0926409	-0.220906	0.404281	-0.180095
Bombus	-0.375295	0.217787	0.0325283	0.144287	-0.0288538	0.0999584	-0.114421	0.104833	-0.19023	0.129993	-0.243822	0.0288111	-0.216338	0.0162102	-0.105148	0.0307252	0.00869786	0.00585295	0.0710275	0.0452219	0.161233	0.0572508	0.424732	-0.117155	0.120084	-0.0838776	0.0906943	-0.169263	-0.139272	-0.0948622	0.0909557	-0.229362	0.413428	-0.18641
Bombus	-0.375401	0.226496	0.0411206	0.143709	-0.0224957	0.0930343	-0.119361	0.104167	-0.194567	0.132876	-0.254254	0.0245226	-0.229756	0.0164745	-0.10363	0.0221399	0.0218896	0.0113317	0.0780386	0.0429685	0.182112	0.0377072	0.422077	-0.101706	0.127169	-0.0887762	0.0861346	-0.166026	-0.143839	-0.100353	0.0868092	-0.223366	0.397952	-0.175199
Bombus	-0.381625	0.222713	0.0286768	0.148952	-0.0239025	0.0984269	-0.112904	0.0975154	-0.185972	0.12058	-0.240336	0.0305764	-0.216122	0.0195981	-0.10054	0.0300811	0.0171398	0.00994279	0.0609359	0.0393725	0.163774	0.0573903	0.434726	-0.114709	0.128053	-0.0831467	0.0834593	-0.169784	-0.150686	-0.0961396	0.0916763	-0.225969	0.403646	-0.1854
Bombus	-0.377748	0.22858	0.028444	0.152842	-0.0336349	0.101159	-0.126159	0.107835	-0.17653	0.1267	-0.23291	0.0255516	-0.214089	0.016155	-0.108276	0.0279763	-0.0013115	0.00639099	0.0696107	0.0465687	0.170149	0.0539262	0.425974	-0.110279	0.121667	-0.0939167	0.0908172	-0.170724	-0.131556	-0.0994221	0.0902929	-0.236317	0.405261	-0.183025
Bombus	-0.383313	0.223705	0.0414635	0.155499	-0.0142136	0.105764	-0.112905	0.105396	-0.175037	0.128659	-0.244207	0.0208317	-0.214106	0.0118782	-0.111021	0.0243361	0.0116531	0.00501693	0.0755758	0.0511234	0.167544	0.0627903	0.426365	-0.109002	0.117817	-0.0927113	0.0817508	-0.174223	-0.151002	-0.112178	0.0881739	-0.227299	0.395461	-0.179585
Bombus	-0.385794	0.225536	0.0423377	0.150961	-0.0131466	0.102925	-0.116609	0.1073	-0.176369	0.129822	-0.246182	0.0221665	-0.22044	0.013391	-0.101906	0.0256566	0.0119669	0.0112214	0.0748066	0.0481264	0.16785	0.0548372	0.426499	-0.105553	0.115216	-0.0996082	0.0796355	-0.173926	-0.143522	-0.114269	0.0876036	-0.220888	0.398054	-0.177699
Bombus	-0.387835	0.221123	0.0408177	0.155069	-0.00975201	0.107346	-0.101511	0.106984	-0.184822	0.134486	-0.255857	0.0210515	-0.222592	0.00959035	-0.0886585	0.0216766	0.0222246	0.00900905	0.073326	0.0520163	0.165547	0.0558163	0.419588	-0.108508	0.121428	-0.090283	0.0877565	-0.176267	-0.157181	-0.116465	0.0884449	-0.222806	0.389077	-0.179839
Bombus	-0.366025	0.22516	0.0378023	0.148556	-0.022938	0.100011	-0.122277	0.110442	-0.188249	0.135481	-0.246562	0.028462	-0.217537	0.0146066	-0.115101	0.0263944	0.00202118	0.0108428	0.0686214	0.0472489	0.163648	0.0600659	0.412447	-0.107826	0.125286	-0.0961596	0.0909942	-0.177077	-0.13207	-0.109029	0.102291	-0.231501	0.407646	-0.185677
Bombus	-0.376668	0.221925	0.0446759	0.140154	-0.0113372	0.0948055	-0.122277	0.0996562	-0.185572	0.125271	-0.249931	0.0314387	-0.227655	0.018	-0.116958	0.0308319	0.0167318	7.30751e-05	0.0827021	0.0356399	0.175863	0.0513029	0.43681	-0.110745	0.109855	-0.0808989	0.0895312	-0.165204	-0.152861	-0.101625	0.0902967	-0.219271	0.396794	-0.171355
Bombus	-0.385165	0.214667	0.0456623	0.148637	-0.0105077	0.0979897	-0.122921	0.105566	-0.186965	0.125281	-0.248255	0.0243117	-0.22184	0.0165111	-0.109136	0.0304768	0.0181873	0.00978505	0.0790953	0.042153	0.175125	0.0609634	0.431227	-0.113336	0.116098	-0.0841116	0.0837113	-0.167051	-0.140002	-0.102032	0.0852444	-0.228716	0.39044	-0.181095
Bombus	-0.390832	0.215196	0.0452015	0.145424	-0.00681343	0.0963589	-0.1134	0.103123	-0.178727	0.122209	-0.249216	0.0279996	-0.224512	0.0154669	-0.114629	0.0290232	0.0168421	0.00435996	0.0853759	0.0432837	0.182014	0.0509572	0.426306	-0.109476	0.117092	-0.0834256	0.0797521	-0.164254	-0.159437	-0.103237	0.0857073	-0.215197	0.399276	-0.177813
Bombus	-0.369353	0.212782	0.0480965	0.141851	-0.00844737	0.0942985	-0.113264	0.0991214	-0.194713	0.129001	-0.255553	0.0280649	-0.228459	0.0185355	-0.114255	0.0326824	0.0193849	0.00644454	0.0813108	0.0358817	0.182079	0.0493893	0.435687	-0.102515	0.112738	-0.0852692	0.0767734	-0.162251	-0.157487	-0.10485	0.0812045	-0.219745	0.404257	-0.173422
Bombus	-0.381516	0.221445	0.0427349	0.145268	-0.00629559	0.0975633	-0.123628	0.10275	-0.184237	0.124686	-0.246165	0.0240984	-0.222951	0.0124859	-0.117185	0.0305154	0.0181919	0.00856667	0.0826839	0.0433796	0.180701	0.060115	0.433418	-0.108871	0.109769	-0.0868875	0.0749338	-0.165552	-0.135281	-0.107463	0.0762185	-0.226163	0.398607	-0.175936
Bombus	-0.385128	0.225376	0.0464593	0.145625	-0.0143121	0.0970199	-0.125314	0.104044	-0.180243	0.127185	-0.237963	0.023306	-0.217638	0.0128395	-0.114347	0.0285979	0.015413	0.00727753	0.0807497	0.0451081	0.180918	0.0531971	0.430421	-0.106831	0.108025	-0.08382	0.0753097	-0.165673	-0.145304	-0.108434	0.082933	-0.231713	0.400019	-0.173105
Bombus	-0.393163	0.222218	0.0347133	0.149551	-0.0187187	0.101833	-0.112147	0.105061	-0.184441	0.129555	-0.239809	0.0228233	-0.218669	0.0145217	-0.107324	0.0288408	0.0154076	0.00692344	0.0810725	0.0459487	0.16678	0.059988	0.43043	-0.111211	0.120339	-0.0906981	0.08231	-0.173933	-0.130879	-0.103649	0.0809693	-0.22412	0.393129	-0.183655
Bombus	-0.375037	0.216339	0.0423948	0.143986	-0.0254941	0.0997297	-0.109344	0.105759	-0.191234	0.134603	-0.247835	0.0291231	-0.225952	0.0198152	-0.104226	0.0326401	0.00697255	0.0105339	0.0740735	0.0458237	0.16636	0.0535115	0.410251	-0.110017	0.129411	-0.0897817	0.0959002	-0.173727	-0.149989	-0.102567	0.10013	-0.237217	0.403617	-0.178555
Bombus	-0.386616	0.22034	0.0472246	0.149373	-0.020227	0.102666	-0.111827	0.106429	-0.193794	0.132688	-0.244346	0.0272531	-0.228405	0.0176723	-0.103057	0.0335756	0.0183834	0.0137029	0.0775958	0.047107	0.174692	0.0522242	0.399059	-0.106352	0.124685	-0.0917386	0.100325	-0.175955	-0.147483	-0.108884	0.103263	-0.241284	0.390528	-0.178816
Bombus	-0.387466	0.224624	0.0388563	0.147971	-0.0236041	0.103494	-0.114936	0.112225	-0.178061	0.131842	-0.245626	0.0238239	-0.213585	0.0139686	-0.101782	0.0265651	0.00859171	0.0140707	0.0720577	0.0487517	0.166281	0.0601166	0.416181	-0.106385	0.119758	-0.0916284	0.085438	-0.17663	-0.134334	-0.110993	0.0942516	-0.236652	0.397979	-0.185166
Bombus	-0.384849	0.226524	0.0430808	0.146665	-0.0161241	0.103612	-0.121163	0.111641	-0.178043	0.131144	-0.244722	0.0214298	-0.219731	0.0101894	-0.103553	0.0262259	0.0080645	0.00995897	0.0774528	0.0518671	0.165339	0.066387	0.410347	-0.1064	0.118882	-0.0887195	0.0912173	-0.176557	-0.140004	-0.106566	0.0998973	-0.24128	0.393908	-0.186121
Bombus	-0.387547	0.220261	0.0404896	0.149862	-0.0217199	0.101826	-0.115915	0.109866	-0.190299	0.133809	-0.247731	0.0263129	-0.218934	0.0156579	-0.0982201	0.0294098	0.00268665	0.00990644	0.0828784	0.0523131	0.166922	0.061033	0.404603	-0.110669	0.125837	-0.0900997	0.0954864	-0.173183	-0.130543	-0.106222	0.0989276	-0.243311	0.393078	-0.186773
Bombus	-0.403318	0.224228	0.050751	0.14795	-0.00925566	0.100671	-0.110583	0.107698	-0.1931	0.133653	-0.250676	0.0255149	-0.218931	0.0133876	-0.0972158	0.0272541	0.00598451	0.0105259	0.0882891	0.0411615	0.174436	0.0514964	0.401993	-0.104757	0.120141	-0.0895699	0.0870694	-0.163841	-0.133265	-0.1075	0.094303	-0.236786	0.393377	-0.181086
Bombus	-0.392507	0.223438	0.0418914	0.149858	-0.0158966	0.0984574	-0.114848	0.106836	-0.179992	0.130623	-0.251109	0.0277217	-0.214975	0.0117563	-0.103127	0.0308285	0.0181311	0.00746753	0.0794027	0.0500613	0.164171	0.0623452	0.413821	-0.11203	0.125707	-0.0870609	0.092801	-0.172442	-0.149476	-0.112596	0.0990009	-0.231582	0.387005	-0.183683
Bombus	-0.380867	0.221865	0.0413194	0.152221	-0.0213305	0.0948084	-0.117161	0.103239	-0.192769	0.133992	-0.241749	0.0257502	-0.219237	0.0150594	-0.109066	0.028338	0.015815	0.00689525	0.0826085	0.0510436	0.170062	0.0640211	0.412229	-0.108412	0.125995	-0.0941345	0.0973607	-0.173457	-0.15263	-0.104187	0.0991855	-0.231381	0.390235	-0.185661
Bombus	-0.380866	0.225287	0.0407337	0.147535	-0.0282455	0.102836	-0.114871	0.108431	-0.176128	0.128378	-0.245133	0.025451	-0.222436	0.0135648	-0.101749	0.0287924	0.0058228	0.00620433	0.0789619	0.0481041	0.166562	0.0626356	0.412051	-0.104462	0.119353	-0.0933775	0.0852107	-0.171426	-0.140226	-0.10168	0.0970208	-0.245102	0.403937	-0.181173
Bombus	-0.367914	0.222324	0.0386852	0.153716	-0.0223667	0.107828	-0.117557	0.114851	-0.186943	0.136224	-0.24632	0.021144	-0.22155	0.00920015	-0.101486	0.0209548	-0.00103082	0.00823753	0.0751423	0.0480462	0.176538	0.0594335	0.414804	-0.104622	0.110317	-0.0904928	0.0839575	-0.175047	-0.135166	-0.110497	0.0968897	-0.237002	0.403999	-0.184299
Bombus	-0.376919	0.226853	0.0426573	0.152058	-0.0154299	0.108264	-0.125439	0.118849	-0.179416	0.136465	-0.238193	0.0186717	-0.215176	0.00747756	-0.106479	0.0220093	0.00393125	0.00928559	0.0702689	0.0501886	0.164987	0.0687524	0.40722	-0.102698	0.114279	-0.0927614	0.0861721	-0.17954	-0.130198	-0.11248	0.0915748	-0.244702	0.40616	-0.186691
Bombus	-0.385069	0.228152	0.0290076	0.146274	-0.0312369	0.103339	-0.113401	0.108185	-0.188149	0.135464	-0.244557	0.0300058	-0.217385	0.0152569	-0.091583	0.0249943	0.00923428	0.011356	0.0759442	0.0490918	0.166872	0.0540549	0.408548	-0.106548	0.124072	-0.0951612	0.099044	-0.172625	-0.138529	-0.104025	0.102001	-0.245072	0.395187	-0.182742
Bombus	-0.386702	0.233215	0.0352514	0.141129	-0.0231443	0.0955334	-0.118289	0.106617	-0.181511	0.130307	-0.248124	0.0277757	-0.224381	0.0176686	-0.0995455	0.0289079	0.00854062	0.00937675	0.0778138	0.0503798	0.16662	0.0567216	0.401002	-0.111876	0.125655	-0.0900797	0.104337	-0.168883	-0.14277	-0.106221	0.108244	-0.240142	0.397002	-0.180431
Bombus	-0.355341	0.223653	0.0361549	0.148776	-0.0418976	0.104402	-0.126606	0.111915	-0.175602	0.128437	-0.240602	0.0246862	-0.218154	0.0124934	-0.10367	0.0284428	-0.0034013	0.0104198	0.0544126	0.0493032	0.163369	0.0539919	0.432534	-0.109825	0.125858	-0.0880242	0.0948537	-0.174458	-0.14618	-0.102681	0.0948957	-0.236358	0.409378	-0.185173
Bombus	-0.376629	0.231209	0.0346967	0.15042	-0.0322818	0.101518	-0.122253	0.111025	-0.17179	0.127925	-0.24565	0.0249304	-0.21227	0.00974093	-0.0974634	0.025599	0.00191455	0.00576725	0.06944	0.0487801	0.162269	0.0552998	0.42057	-0.104957	0.127174	-0.0891125	0.0952067	-0.170874	-0.148378	-0.103144	0.0937867	-0.23953	0.401658	-0.184597
Bombus	-0.351869	0.224295	0.0335614	0.150926	-0.0420558	0.100064	-0.114305	0.107533	-0.190448	0.133857	-0.242491	0.0282814	-0.21963	0.0145365	-0.102191	0.0275418	-0.0058882	0.00745042	0.0600935	0.0505024	0.163021	0.0512133	0.418507	-0.115353	0.124899	-0.0876507	0.105149	-0.174586	-0.157372	-0.100131	0.10851	-0.239025	0.412508	-0.179455
Bombus	-0.367841	0.23136	0.0276439	0.152889	-0.0415163	0.104605	-0.117081	0.113138	-0.174183	0.134624	-0.234595	0.0225841	-0.218219	0.0111379	-0.0976114	0.0227932	-0.0103339	0.00392898	0.0600388	0.0475788	0.169079	0.0544738	0.413338	-0.110249	0.125208	-0.0864329	0.0959044	-0.174943	-0.14974	-0.101946	0.110474	-0.2398	0.409434	-0.185743
Bombus	-0.365522	0.228674	0.031382	0.148215	-0.0397171	0.105586	-0.12449	0.113799	-0.175661	0.133031	-0.244	0.0261401	-0.219	0.00879561	-0.104248	0.0275107	-0.00852196	0.00920955	0.0657569	0.0464427	0.164851	0.0521851	0.411127	-0.112458	0.132796	-0.0844482	0.104689	-0.169894	-0.146348	-0.104772	0.113728	-0.236721	0.403177	-0.191295
Bombus	-0.36865	0.228553	0.034657	0.146851	-0.0314272	0.101613	-0.117426	0.11326	-0.173928	0.131899	-0.242556	0.0236708	-0.22212	0.00882693	-0.101221	0.0226435	-0.009527	0.00725765	0.0692908	0.0496429	0.168961	0.0584736	0.414614	-0.108002	0.130315	-0.0883535	0.0989287	-0.171211	-0.152998	-0.102625	0.0984891	-0.240123	0.404598	-0.182377
Bombus	-0.364634	0.231339	0.0321029	0.151081	-0.027512	0.100157	-0.119712	0.110434	-0.178827	0.133345	-0.248634	0.0254539	-0.228246	0.0132018	-0.101971	0.0256912	-0.00379405	0.00686318	0.0696688	0.0484585	0.170292	0.0543981	0.405792	-0.104229	0.133037	-0.0919616	0.105079	-0.178991	-0.148677	-0.101544	0.108739	-0.245282	0.397294	-0.178415
Bombus	-0.361359	0.221268	0.0329542	0.149187	-0.0407068	0.102619	-0.121555	0.110962	-0.185673	0.134016	-0.244297	0.0269898	-0.218401	0.0148525	-0.109687	0.0280434	-0.00858515	0.0108832	0.0651515	0.0484797	0.164912	0.0582329	0.415287	-0.114796	0.135775	-0.0911867	0.107264	-0.17554	-0.14124	-0.096725	0.109993	-0.237213	0.400169	-0.190073
Bombus	-0.355858	0.223305	0.0357242	0.151155	-0.0421876	0.103799	-0.121459	0.111349	-0.186494	0.133402	-0.237803	0.0236311	-0.215572	0.0131787	-0.111292	0.0268401	-0.0072735	0.00808823	0.0677766	0.051338	0.162617	0.0573377	0.41774	-0.110875	0.131425	-0.0848397	0.0983761	-0.175791	-0.146094	-0.101594	0.101764	-0.242315	0.408609	-0.188009
Bombus	-0.365377	0.228822	0.0311263	0.147873	-0.0384753	0.100311	-0.122116	0.107244	-0.17293	0.126477	-0.238865	0.0264223	-0.219169	0.0166532	-0.110829	0.0263834	-0.00738463	0.00511813	0.0646564	0.0470289	0.164931	0.0588239	0.41627	-0.109406	0.132262	-0.0894913	0.10029	-0.177203	-0.15117	-0.0901469	0.108805	-0.239842	0.407976	-0.185067
Bombus	-0.362408	0.22869	0.0308736	0.150673	-0.0347888	0.102512	-0.121207	0.110416	-0.179855	0.131685	-0.242523	0.0234433	-0.223372	0.011891	-0.100381	0.0265964	-0.00450076	0.00747458	0.0640981	0.0498648	0.158902	0.0559961	0.41659	-0.111484	0.130588	-0.0853632	0.102003	-0.170013	-0.145636	-0.1006	0.107388	-0.243145	0.404228	-0.188638
Bombus	-0.370797	0.232069	0.0394092	0.148786	-0.0381225	0.102181	-0.125392	0.112824	-0.170291	0.129606	-0.24266	0.0211205	-0.218447	0.00758782	-0.103945	0.0270148	-0.00395284	0.00502395	0.0587209	0.0480462	0.161827	0.0593394	0.421474	-0.112522	0.132246	-0.0888811	0.102061	-0.171738	-0.14634	-0.0972503	0.107256	-0.235908	0.396955	-0.187299
Bombus	-0.367728	0.230994	0.0359041	0.153404	-0.0350798	0.107568	-0.115772	0.116322	-0.175286	0.137754	-0.247273	0.0211979	-0.224011	0.00637171	-0.0948269	0.0200377	-0.00739963	0.00391964	0.0740591	0.0462954	0.15737	0.0590179	0.417774	-0.102465	0.13217	-0.0937701	0.096306	-0.173323	-0.144093	-0.106928	0.103479	-0.239591	0.394407	-0.186805
Bombus	-0.371342	0.231751	0.0337887	0.150336	-0.0333353	0.105117	-0.121133	0.11523	-0.17669	0.133263	-0.245174	0.0197937	-0.214349	0.00585583	-0.0977472	0.0230028	-0.00868266	0.00715601	0.067759	0.0486217	0.161084	0.0585778	0.419403	-0.108988	0.134549	-0.0949719	0.096658	-0.170437	-0.14346	-0.0997654	0.100856	-0.238501	0.397816	-0.186042
Bombus	-0.394487	0.21656	0.0389589	0.146172	-0.0183921	0.102	-0.114389	0.104019	-0.188548	0.132527	-0.248167	0.0315455	-0.213699	0.0182347	-0.100624	0.0301937	0.0106061	0.00393028	0.0774978	0.0401639	0.170103	0.0473251	0.426938	-0.110335	0.124101	-0.0913769	0.0853547	-0.16795	-0.138676	-0.09896	0.0872497	-0.225653	0.396172	-0.178397
Bombus	-0.395604	0.217517	0.0451142	0.143108	-0.0192609	0.0964855	-0.121237	0.105564	-0.184824	0.131985	-0.24375	0.0323465	-0.216923	0.0184852	-0.103227	0.0328725	0.0122808	0.0107807	0.0758794	0.0407988	0.165442	0.0447609	0.427424	-0.112804	0.122584	-0.0844495	0.0898877	-0.166971	-0.139263	-0.105036	0.0899302	-0.225618	0.395546	-0.179826
Bombus	-0.378824	0.215234	0.0419899	0.151246	-0.0170308	0.0986479	-0.12383	0.10641	-0.185758	0.132273	-0.245874	0.0284431	-0.222207	0.0144742	-0.110381	0.0316754	0.0160211	0.0116085	0.0796568	0.0419378	0.177541	0.048265	0.42213	-0.105598	0.120282	-0.0937113	0.0868544	-0.172926	-0.14551	-0.103726	0.0860585	-0.228067	0.398881	-0.176186
Bombus	-0.378087	0.215542	0.0386226	0.14804	-0.0195559	0.0993818	-0.12256	0.108665	-0.189	0.135143	-0.248548	0.027543	-0.222209	0.0182308	-0.106298	0.0312214	0.0149778	0.0101845	0.0767891	0.0443738	0.170335	0.0503744	0.41724	-0.112055	0.124901	-0.0924712	0.0902232	-0.170847	-0.142002	-0.107922	0.0944126	-0.224027	0.400759	-0.181376
Bombus	-0.382282	0.22888	0.0374471	0.144022	-0.0197522	0.0921564	-0.127556	0.104854	-0.184612	0.131647	-0.244298	0.0318479	-0.215313	0.0183718	-0.11478	0.0296701	0.0132658	0.00783034	0.0734802	0.0440174	0.168144	0.0487315	0.417976	-0.109546	0.123969	-0.0935295	0.0900311	-0.170225	-0.138038	-0.106673	0.0981283	-0.222804	0.404191	-0.17925
Bombus	-0.382312	0.218662	0.0391434	0.146701	-0.0201317	0.0965647	-0.131823	0.11044	-0.179219	0.129723	-0.240086	0.0314485	-0.222627	0.0199078	-0.118652	0.0329396	0.0153645	0.00785925	0.0705737	0.045958	0.168251	0.050718	0.419768	-0.115249	0.129	-0.091149	0.0943749	-0.171934	-0.135469	-0.107376	0.095008	-0.223837	0.398837	-0.181377
Bombus	-0.357017	0.230882	0.0341476	0.15976	-0.0147673	0.103611	-0.122779	0.114888	-0.171497	0.133527	-0.259988	0.0273166	-0.230403	0.0133883	-0.112017	0.0244898	0.00781886	-0.000272923	0.0661182	0.0440064	0.153176	0.0616973	0.413772	-0.100336	0.123752	-0.0983194	0.0874749	-0.175104	-0.128121	-0.118066	0.106925	-0.238115	0.403404	-0.183354
Bombus	-0.369616	0.224976	0.0385908	0.156493	-0.0194118	0.100983	-0.113953	0.109307	-0.184031	0.131948	-0.255428	0.0242855	-0.234546	0.0138268	-0.10062	0.0245386	0.0140898	-0.00110833	0.0744656	0.0437491	0.164386	0.0573455	0.416679	-0.104793	0.11926	-0.0917641	0.083272	-0.164967	-0.134765	-0.110798	0.0977389	-0.227667	0.403888	-0.186356
Bombus	-0.36318	0.234228	0.0404943	0.157536	-0.0186547	0.100844	-0.119006	0.113581	-0.176082	0.132678	-0.264919	0.0252981	-0.233699	0.00855696	-0.103875	0.0224686	0.0179336	-0.00195708	0.0697219	0.0397633	0.165698	0.0560959	0.409145	-0.0959353	0.126345	-0.0939099	0.0899799	-0.17177	-0.13949	-0.113464	0.100731	-0.233809	0.398857	-0.180205
Bombus	-0.38351	0.233556	0.0383542	0.154316	-0.0111998	0.10018	-0.109587	0.109257	-0.190576	0.140889	-0.254018	0.0271822	-0.224118	0.00868899	-0.096143	0.0213913	0.0100086	-0.000129668	0.0785042	0.0516539	0.163286	0.0623493	0.40476	-0.102606	0.130099	-0.0956535	0.0924097	-0.174132	-0.136758	-0.1151	0.105735	-0.241594	0.382753	-0.180249
Bombus	-0.391761	0.233924	0.0364406	0.153946	-0.0159517	0.0994127	-0.116991	0.10997	-0.184415	0.135419	-0.251008	0.0290057	-0.225252	0.0135771	-0.0996826	0.0236071	0.0172652	-0.00133609	0.0844426	0.047203	0.166828	0.057951	0.407401	-0.102237	0.130155	-0.0932866	0.0899096	-0.174521	-0.127754	-0.112975	0.100442	-0.241243	0.379931	-0.178416
Bombus	-0.382458	0.230101	0.0353573	0.157216	-0.0212905	0.103342	-0.117026	0.115804	-0.185016	0.139694	-0.247836	0.0262006	-0.226091	0.0142466	-0.100312	0.0257365	0.0191942	0.00621249	0.0719648	0.0472179	0.156789	0.0624312	0.40329	-0.10658	0.128915	-0.0980801	0.0908448	-0.174825	-0.121099	-0.120698	0.10571	-0.243252	0.389064	-0.184767
Bombus	-0.376087	0.228427	0.0444183	0.145923	-0.0204438	0.0983247	-0.125249	0.106366	-0.174324	0.127953	-0.242462	0.0249831	-0.216789	0.0154444	-0.111721	0.0266203	0.00684268	0.00725538	0.0755926	0.0490441	0.175983	0.057588	0.41913	-0.103261	0.116018	-0.0893819	0.0914649	-0.175798	-0.153001	-0.109826	0.0884316	-0.235955	0.402196	-0.173706
Bombus	-0.378014	0.218744	0.0359706	0.148783	-0.0181033	0.0950109	-0.116756	0.101016	-0.178642	0.12642	-0.240862	0.0290589	-0.217948	0.0163768	-0.114641	0.0310135	0.0114952	0.0100225	0.0792938	0.0499952	0.167663	0.0566425	0.427642	-0.108123	0.11908	-0.0900818	0.0890243	-0.172607	-0.158582	-0.100808	0.0923113	-0.231129	0.401067	-0.180335
Bombus	-0.375152	0.2289	0.0334677	0.154188	-0.0250702	0.102378	-0.115413	0.1097	-0.173584	0.128303	-0.250065	0.022191	-0.220409	0.00921005	-0.10207	0.0238283	0.00716063	0.00813326	0.0705229	0.0531547	0.165937	0.0616979	0.41471	-0.108203	0.122456	-0.0870265	0.0929442	-0.172018	-0.145568	-0.108568	0.102855	-0.235808	0.397277	-0.190061
Bombus	-0.355191	0.220746	0.0333832	0.154409	-0.0248689	0.105149	-0.123695	0.109469	-0.175286	0.128584	-0.253603	0.0198102	-0.23176	0.00751356	-0.105543	0.026827	0.00719499	0.01117	0.0763524	0.0574992	0.167709	0.0645447	0.417523	-0.111286	0.113577	-0.0869748	0.0926129	-0.173729	-0.142656	-0.107045	0.100541	-0.237835	0.403709	-0.188852
Bombus	-0.366822	0.226601	0.0388497	0.147224	-0.00986299	0.0930468	-0.114529	0.104149	-0.185676	0.128647	-0.254197	0.0247816	-0.234435	0.0101306	-0.10313	0.0242691	0.0136363	0.00467914	0.0793301	0.0439136	0.171951	0.0538835	0.431014	-0.105603	0.121122	-0.0844377	0.0863078	-0.163698	-0.158975	-0.106198	0.0890107	-0.227726	0.396407	-0.173662
Bombus	-0.375903	0.218833	0.0457745	0.14885	-0.00769662	0.0975896	-0.11242	0.0997944	-0.197851	0.132079	-0.256714	0.0239638	-0.22938	0.0115116	-0.101283	0.0254965	0.0157122	0.00505452	0.0789582	0.0434815	0.173645	0.0555378	0.424456	-0.112914	0.119287	-0.0840561	0.0870653	-0.162154	-0.151832	-0.103091	0.0918728	-0.218545	0.396308	-0.181431
Bombus	-0.365471	0.229719	0.0414405	0.154548	-0.0147056	0.0955815	-0.114839	0.104055	-0.179986	0.131395	-0.252253	0.0235699	-0.233446	0.0123605	-0.112096	0.0227218	0.00682517	0.00679188	0.0792897	0.0457922	0.180634	0.0510901	0.416323	-0.0984089	0.12097	-0.0867371	0.0924251	-0.170659	-0.156744	-0.113802	0.0963568	-0.231964	0.395275	-0.176053
Bombus	-0.371124	0.224448	0.0365795	0.15019	-0.019385	0.0989469	-0.118459	0.107153	-0.180485	0.132332	-0.24762	0.0245234	-0.22543	0.0138715	-0.107111	0.0277241	0.00676218	0.00915037	0.0814478	0.0480767	0.174164	0.0513156	0.416509	-0.100383	0.122491	-0.0912849	0.0892244	-0.176397	-0.150955	-0.108975	0.0926763	-0.232324	0.400714	-0.178368
Bombus	-0.373503	0.231221	0.0344306	0.152511	-0.0148089	0.0980116	-0.109193	0.103547	-0.187804	0.132653	-0.250631	0.0243364	-0.229502	0.0144747	-0.102657	0.0256145	0.00743798	0.00531194	0.0812304	0.0455256	0.173418	0.0510579	0.41288	-0.0994552	0.119403	-0.0887372	0.0942127	-0.174243	-0.151007	-0.110496	0.100527	-0.231771	0.395567	-0.179563
Bombus	-0.378084	0.224478	0.0304675	0.150221	-0.0271493	0.104021	-0.107021	0.109102	-0.195207	0.136845	-0.252883	0.0219274	-0.215381	0.00982389	-0.0970549	0.0282988	0.0112149	0.0107504	0.0756979	0.0500735	0.168758	0.0552003	0.41193	-0.112898	0.127773	-0.0913098	0.100213	-0.173753	-0.144886	-0.104461	0.0999824	-0.234486	0.391629	-0.183835
Bombus	-0.371549	0.218851	0.0302884	0.149903	-0.0275902	0.102489	-0.123316	0.109021	-0.191744	0.131175	-0.248194	0.024648	-0.215144	0.012557	-0.096032	0.0284723	0.00773029	0.0115563	0.0739392	0.0529378	0.173447	0.0538018	0.419919	-0.113826	0.120857	-0.0923301	0.0969428	-0.170478	-0.146265	-0.0992428	0.0992411	-0.232926	0.39747	-0.186609
Bombus	-0.384747	0.23231	0.0478256	0.150084	-0.0130205	0.10554	-0.117597	0.116234	-0.166902	0.130605	-0.243888	0.0193395	-0.218034	0.00875107	-0.108874	0.025904	-0.00167645	0.00699766	0.071985	0.0519517	0.171943	0.0534758	0.412101	-0.0936935	0.118631	-0.0930217	0.0834731	-0.176796	-0.141156	-0.117555	0.0913605	-0.241487	0.398575	-0.178639
Bombus	-0.383414	0.237914	0.0521546	0.143908	-0.012599	0.0970278	-0.110201	0.107693	-0.174057	0.132838	-0.24604	0.0248266	-0.22088	0.0106842	-0.10649	0.0219868	-0.000680007	0.00465613	0.0737311	0.044739	0.175483	0.0469333	0.421639	-0.0896168	0.112981	-0.0855358	0.0751512	-0.174681	-0.146068	-0.117032	0.0867408	-0.239052	0.402549	-0.167289
Bombus	-0.375695	0.22761	0.0275184	0.144629	-0.0232376	0.0978575	-0.12071	0.106018	-0.174829	0.126194	-0.251325	0.0253721	-0.226358	0.0153088	-0.116119	0.0251155	0.00631508	0.00689236	0.0751151	0.0478676	0.168613	0.0564827	0.417444	-0.112427	0.131961	-0.0908206	0.0975593	-0.16846	-0.138491	-0.0944906	0.102454	-0.224276	0.399784	-0.188874
Bombus	-0.373844	0.229097	0.0414938	0.144928	-0.021339	0.0983216	-0.114519	0.10545	-0.171605	0.126298	-0.26152	0.0260092	-0.225439	0.010402	-0.108777	0.0262482	0.000614811	0.0112367	0.0687846	0.0470692	0.168823	0.0512302	0.416202	-0.108364	0.134179	-0.0858692	0.102144	-0.167859	-0.157219	-0.101644	0.109559	-0.228654	0.392461	-0.183899
Bombus	-0.375024	0.22457	0.0319361	0.147828	-0.0206389	0.102839	-0.112193	0.107734	-0.173559	0.130132	-0.251458	0.0236505	-0.222887	0.0101511	-0.108698	0.0268576	0.0130115	0.00558852	0.0789417	0.0482042	0.187874	0.0499596	0.422834	-0.103443	0.117196	-0.0871548	0.0796398	-0.172742	-0.151317	-0.11198	0.0836483	-0.231497	0.400693	-0.170698
Bombus	-0.389422	0.217987	0.045376	0.144772	-0.00757893	0.0964057	-0.110003	0.102332	-0.190416	0.130992	-0.249695	0.0286189	-0.228363	0.0179228	-0.106985	0.0288307	0.00746294	0.00564857	0.079734	0.0484704	0.192334	0.0453236	0.420478	-0.101499	0.119472	-0.0830794	0.0865339	-0.16931	-0.14612	-0.110166	0.0888226	-0.224125	0.388369	-0.179124
Bombus	-0.390601	0.219445	0.0458421	0.14506	-0.010332	0.096788	-0.110956	0.103647	-0.190137	0.130502	-0.249601	0.0294103	-0.227589	0.0168681	-0.104296	0.0300855	0.00737773	0.0050616	0.0788124	0.0491797	0.191843	0.0442897	0.418129	-0.102102	0.121327	-0.0824999	0.0861475	-0.169681	-0.145179	-0.111291	0.0918155	-0.225749	0.387396	-0.179014
Bombus	-0.378886	0.219832	0.0381796	0.152742	-0.0135724	0.101306	-0.116779	0.104104	-0.196597	0.133213	-0.24911	0.0283097	-0.226632	0.0173239	-0.10243	0.0296385	0.0133987	0.00582598	0.0776572	0.0486742	0.179554	0.0533286	0.417214	-0.107376	0.124902	-0.0888904	0.0933576	-0.174953	-0.138424	-0.113647	0.09136	-0.228431	0.386808	-0.181
Bombus	-0.368808	0.225898	0.0374064	0.156023	-0.0192546	0.103155	-0.126998	0.111202	-0.173858	0.130808	-0.245493	0.0146361	-0.221174	0.00696099	-0.111575	0.0236657	0.0116409	0.00714023	0.0762762	0.0491654	0.166296	0.058548	0.42602	-0.110194	0.118693	-0.0887063	0.0847202	-0.171091	-0.146221	-0.106987	0.0908893	-0.225728	0.40144	-0.184496
Bombus	-0.375416	0.227748	0.0398644	0.150431	-0.0153996	0.103902	-0.119582	0.10935	-0.179884	0.131884	-0.255587	0.0210177	-0.219799	0.00627219	-0.104539	0.0229415	0.00778262	0.00276635	0.081282	0.0536149	0.173517	0.0593881	0.423046	-0.102207	0.115206	-0.0880377	0.0822656	-0.174714	-0.136235	-0.108656	0.0914216	-0.232943	0.392058	-0.182756
Bombus	-0.373826	0.223014	0.0399791	0.153798	-0.0125995	0.101884	-0.11895	0.106787	-0.178251	0.127794	-0.253692	0.0208189	-0.223315	0.010382	-0.106908	0.0240585	0.00384149	0.0033837	0.0760478	0.0497529	0.176546	0.0604906	0.42565	-0.104806	0.118131	-0.0875682	0.084422	-0.168632	-0.140418	-0.106996	0.0870208	-0.228697	0.396321	-0.185464
Bombus	-0.364034	0.219128	0.0345798	0.1575	-0.0231819	0.110913	-0.125739	0.116852	-0.163984	0.12954	-0.242289	0.019831	-0.220863	0.00843225	-0.110781	0.0284361	-0.00255227	0.0127388	0.070245	0.0597739	0.169615	0.0597704	0.421303	-0.109228	0.120985	-0.0924165	0.0824193	-0.181552	-0.139513	-0.116958	0.0915894	-0.242718	0.402201	-0.180043
Bombus	-0.372063	0.215895	0.0363281	0.15234	-0.0257897	0.105109	-0.128487	0.113464	-0.171049	0.130193	-0.241178	0.0221353	-0.214882	0.0102527	-0.109022	0.0277599	-0.00180522	0.012495	0.0706673	0.0571429	0.173623	0.0598407	0.421731	-0.112204	0.122422	-0.0933007	0.0830718	-0.176141	-0.138489	-0.105058	0.0891229	-0.235596	0.4058	-0.184327
Bombus	-0.373268	0.23264	0.0349124	0.149163	-0.0245778	0.102883	-0.124722	0.109001	-0.189179	0.132649	-0.254629	0.0277605	-0.213396	0.013088	-0.102045	0.0275437	0.00649126	0.00692146	0.0712858	0.0489697	0.162507	0.0621245	0.404866	-0.109525	0.129016	-0.095167	0.0987136	-0.177754	-0.130583	-0.105056	0.108759	-0.241317	0.39585	-0.183925
Bombus	-0.372018	0.228311	0.0363299	0.148646	-0.0248413	0.100821	-0.120767	0.109301	-0.190559	0.133147	-0.252897	0.0296217	-0.216339	0.0147415	-0.105776	0.028455	0.00250104	0.00517355	0.0715242	0.0466752	0.164967	0.0612297	0.414478	-0.108161	0.128545	-0.0914843	0.0943275	-0.173154	-0.130528	-0.107764	0.109464	-0.238744	0.391589	-0.186816
Bombus	-0.386287	0.227092	0.034856	0.145	-0.0188266	0.0988653	-0.117881	0.10745	-0.189322	0.134149	-0.253238	0.0292665	-0.212981	0.0133956	-0.101078	0.0289314	0.00589593	0.00498381	0.0775161	0.0483724	0.167817	0.0605516	0.409575	-0.11301	0.126271	-0.0934006	0.0896076	-0.171926	-0.128594	-0.102564	0.0989126	-0.237776	0.397755	-0.179382
Bombus	-0.3764	0.227835	0.0302157	0.148927	-0.0310432	0.0985593	-0.113642	0.107065	-0.181197	0.131156	-0.260888	0.0272357	-0.222597	0.0103877	-0.0981937	0.0267228	0.00947903	0.00848984	0.0820311	0.0499281	0.168929	0.0599504	0.407836	-0.108605	0.128645	-0.0851122	0.0975382	-0.174471	-0.136881	-0.103087	0.101583	-0.237293	0.394584	-0.18769
Bombus	-0.38081	0.232054	0.0384784	0.147181	-0.0205686	0.099767	-0.111555	0.107253	-0.184099	0.13582	-0.255813	0.0240781	-0.222807	0.0118089	-0.103138	0.024489	0.00643413	0.00912967	0.0825092	0.0505332	0.17503	0.0601383	0.403574	-0.0999459	0.126473	-0.0929638	0.0943119	-0.178627	-0.137483	-0.108529	0.100594	-0.242934	0.388867	-0.179252
Bombus	-0.393194	0.232812	0.0446663	0.141701	-0.0345532	0.0984035	-0.110111	0.103381	-0.18977	0.135644	-0.253253	0.0326804	-0.211148	0.0159046	-0.109454	0.0267585	0.00362762	0.00629095	0.0703615	0.0471851	0.17095	0.0524262	0.395149	-0.107783	0.134413	-0.0896804	0.105614	-0.176254	-0.13126	-0.0963183	0.114078	-0.237315	0.393883	-0.185836
Bombus	-0.368215	0.22286	0.0431048	0.141699	-0.0287615	0.101077	-0.124848	0.110282	-0.188111	0.131297	-0.255789	0.028791	-0.224407	0.0147998	-0.106721	0.0287733	-0.00391087	0.00627239	0.068305	0.0499052	0.170421	0.0586409	0.410812	-0.114379	0.123298	-0.0856318	0.101928	-0.170543	-0.130662	-0.0998344	0.115163	-0.233464	0.398394	-0.190545
Bombus	-0.363784	0.222823	0.0434006	0.142003	-0.0222733	0.0986382	-0.121942	0.108252	-0.194025	0.133117	-0.257347	0.027552	-0.22527	0.0127836	-0.108982	0.0295528	-0.00122229	0.00472701	0.0666608	0.0477554	0.173451	0.0614404	0.408181	-0.115249	0.12526	-0.0874832	0.101571	-0.169682	-0.139036	-0.100891	0.112802	-0.226903	0.402554	-0.188436
Bombus	-0.371734	0.231003	0.0320363	0.143631	-0.024652	0.0996289	-0.117279	0.108744	-0.189746	0.133898	-0.254921	0.0284208	-0.224503	0.0135969	-0.110181	0.0319725	0.00562111	0.00885518	0.069276	0.0429701	0.165189	0.0528189	0.398334	-0.1148	0.124669	-0.0881932	0.106832	-0.168454	-0.134486	-0.103161	0.120325	-0.233302	0.405221	-0.187629
Bombus	-0.371133	0.230411	0.0317911	0.142048	-0.0296783	0.0993661	-0.12411	0.107627	-0.19012	0.131985	-0.248499	0.029633	-0.218728	0.0144284	-0.106163	0.0307744	-0.00220681	0.00811978	0.0640337	0.0459954	0.166442	0.055566	0.409586	-0.120597	0.130737	-0.0892152	0.109061	-0.173834	-0.135897	-0.0956181	0.115285	-0.234802	0.3996	-0.181888
Bombus	-0.367212	0.22804	0.0383369	0.145854	-0.0314575	0.102435	-0.12411	0.109335	-0.188152	0.132622	-0.253391	0.0275375	-0.221604	0.0133636	-0.105487	0.0301866	5.4696e-05	0.00644557	0.06389	0.0500547	0.165165	0.0604928	0.40813	-0.11733	0.122503	-0.0939972	0.10234	-0.171882	-0.127761	-0.103469	0.115945	-0.230857	0.402808	-0.18883
Bombus	-0.373078	0.22332	0.0372015	0.146861	-0.0232244	0.1011	-0.110018	0.106738	-0.192945	0.132436	-0.251688	0.0258786	-0.22873	0.0147566	-0.103694	0.0280638	-0.00498971	0.00744465	0.0691212	0.0507247	0.164031	0.0602416	0.403569	-0.11663	0.123321	-0.0888223	0.105375	-0.17076	-0.135642	-0.0966578	0.118835	-0.230513	0.402557	-0.194181
Bombus	-0.372279	0.228545	0.0365279	0.143387	-0.0248389	0.101671	-0.12116	0.112027	-0.176479	0.130793	-0.257508	0.0287199	-0.228146	0.0133779	-0.10583	0.0277723	0.000980972	0.0088819	0.0683217	0.0498766	0.16455	0.0589211	0.398394	-0.110661	0.124406	-0.0910839	0.106869	-0.171394	-0.135786	-0.10558	0.118543	-0.23309	0.403434	-0.192163
Bombus	-0.377713	0.230685	0.0415427	0.142902	-0.0321282	0.0983515	-0.118184	0.108681	-0.186513	0.135532	-0.250806	0.0273154	-0.218584	0.0163465	-0.103059	0.0244264	0.00156787	0.0110409	0.0752165	0.0516758	0.17405	0.0510549	0.405966	-0.10601	0.129123	-0.0895807	0.0953268	-0.172547	-0.135207	-0.10748	0.102697	-0.245004	0.396704	-0.17739
Bombus	-0.37583	0.231512	0.0381429	0.14722	-0.0202491	0.101094	-0.118923	0.110912	-0.186786	0.134355	-0.249726	0.0247681	-0.218213	0.00896813	-0.103833	0.0247818	0.00176791	0.0066159	0.0742166	0.0489861	0.163822	0.0604905	0.408195	-0.108147	0.120294	-0.0858817	0.0941376	-0.176056	-0.131786	-0.104192	0.103686	-0.240918	0.401085	-0.184509
Bombus	-0.377037	0.230853	0.0428283	0.144166	-0.0158559	0.0998225	-0.115326	0.111108	-0.180294	0.134985	-0.256074	0.0239725	-0.220671	0.01004	-0.114475	0.0269634	0.00218752	0.00811727	0.0799301	0.0494741	0.165781	0.0570982	0.40517	-0.104232	0.121316	-0.0869956	0.0916482	-0.177885	-0.131987	-0.107327	0.102005	-0.241363	0.400853	-0.178797
Bombus	-0.370873	0.227088	0.0413417	0.143591	-0.027063	0.0994033	-0.118458	0.108136	-0.192812	0.135293	-0.260041	0.0290848	-0.230133	0.0162101	-0.109257	0.0302364	0.00782661	0.00378059	0.0766799	0.0511022	0.165179	0.0581636	0.397677	-0.113415	0.12853	-0.0924184	0.108728	-0.173594	-0.130671	-0.103268	0.118609	-0.232997	0.394736	-0.186396
Bombus	-0.366116	0.222551	0.0388843	0.149311	-0.0203138	0.10366	-0.12109	0.111377	-0.186624	0.131681	-0.258403	0.0285492	-0.231425	0.0123572	-0.105501	0.0278647	0.0132302	0.0106667	0.0756398	0.044551	0.176856	0.0624869	0.398333	-0.10048	0.1318	-0.0913622	0.0962264	-0.180893	-0.138135	-0.10698	0.0995033	-0.241979	0.397134	-0.18336
Bombus	-0.379198	0.227248	0.0427553	0.146275	-0.0252856	0.104879	-0.120789	0.115095	-0.176713	0.136109	-0.246952	0.0259141	-0.220458	0.00852178	-0.117023	0.0260357	0.00508482	0.00882873	0.0711576	0.049008	0.169043	0.0587528	0.411987	-0.101552	0.130773	-0.0953741	0.0912438	-0.176852	-0.12367	-0.109687	0.0935632	-0.237975	0.394481	-0.185227
Bombus	-0.362805	0.230324	0.0382173	0.156816	-0.0266323	0.102712	-0.114355	0.107864	-0.187883	0.13617	-0.249611	0.0218178	-0.221885	0.00520617	-0.109918	0.0258301	0.00779221	0.00965481	0.0736969	0.0503136	0.176397	0.0632085	0.407949	-0.098545	0.129553	-0.0927985	0.085626	-0.180287	-0.139893	-0.11079	0.0989066	-0.245229	0.394843	-0.182266
Bombus	-0.371895	0.227698	0.0442754	0.147736	-0.0232802	0.106542	-0.118102	0.112648	-0.188631	0.138613	-0.249084	0.0204755	-0.220989	0.00581268	-0.11133	0.0255685	0.00823546	0.00453885	0.0741554	0.0523423	0.172487	0.0588642	0.405454	-0.1061	0.122454	-0.0921592	0.0896287	-0.175579	-0.135611	-0.109975	0.101869	-0.231909	0.400363	-0.185116
Bombus	-0.370563	0.227362	0.0451642	0.153837	-0.0208805	0.106703	-0.123684	0.115588	-0.18647	0.135805	-0.245641	0.0187934	-0.219536	0.00506481	-0.111909	0.0239511	0.00385497	0.00872233	0.0755465	0.0482311	0.176095	0.058337	0.410091	-0.0966289	0.130291	-0.0918741	0.083078	-0.178785	-0.131519	-0.109815	0.0905789	-0.239939	0.395503	-0.185351
Bombus	-0.372457	0.227453	0.0422232	0.154818	-0.0203114	0.104222	-0.115851	0.11323	-0.179908	0.137128	-0.255315	0.0194137	-0.223211	0.00363113	-0.105227	0.0224804	0.0145213	0.00848404	0.0761655	0.0491999	0.171168	0.0664811	0.413493	-0.0995454	0.12176	-0.0901584	0.0787499	-0.184193	-0.127697	-0.111692	0.0864647	-0.239934	0.39543	-0.181017
Bombus	-0.362501	0.226865	0.0369707	0.155545	-0.0297925	0.109301	-0.122795	0.116107	-0.178591	0.138135	-0.241826	0.0178308	-0.219542	0.00632791	-0.103783	0.0250222	0.00365103	0.00681427	0.0670118	0.0497361	0.165936	0.067523	0.416081	-0.102805	0.124605	-0.0934377	0.0830842	-0.182622	-0.133593	-0.112539	0.0923951	-0.243304	0.40269	-0.184501
Bombus	-0.35423	0.227918	0.0345251	0.162879	-0.0275858	0.111305	-0.126644	0.122148	-0.17511	0.140753	-0.251389	0.0155294	-0.219821	0.00299945	-0.114799	0.022569	0.00680487	0.00551624	0.0695571	0.0470371	0.165998	0.063968	0.410014	-0.103294	0.123646	-0.0937092	0.0861931	-0.182749	-0.125497	-0.115994	0.0945863	-0.243407	0.403752	-0.183467
Bombus	-0.371948	0.221715	0.0436981	0.143142	-0.021347	0.0990118	-0.111251	0.105224	-0.2022	0.134539	-0.260753	0.033373	-0.23102	0.0169642	-0.105583	0.0274901	0.00849668	0.0095573	0.0692182	0.0438735	0.169843	0.0531727	0.397662	-0.111625	0.13101	-0.0884477	0.101821	-0.170817	-0.130339	-0.0974826	0.109039	-0.236378	0.403654	-0.183312
Bombus	-0.366601	0.218134	0.041955	0.144745	-0.0249978	0.0983146	-0.115176	0.107081	-0.204954	0.134078	-0.263399	0.0362126	-0.225551	0.0180804	-0.106308	0.0295806	0.0132399	0.0132695	0.0729778	0.0459524	0.167861	0.0553339	0.400897	-0.1066	0.132745	-0.0916409	0.0988838	-0.176959	-0.128042	-0.100291	0.106308	-0.239654	0.400159	-0.185637
Bombus	-0.368291	0.223183	0.0404871	0.14544	-0.0255453	0.0983968	-0.116002	0.109067	-0.195594	0.133997	-0.258988	0.031696	-0.224626	0.0158701	-0.114128	0.0270169	0.00982715	0.00888766	0.0733816	0.0433687	0.174672	0.0519802	0.405301	-0.10489	0.135652	-0.0912894	0.0981792	-0.177616	-0.135605	-0.0986297	0.105016	-0.236211	0.396264	-0.180268
Bombus	-0.374733	0.228158	0.0324157	0.151211	-0.0295845	0.104969	-0.12718	0.112061	-0.174199	0.132393	-0.246534	0.0214961	-0.219223	0.00936223	-0.107494	0.026053	0.00731489	0.00756124	0.0758826	0.0510691	0.165729	0.0614562	0.408962	-0.114092	0.125149	-0.0934713	0.088667	-0.176526	-0.128414	-0.106624	0.0949325	-0.229985	0.408308	-0.185092
Bombus	-0.371642	0.222347	0.0379692	0.151946	-0.0223845	0.106411	-0.120477	0.111929	-0.181727	0.131507	-0.249223	0.0187496	-0.222047	0.00789197	-0.113144	0.0272668	0.0177774	0.00848769	0.0746121	0.049529	0.178776	0.0610114	0.410488	-0.104947	0.125292	-0.0908721	0.091433	-0.179223	-0.143362	-0.104558	0.0902915	-0.232873	0.397369	-0.184604
Bombus	-0.370682	0.226947	0.0424591	0.153766	-0.0262453	0.105483	-0.12619	0.111498	-0.177014	0.130874	-0.248224	0.0184722	-0.221009	0.00451458	-0.113943	0.025785	0.00953632	0.007514	0.0735557	0.049375	0.175168	0.0618287	0.413199	-0.106977	0.124472	-0.0872	0.0873193	-0.177212	-0.13468	-0.103772	0.0941187	-0.235327	0.39816	-0.185571
Bombus	-0.365838	0.234487	0.0384696	0.147465	-0.0139488	0.102033	-0.111665	0.107335	-0.186499	0.134669	-0.256723	0.0227352	-0.236412	0.0115777	-0.113955	0.0259224	0.00858503	0.00557892	0.0756195	0.047883	0.173618	0.061219	0.396573	-0.100463	0.138664	-0.0920463	0.0953959	-0.179938	-0.140663	-0.113179	0.103932	-0.236836	0.394847	-0.178443
Bombus	-0.368317	0.230278	0.0412076	0.148652	-0.0114434	0.10223	-0.115415	0.106628	-0.185851	0.130658	-0.257368	0.0263178	-0.232503	0.00822652	-0.111455	0.0267718	0.0164709	0.00722161	0.0756978	0.0437631	0.173349	0.0599396	0.399167	-0.0990686	0.128017	-0.0887861	0.0938063	-0.178436	-0.146716	-0.1076	0.101204	-0.236001	0.400149	-0.180795
Bombus	-0.374891	0.223634	0.0419178	0.139554	-0.0155133	0.10243	-0.106839	0.105892	-0.194966	0.133877	-0.255457	0.0280218	-0.230699	0.015446	-0.1106	0.0277282	0.0121174	0.00903079	0.0799088	0.0454576	0.178368	0.0581579	0.3986	-0.103999	0.130174	-0.0897278	0.0955596	-0.176147	-0.147822	-0.106726	0.101656	-0.234319	0.398486	-0.17831
Bombus	-0.368675	0.22567	0.0443882	0.136834	-0.00977565	0.0987972	-0.127239	0.106756	-0.19775	0.132852	-0.25633	0.0261425	-0.234624	0.0144274	-0.116276	0.0272542	0.0138586	0.00485905	0.083379	0.0411077	0.180043	0.0557035	0.402575	-0.104807	0.132358	-0.0835241	0.0918327	-0.17213	-0.13597	-0.101989	0.0964341	-0.227245	0.401771	-0.180709
Bombus	-0.37506	0.232471	0.0391108	0.145353	-0.0250248	0.0985208	-0.116208	0.108802	-0.188273	0.133389	-0.252891	0.032402	-0.224964	0.015523	-0.112084	0.0265004	0.00447937	0.00917547	0.0673785	0.0464841	0.169043	0.0519012	0.394371	-0.106154	0.131199	-0.0931882	0.100215	-0.17749	-0.125229	-0.104299	0.106518	-0.238922	0.407419	-0.180468
Bombus	-0.378053	0.223493	0.0435217	0.150503	-0.0251381	0.102498	-0.109362	0.106008	-0.190604	0.131331	-0.249332	0.0300938	-0.227914	0.0153873	-0.103672	0.0259219	0.0104504	0.00979805	0.0745064	0.0484322	0.173862	0.0556853	0.4032	-0.103025	0.121069	-0.0905413	0.0912082	-0.174336	-0.134175	-0.104706	0.0995874	-0.245296	0.400844	-0.181246
Bombus	-0.373293	0.219982	0.0381979	0.150474	-0.0345391	0.102376	-0.119534	0.105706	-0.194723	0.130932	-0.247409	0.0289457	-0.222441	0.0146213	-0.107404	0.0261647	0.00950129	0.0100244	0.0729249	0.0436117	0.185282	0.048331	0.41441	-0.105646	0.122306	-0.0923098	0.0966427	-0.165524	-0.135244	-0.094338	0.0976729	-0.237074	0.39765	-0.186277
Bombus	-0.374961	0.222525	0.0300377	0.144575	-0.0369807	0.101837	-0.116748	0.109575	-0.193623	0.13392	-0.24939	0.0328848	-0.216557	0.0174736	-0.100113	0.0264671	0.00827558	0.00886031	0.0585007	0.0418805	0.167054	0.0532893	0.408431	-0.116749	0.129442	-0.092083	0.10322	-0.170056	-0.135257	-0.0955598	0.110575	-0.227623	0.408093	-0.191217
Bombus	-0.360587	0.223944	0.0333652	0.157453	-0.0239465	0.108207	-0.116715	0.109402	-0.181019	0.132499	-0.249242	0.0247944	-0.217154	0.00947005	-0.116851	0.0253846	0.000449363	0.00898763	0.0719386	0.0567939	0.168007	0.06356	0.408771	-0.103065	0.126621	-0.0945897	0.0887106	-0.177999	-0.134421	-0.10822	0.0990186	-0.250995	0.403054	-0.185629
Bombus	-0.370229	0.22556	0.0436264	0.153523	-0.0235301	0.105235	-0.121472	0.110979	-0.19152	0.136927	-0.247718	0.0253377	-0.214141	0.00859055	-0.111761	0.0253241	0.00682457	0.00763829	0.072069	0.0505407	0.16935	0.0617648	0.404308	-0.107521	0.125411	-0.0918318	0.0895185	-0.179262	-0.133112	-0.108275	0.1015	-0.241462	0.400874	-0.183067
Bombus	-0.367327	0.229054	0.0408099	0.153128	-0.0255385	0.103314	-0.11463	0.106101	-0.190128	0.13133	-0.248026	0.0258591	-0.223149	0.0116411	-0.10807	0.0270539	0.00463814	0.0051836	0.069965	0.0490325	0.16793	0.0584872	0.409934	-0.105829	0.130187	-0.0874957	0.0887842	-0.173349	-0.135367	-0.10865	0.0978588	-0.242662	0.402128	-0.1822
Bombus	-0.357906	0.219683	0.0403626	0.153885	-0.0219254	0.104207	-0.12301	0.115425	-0.186066	0.137947	-0.254175	0.0177645	-0.228511	0.00555094	-0.11651	0.023139	0.0129215	0.00744372	0.0768135	0.0496853	0.172943	0.0629202	0.409073	-0.104872	0.130856	-0.0899435	0.084019	-0.175201	-0.133358	-0.105305	0.090471	-0.236218	0.404002	-0.18611
Bombus	-0.35117	0.223695	0.040967	0.153561	-0.017849	0.106184	-0.117319	0.113574	-0.181518	0.135664	-0.254458	0.0168341	-0.232063	0.00370711	-0.114233	0.0233062	-0.00225424	0.00451095	0.0792786	0.0551104	0.171327	0.0669839	0.418697	-0.100241	0.123217	-0.0942702	0.0867639	-0.177652	-0.142894	-0.110913	0.0970312	-0.234914	0.396476	-0.18514
Bombus	-0.36841	0.231161	0.0333796	0.149758	-0.0276468	0.103633	-0.115123	0.112026	-0.182894	0.134327	-0.245694	0.0182643	-0.22258	0.00763324	-0.10947	0.0231268	0.00749106	0.00550607	0.0722298	0.0421514	0.169153	0.0589594	0.420303	-0.102196	0.123068	-0.0895566	0.0887878	-0.175138	-0.136351	-0.101836	0.0906963	-0.233068	0.403061	-0.184751
Bombus	-0.368597	0.226224	0.0420155	0.153065	-0.0270368	0.107568	-0.11735	0.114996	-0.176108	0.136298	-0.255593	0.0173079	-0.230191	0.00338791	-0.111402	0.0232978	0.0077038	0.00411386	0.0745489	0.0507704	0.175294	0.0621149	0.413123	-0.104678	0.129726	-0.0910741	0.0900857	-0.17291	-0.132001	-0.1103	0.0955538	-0.233329	0.390228	-0.186854
Bombus	-0.367009	0.227236	0.0416965	0.155589	-0.0230322	0.101318	-0.116371	0.109702	-0.181888	0.133519	-0.252998	0.0185684	-0.227239	0.00717126	-0.107341	0.0235341	-0.00339392	0.00360082	0.0800743	0.0487367	0.170895	0.0589779	0.4208	-0.101695	0.123423	-0.0883746	0.0834774	-0.172705	-0.12936	-0.104912	0.0899403	-0.235585	0.398326	-0.184682
Bombus	-0.365703	0.227191	0.0341502	0.157035	-0.0332551	0.107224	-0.113263	0.110494	-0.181293	0.135425	-0.251095	0.0232833	-0.219599	0.00810366	-0.113215	0.0239712	0.00400193	0.00637498	0.0748901	0.04852	0.169031	0.0602223	0.416857	-0.103936	0.120752	-0.094312	0.090662	-0.174807	-0.127283	-0.109091	0.0956419	-0.239545	0.398718	-0.186154
Bombus	-0.374174	0.226583	0.0399451	0.155956	-0.0227106	0.106821	-0.118322	0.114121	-0.185192	0.138976	-0.247926	0.0157954	-0.219899	0.00651289	-0.112815	0.0240501	0.00761538	0.00635234	0.0735632	0.0501651	0.16893	0.0611058	0.4116	-0.108409	0.124825	-0.0908032	0.0841212	-0.17613	-0.121761	-0.109143	0.0945708	-0.235015	0.397631	-0.186938
Bombus	-0.367865	0.226412	0.0438404	0.152332	-0.0166797	0.102022	-0.123751	0.113427	-0.182092	0.13291	-0.253384	0.022897	-0.226126	0.0100645	-0.113681	0.0272629	0.00323113	0.00575126	0.068638	0.0485147	0.167353	0.0646484	0.41442	-0.106973	0.121604	-0.093083	0.0917815	-0.178714	-0.120457	-0.106056	0.0959521	-0.239863	0.397215	-0.181553
Bombus	-0.365562	0.22884	0.039996	0.147659	-0.018766	0.0984011	-0.13631	0.111075	-0.18024	0.127884	-0.251506	0.0270387	-0.222069	0.0125643	-0.120776	0.0267955	0.00714288	0.00599373	0.0687129	0.044042	0.16757	0.0584564	0.421395	-0.105183	0.124345	-0.0909665	0.0885809	-0.174979	-0.11954	-0.10038	0.0939238	-0.232818	0.403103	-0.184424
Bombus	-0.378085	0.230814	0.0472796	0.153177	-0.0217838	0.104005	-0.13301	0.117233	-0.169323	0.129219	-0.252847	0.0222669	-0.221187	0.0072558	-0.113526	0.0247702	0.00102495	0.00444685	0.0743517	0.0491278	0.166453	0.0610914	0.415073	-0.104429	0.123363	-0.0935016	0.0894786	-0.177222	-0.114501	-0.106227	0.0940344	-0.237771	0.393204	-0.184256
Bombus	-0.369866	0.221649	0.0432344	0.147208	-0.0197068	0.098851	-0.12769	0.108244	-0.187986	0.127622	-0.252461	0.0262652	-0.222686	0.0116645	-0.115205	0.028248	0.00686616	0.00914404	0.075299	0.0484408	0.16994	0.0585832	0.420403	-0.108559	0.120362	-0.0908327	0.0858052	-0.172214	-0.12222	-0.097213	0.0912703	-0.230681	0.40464	-0.186419
Bombus	-0.374112	0.22315	0.0386844	0.153685	-0.0259311	0.103533	-0.131008	0.113729	-0.184131	0.130654	-0.247953	0.0243434	-0.213822	0.0106757	-0.112822	0.0298387	0.00361023	0.00987888	0.0677587	0.0496907	0.16933	0.0570321	0.416587	-0.111722	0.123045	-0.0913664	0.0926694	-0.177352	-0.114714	-0.102722	0.0919861	-0.234558	0.400821	-0.188489
Bombus	-0.372256	0.223483	0.0429226	0.147647	-0.0249351	0.103184	-0.127344	0.113412	-0.179974	0.130336	-0.251866	0.0259638	-0.217655	0.00943024	-0.118983	0.0265876	0.00840848	0.00678511	0.0759464	0.0475856	0.169304	0.0602897	0.413949	-0.108788	0.1204	-0.0903755	0.0885917	-0.172441	-0.124147	-0.102096	0.09278	-0.236761	0.404858	-0.184241
Bombus	-0.370519	0.231556	0.0418411	0.148354	-0.0128082	0.102162	-0.132821	0.114459	-0.178291	0.130644	-0.255334	0.0222397	-0.221887	0.00620541	-0.112308	0.0240788	0.0040159	0.00461664	0.0742378	0.0470103	0.170554	0.0614416	0.411245	-0.104962	0.123026	-0.0893859	0.0883596	-0.171876	-0.124729	-0.105553	0.0947529	-0.238047	0.400666	-0.182943
Bombus	-0.374678	0.230055	0.0447317	0.147335	-0.0179386	0.100206	-0.130197	0.114804	-0.178543	0.129037	-0.255424	0.0217196	-0.222562	0.00664305	-0.111529	0.0276942	0.00696079	0.00419249	0.0706899	0.0500321	0.173529	0.0600469	0.410124	-0.111275	0.125565	-0.0903833	0.0913338	-0.173473	-0.126805	-0.103451	0.0961205	-0.233161	0.398621	-0.180022
Bombus	-0.362299	0.230049	0.0466314	0.147733	-0.0173575	0.102433	-0.142959	0.118132	-0.171819	0.12783	-0.255176	0.0248522	-0.223714	0.00689128	-0.117458	0.0274407	0.00317337	0.00764118	0.0748826	0.0498938	0.170838	0.0588518	0.41318	-0.0988447	0.123884	-0.0934958	0.0891434	-0.179451	-0.123851	-0.108251	0.0933741	-0.241721	0.399526	-0.179986
Bombus	-0.374502	0.237426	0.0328171	0.147418	-0.0211715	0.101765	-0.130702	0.118637	-0.178609	0.134223	-0.24754	0.0251813	-0.219043	0.00832934	-0.114442	0.0246664	0.0117736	0.0112143	0.0675973	0.0441763	0.165006	0.0553253	0.411823	-0.108097	0.125278	-0.0966762	0.0924404	-0.177865	-0.119761	-0.108026	0.103518	-0.241498	0.395516	-0.176201
Bombus	-0.356326	0.220367	0.0320283	0.143403	-0.0327421	0.100251	-0.123612	0.111563	-0.194851	0.133789	-0.252279	0.0265932	-0.232331	0.0134233	-0.106905	0.0298797	0.000342816	0.0115661	0.073967	0.0507771	0.178248	0.0525641	0.41918	-0.118945	0.124993	-0.0974764	0.0875422	-0.172992	-0.121139	-0.102978	0.0950682	-0.226656	0.408815	-0.175129
Bombus	-0.385848	0.21922	0.0263551	0.143039	-0.0305911	0.0990365	-0.126725	0.108029	-0.196431	0.130297	-0.247261	0.0327391	-0.219222	0.020718	-0.100456	0.0338012	0.0158978	0.00997493	0.0756779	0.0471367	0.169059	0.0508229	0.422596	-0.117645	0.123484	-0.0934566	0.0904484	-0.168875	-0.111853	-0.0972982	0.1004	-0.227332	0.39447	-0.190206
Bombus	-0.373777	0.222895	0.028636	0.147489	-0.0290262	0.0993592	-0.120233	0.107605	-0.187327	0.128155	-0.248402	0.0317748	-0.221929	0.0199031	-0.107408	0.0320206	0.00677208	0.0106581	0.0733679	0.0506244	0.163717	0.0603732	0.420181	-0.112478	0.12212	-0.0964624	0.092596	-0.173479	-0.117548	-0.104562	0.0988205	-0.237049	0.399439	-0.186826
Bombus	-0.374668	0.22475	0.055312	0.14805	-0.00749162	0.0949263	-0.129466	0.113772	-0.182804	0.132327	-0.248935	0.0181753	-0.230668	0.00588496	-0.102407	0.0251457	0.00888369	0.000237467	0.0807994	0.044167	0.180059	0.0589773	0.425029	-0.102356	0.116854	-0.0872421	0.0752852	-0.170987	-0.139622	-0.108978	0.0719997	-0.225916	0.401839	-0.170933
Bombus	-0.376506	0.220639	0.0347198	0.14799	-0.0308032	0.0997673	-0.115545	0.106112	-0.190748	0.132213	-0.247707	0.0269001	-0.224019	0.0133577	-0.0993002	0.0264005	0.0263648	0.00895007	0.0732414	0.0481283	0.172711	0.0548563	0.422374	-0.116506	0.119214	-0.0929016	0.0851933	-0.165373	-0.143352	-0.108221	0.091134	-0.221105	0.403028	-0.181208
Bombus	-0.37419	0.218504	0.0559342	0.151678	-0.0154231	0.104216	-0.125339	0.117535	-0.182306	0.135167	-0.249894	0.0152367	-0.229474	0.00548968	-0.111728	0.0264145	0.0119004	0.0104189	0.0854637	0.0543717	0.183354	0.0632035	0.408695	-0.1003	0.126411	-0.0880404	0.0813909	-0.181012	-0.137343	-0.11304	0.0855134	-0.240863	0.387034	-0.178979
Bombus	-0.373276	0.216356	0.0515343	0.156116	-0.0175529	0.107985	-0.1259	0.11606	-0.180561	0.13329	-0.247086	0.0144188	-0.228659	0.00307968	-0.103587	0.0304224	0.0050297	0.0151498	0.0803301	0.0575029	0.175999	0.0681773	0.409205	-0.104655	0.124058	-0.0885874	0.0830474	-0.182519	-0.132028	-0.112281	0.0900196	-0.2423	0.389426	-0.188214
Bombus	-0.36578	0.226776	0.0435859	0.147338	-0.0180921	0.0997233	-0.131032	0.116194	-0.182081	0.13174	-0.253177	0.0209722	-0.228854	0.0101602	-0.119703	0.0276507	0.0114679	0.00519348	0.0731871	0.0443136	0.173857	0.0581234	0.417344	-0.107031	0.122339	-0.0877518	0.0863371	-0.176511	-0.121534	-0.104646	0.092667	-0.233525	0.399468	-0.17872
Bombus	-0.370529	0.234813	0.0375675	0.150704	-0.0262248	0.102395	-0.127477	0.116456	-0.183888	0.136896	-0.249003	0.0209305	-0.222635	0.00953713	-0.115978	0.0243768	0.0104752	0.0013626	0.0801436	0.0410974	0.173462	0.053778	0.415803	-0.100832	0.123512	-0.0902885	0.0831312	-0.17773	-0.116217	-0.110988	0.0904801	-0.234682	0.397379	-0.177827
Bombus	-0.378262	0.226342	0.0433614	0.14775	-0.0224049	0.0981731	-0.121918	0.111789	-0.189364	0.134604	-0.252571	0.0234698	-0.228434	0.0125209	-0.110604	0.0300109	0.0163823	0.00709931	0.0724116	0.0410451	0.174533	0.0515999	0.412167	-0.108405	0.127372	-0.0894641	0.0873217	-0.170013	-0.119219	-0.105716	0.089886	-0.231569	0.399342	-0.179236
Bombus	-0.368378	0.228478	0.0432991	0.15285	-0.0234945	0.102647	-0.122408	0.11135	-0.191833	0.135482	-0.252683	0.0199538	-0.226847	0.00868421	-0.107787	0.0250196	0.0155023	0.00875677	0.0703065	0.046972	0.166973	0.057085	0.417963	-0.107747	0.124334	-0.0928344	0.0869488	-0.174317	-0.121206	-0.104436	0.0952812	-0.236993	0.39403	-0.180951
Bombus	-0.376994	0.232423	0.0353047	0.149351	-0.0229749	0.103323	-0.123832	0.115894	-0.193268	0.139522	-0.248111	0.0196434	-0.220285	0.0071823	-0.109798	0.0279618	0.0159341	0.00960552	0.0703774	0.0471612	0.162086	0.0580699	0.407669	-0.113642	0.126128	-0.0901823	0.0936629	-0.176675	-0.114345	-0.109231	0.103532	-0.232547	0.394916	-0.187859
Bombus	-0.36457	0.224996	0.0346573	0.146807	-0.0228056	0.0994298	-0.128529	0.114307	-0.184457	0.129642	-0.253563	0.0284767	-0.227295	0.0126217	-0.112501	0.0291726	0.0107066	0.00964889	0.0686169	0.0451499	0.161576	0.0535812	0.420268	-0.111842	0.126485	-0.0911775	0.090575	-0.173078	-0.121922	-0.102964	0.0987769	-0.231655	0.403979	-0.183116
Bombus	-0.370629	0.225126	0.0354969	0.152359	-0.0291564	0.105412	-0.124314	0.116986	-0.181711	0.134994	-0.249077	0.0244658	-0.225336	0.0106103	-0.117748	0.0284722	0.00580218	0.00211339	0.0751154	0.0481288	0.177497	0.0542065	0.412547	-0.107541	0.128017	-0.0923798	0.0881553	-0.175052	-0.11589	-0.106414	0.0971194	-0.24153	0.39411	-0.179956
Bombus	-0.374595	0.228242	0.0505693	0.1489	-0.0155824	0.101467	-0.135897	0.115423	-0.191048	0.134367	-0.255309	0.0175572	-0.222318	0.00518161	-0.104107	0.029463	0.0138681	0.00643817	0.0746901	0.0480788	0.174937	0.059665	0.414327	-0.106542	0.122145	-0.0914747	0.0874667	-0.17391	-0.122764	-0.108993	0.0946115	-0.228806	0.389006	-0.185058
Bombus	-0.359814	0.224955	0.0497911	0.150775	-0.0166712	0.0990011	-0.138283	0.109662	-0.1746	0.126446	-0.257682	0.0222055	-0.219952	0.00306731	-0.11005	0.0274729	0.00770206	0.00403507	0.0759369	0.0497392	0.172886	0.0655632	0.429948	-0.101414	0.117847	-0.0897581	0.075691	-0.178014	-0.134793	-0.104086	0.0778079	-0.23135	0.404234	-0.178301
Bombus	-0.365101	0.223103	0.0479465	0.154716	-0.0122356	0.0969692	-0.137003	0.112984	-0.18061	0.127141	-0.254236	0.0171187	-0.22615	0.00452182	-0.112155	0.0251868	0.0107682	0.006219	0.0858165	0.0483976	0.179937	0.0620539	0.425821	-0.104627	0.114335	-0.0890761	0.0724075	-0.171751	-0.126838	-0.105616	0.0740702	-0.229445	0.403227	-0.177894
Bombus	-0.362098	0.21928	0.051532	0.148636	-0.00910563	0.0982764	-0.127579	0.107399	-0.172375	0.121766	-0.268649	0.0181802	-0.235141	0.00398519	-0.104972	0.0271544	0.0133042	0.00181114	0.0838374	0.0457904	0.183913	0.0581441	0.433965	-0.101408	0.110835	-0.0832282	0.0684293	-0.1713	-0.144211	-0.103436	0.0703365	-0.215067	0.407981	-0.175984
Bombus	-0.359335	0.221749	0.0480687	0.152401	-0.0178783	0.101299	-0.133215	0.112549	-0.184637	0.129079	-0.258246	0.0162505	-0.230367	0.00571877	-0.102001	0.0226484	0.0156616	0.00281202	0.0834712	0.0490729	0.176919	0.0617366	0.427323	-0.101479	0.110538	-0.089473	0.0713175	-0.17278	-0.130451	-0.107473	0.074613	-0.22052	0.408217	-0.183592
Bombus	-0.367919	0.226101	0.0495525	0.144061	-0.0200651	0.0923617	-0.136212	0.10818	-0.182803	0.128252	-0.261015	0.0271248	-0.228521	0.0109537	-0.103626	0.0270385	0.0110474	-0.00138776	0.0779385	0.0376153	0.182224	0.0458331	0.436695	-0.124002	0.112685	-0.0858646	0.0719745	-0.171521	-0.12976	-0.10121	0.0777866	-0.21358	0.410018	-0.149956
Bombus	-0.359271	0.225902	0.0489437	0.146594	-0.0123003	0.0974802	-0.130072	0.108742	-0.182819	0.128711	-0.265488	0.0171286	-0.229399	0.00566436	-0.103932	0.0231051	0.0123778	0.00210726	0.0800696	0.045592	0.179098	0.0637248	0.425964	-0.0986205	0.120649	-0.0893808	0.0721122	-0.172957	-0.135238	-0.104264	0.0707633	-0.221232	0.408542	-0.178296
Bombus	-0.355126	0.222224	0.0570502	0.155965	-0.016621	0.0974949	-0.124875	0.10842	-0.178645	0.128281	-0.25999	0.0166705	-0.232337	0.00618312	-0.112698	0.0257798	0.0127869	0.00130064	0.0764738	0.045855	0.179942	0.0641616	0.428856	-0.0970871	0.113112	-0.0860233	0.0741229	-0.172945	-0.142739	-0.107456	0.0783923	-0.232309	0.402295	-0.176515
Bombus	-0.361835	0.219522	0.04892	0.15434	-0.0154883	0.101742	-0.131211	0.113714	-0.173789	0.131456	-0.258831	0.0190507	-0.225714	0.00396367	-0.106866	0.0274159	0.0134349	0.000483639	0.0745334	0.0487491	0.170436	0.0691702	0.429664	-0.0964134	0.125249	-0.0898573	0.0733862	-0.178424	-0.13196	-0.106918	0.0718712	-0.235709	0.398199	-0.182285
Bombus	-0.390056	0.226198	0.0450286	0.140302	-0.0164123	0.089977	-0.117844	0.0986054	-0.191933	0.12914	-0.243501	0.0293853	-0.2235	0.0182602	-0.110205	0.0347643	0.0219337	0.00542314	0.0739056	0.0429899	0.168567	0.0462273	0.424189	-0.1129	0.123003	-0.0878705	0.0876593	-0.167342	-0.141417	-0.100556	0.0874481	-0.218351	0.403135	-0.174254
Bombus	-0.368189	0.231102	0.0528612	0.149215	-0.00750159	0.102022	-0.122495	0.109825	-0.184299	0.131761	-0.260565	0.0112643	-0.238097	0.00101253	-0.114807	0.0278258	0.0208069	0.00393554	0.0809169	0.0441511	0.187024	0.057104	0.422867	-0.0976891	0.119886	-0.0855269	0.0712778	-0.171054	-0.131303	-0.110776	0.0849235	-0.229892	0.386694	-0.174279
Bombus	-0.37285	0.234423	0.044482	0.153743	-0.0175733	0.101564	-0.124154	0.11379	-0.185076	0.132165	-0.25549	0.013774	-0.228418	0.00014779	-0.105699	0.0259462	0.0101181	0.00433358	0.0804507	0.044348	0.179789	0.0563802	0.429303	-0.10002	0.123502	-0.0880187	0.0751563	-0.172897	-0.120427	-0.111524	0.0838318	-0.227526	0.383053	-0.18063
Bombus	-0.362854	0.228478	0.0369606	0.151494	-0.0168371	0.103775	-0.132487	0.114935	-0.18266	0.13275	-0.246514	0.0220465	-0.216929	0.0105858	-0.109071	0.0289424	0.00407784	0.00107659	0.0630152	0.0488087	0.159311	0.0658371	0.413008	-0.113132	0.109751	-0.0910606	0.086921	-0.178495	-0.125306	-0.108573	0.102513	-0.231119	0.417099	-0.186348
Bombus	-0.367928	0.228943	0.038111	0.154414	-0.0188457	0.107666	-0.128566	0.116241	-0.181324	0.134775	-0.244514	0.016482	-0.219193	0.00469137	-0.106468	0.0245222	0.00529837	0.00382019	0.0683597	0.050975	0.168792	0.0712038	0.417621	-0.109531	0.114826	-0.0930705	0.0827161	-0.181072	-0.124315	-0.111578	0.0947033	-0.23178	0.400727	-0.186702
Bombus	-0.358743	0.227534	0.0438738	0.150087	-0.0160285	0.104123	-0.140989	0.120695	-0.172501	0.130661	-0.257415	0.0221031	-0.225387	0.00181833	-0.101708	0.0213726	0.00507924	0.00222009	0.075497	0.0512908	0.178322	0.0671708	0.416483	-0.0964637	0.110363	-0.0927832	0.0746416	-0.179077	-0.125243	-0.110847	0.0872043	-0.2379	0.406552	-0.182005
Bombus	-0.366232	0.228015	0.0423212	0.153878	-0.0234505	0.10719	-0.120922	0.117617	-0.192196	0.137146	-0.246823	0.0165179	-0.221046	0.00433559	-0.101012	0.0254434	0.00891236	0.00359082	0.0694983	0.047395	0.164218	0.0700676	0.413644	-0.105267	0.118056	-0.0927253	0.0817961	-0.176686	-0.121672	-0.112335	0.0896126	-0.234829	0.405294	-0.189353
Bombus	-0.359171	0.231203	0.0459714	0.150129	-0.0187745	0.106008	-0.133347	0.117739	-0.177671	0.136537	-0.260756	0.0217198	-0.230177	0.00562394	-0.110251	0.0242869	0.00545609	0.00377558	0.0741295	0.0469826	0.170671	0.061335	0.413068	-0.107567	0.117566	-0.0920758	0.0857685	-0.176692	-0.123464	-0.118664	0.105297	-0.233063	0.395683	-0.177278
Bombus	-0.37299	0.224681	0.0521317	0.146116	-0.0213717	0.101413	-0.13417	0.111666	-0.175412	0.126306	-0.252359	0.0228585	-0.221551	0.00612137	-0.116138	0.0305979	-0.00822948	0.00545121	0.0698857	0.0500613	0.176151	0.059536	0.420831	-0.107785	0.123689	-0.0893524	0.0897858	-0.172873	-0.119781	-0.09733	0.0898055	-0.231682	0.399722	-0.185787
Bombus	-0.360235	0.224828	0.0547998	0.146972	-0.0191847	0.100127	-0.138509	0.114939	-0.176629	0.12943	-0.256423	0.0217081	-0.227259	0.00663635	-0.120441	0.0248346	-0.00476033	0.00466898	0.0700758	0.0470105	0.177534	0.05738	0.420641	-0.104967	0.122007	-0.0918385	0.089575	-0.170072	-0.128876	-0.099337	0.0972066	-0.229513	0.400479	-0.182806
Bombus	-0.366973	0.227858	0.0395444	0.150207	-0.0228087	0.105503	-0.131903	0.114805	-0.169394	0.126879	-0.249938	0.0196507	-0.221553	0.00721251	-0.114854	0.0261121	-0.0014904	0.004935	0.0701383	0.0488911	0.17182	0.0635232	0.420967	-0.106676	0.124284	-0.0908371	0.0823363	-0.175621	-0.120833	-0.103029	0.0845519	-0.237037	0.406105	-0.182376
Bombus	-0.366229	0.229497	0.0469078	0.154842	-0.0197276	0.103887	-0.130247	0.114249	-0.176298	0.127834	-0.254702	0.0173167	-0.224613	0.00520834	-0.117925	0.0264053	0.00328575	0.0063686	0.0713375	0.0517231	0.175076	0.063702	0.41591	-0.10347	0.121721	-0.0943277	0.0851725	-0.180074	-0.116994	-0.106238	0.0889022	-0.232061	0.398423	-0.184862
Bombus	-0.361079	0.226711	0.0530715	0.150384	-0.0120958	0.102678	-0.143749	0.118007	-0.180915	0.129492	-0.25307	0.0149076	-0.223794	0.00365915	-0.122425	0.0285705	-0.00266738	0.00964521	0.0744321	0.050861	0.175705	0.0567302	0.418073	-0.105141	0.12304	-0.0914981	0.088547	-0.172699	-0.121924	-0.104673	0.0921201	-0.233904	0.396731	-0.18373
Bombus	-0.369237	0.217298	0.0580997	0.147095	-0.00830981	0.0958107	-0.123253	0.111362	-0.184998	0.128317	-0.261925	0.0191119	-0.231886	0.00698985	-0.102942	0.0273884	0.0176449	0.0028825	0.0828397	0.0441339	0.17253	0.063935	0.426675	-0.102566	0.117852	-0.0881502	0.0762963	-0.172069	-0.145775	-0.10174	0.0747359	-0.224359	0.401652	-0.175439
Bombus	-0.363593	0.236744	0.040023	0.154346	-0.0220549	0.0999788	-0.131692	0.112165	-0.189896	0.13211	-0.255218	0.0216363	-0.212567	0.00524053	-0.104265	0.0251723	0.00730352	0.000476008	0.0739245	0.0466405	0.168433	0.0617952	0.42145	-0.0996825	0.123377	-0.098189	0.0765051	-0.181306	-0.119715	-0.106995	0.0855972	-0.2313	0.402387	-0.178832
Bombus	-0.36321	0.227639	0.0406885	0.156317	-0.0201863	0.102406	-0.13415	0.118639	-0.168686	0.13415	-0.255227	0.0185526	-0.224091	0.000230292	-0.108264	0.0228074	0.00530545	0.00192483	0.0732384	0.0474212	0.173181	0.0667108	0.42686	-0.0990269	0.121373	-0.0971527	0.0705878	-0.178468	-0.121643	-0.111695	0.0836668	-0.224856	0.400556	-0.1856
Bombus	-0.358692	0.223162	0.0485728	0.154791	-0.0225467	0.105078	-0.138848	0.119071	-0.168778	0.132257	-0.25428	0.0168822	-0.224361	0.000728508	-0.111307	0.0239435	0.00950586	0.00550878	0.0717243	0.0521696	0.174424	0.0648796	0.423046	-0.104526	0.113075	-0.0920219	0.0720482	-0.180236	-0.129647	-0.110284	0.0917724	-0.227771	0.404291	-0.183632
Bombus	-0.354335	0.225867	0.0453423	0.153072	-0.0231982	0.0999271	-0.146597	0.123072	-0.177747	0.134154	-0.249243	0.0171409	-0.218608	0.00315641	-0.109894	0.0272885	0.00769406	0.00508306	0.0689896	0.0504362	0.167788	0.0597344	0.428584	-0.102612	0.116809	-0.0965499	0.0753075	-0.176572	-0.124772	-0.10946	0.0873733	-0.23093	0.406506	-0.182808
Bombus	-0.364594	0.224928	0.0481703	0.150998	-0.0141829	0.104198	-0.129467	0.112549	-0.184425	0.128302	-0.256935	0.0179581	-0.222988	0.00337223	-0.115721	0.0276789	0.0100586	0.00751521	0.0761681	0.0525475	0.177979	0.064288	0.42096	-0.104514	0.11993	-0.0913679	0.0836956	-0.174291	-0.13306	-0.10769	0.094161	-0.231027	0.390251	-0.185445
Bombus	-0.367066	0.225616	0.046324	0.149261	-0.0181335	0.105045	-0.132189	0.118055	-0.171208	0.129132	-0.262159	0.0191668	-0.227841	0.00483606	-0.111175	0.027009	0.0222077	0.00521453	0.0736854	0.0501088	0.174861	0.0635771	0.416412	-0.107462	0.116331	-0.0919344	0.0871655	-0.174834	-0.130977	-0.111249	0.088251	-0.235272	0.39551	-0.17627
Bombus	-0.361721	0.225712	0.039996	0.1518	-0.0272087	0.103815	-0.129901	0.117245	-0.178643	0.134871	-0.255006	0.0218397	-0.229948	0.00933075	-0.12422	0.0231877	0.00284741	0.00841841	0.0725913	0.0453431	0.179745	0.0508757	0.416511	-0.108699	0.13393	-0.0883614	0.101508	-0.170703	-0.125684	-0.10776	0.0979415	-0.23541	0.387261	-0.181505
Bombus	-0.36056	0.231689	0.0371629	0.149883	-0.0242613	0.102862	-0.127988	0.115083	-0.177093	0.136994	-0.255706	0.0203336	-0.22933	0.00734927	-0.118194	0.025661	0.00363758	0.00861933	0.0724163	0.0484887	0.173354	0.0567081	0.413175	-0.105702	0.125068	-0.0895775	0.095446	-0.174994	-0.120638	-0.112404	0.0987966	-0.239917	0.394714	-0.181077
Bombus	-0.365836	0.232103	0.0430712	0.153217	-0.0192581	0.103231	-0.12513	0.115311	-0.17051	0.132284	-0.255901	0.0182591	-0.223814	0.00294029	-0.117827	0.0264543	0.00146689	0.00515098	0.071904	0.0465755	0.168996	0.0593259	0.418095	-0.102757	0.126326	-0.0929254	0.0827509	-0.174381	-0.126707	-0.110034	0.0925542	-0.234414	0.399818	-0.180342
Bombus	-0.367896	0.231596	0.0477627	0.154058	-0.0225583	0.103802	-0.123571	0.114607	-0.174777	0.130272	-0.254869	0.0186285	-0.224969	0.00486744	-0.112126	0.0223454	0.00109602	0.00400802	0.0707861	0.0471644	0.176671	0.0548879	0.42299	-0.0998546	0.118257	-0.0944736	0.081734	-0.174943	-0.125734	-0.105972	0.0897664	-0.23327	0.397436	-0.177724
Bombus	-0.365441	0.223234	0.0541078	0.144444	-0.00944829	0.0984476	-0.118761	0.106587	-0.177219	0.12808	-0.25936	0.0156241	-0.236205	0.00540121	-0.106036	0.0260513	0.0143111	0.00739897	0.0833196	0.0508262	0.181552	0.0558983	0.427721	-0.0958094	0.117629	-0.0857724	0.0711566	-0.169078	-0.153924	-0.10983	0.0752847	-0.228261	0.401311	-0.173242
Bombus	-0.371755	0.229137	0.0488771	0.152611	-0.004181	0.0982697	-0.122099	0.106341	-0.17186	0.123422	-0.256676	0.0147134	-0.237253	0.00335433	-0.104968	0.0273568	0.0150161	0.00566342	0.0860039	0.0523125	0.180591	0.05912	0.429575	-0.0949848	0.115693	-0.0909052	0.0716724	-0.170977	-0.143062	-0.11109	0.0715316	-0.23222	0.392895	-0.172123
Bombus	-0.372984	0.22399	0.0555465	0.148748	-0.00503748	0.0954494	-0.123518	0.107413	-0.181658	0.124844	-0.251405	0.0211463	-0.231978	0.00516351	-0.107077	0.0246035	0.0141248	0.00237583	0.0822835	0.0487231	0.180848	0.0566588	0.429997	-0.0971707	0.114902	-0.0850558	0.0704614	-0.169404	-0.147811	-0.107072	0.0727905	-0.226217	0.400515	-0.174197
Bombus	-0.375551	0.224312	0.050576	0.151602	-0.00389025	0.100571	-0.121761	0.109671	-0.173266	0.125158	-0.251427	0.0188343	-0.228336	0.00427973	-0.104605	0.0250382	0.0174398	0.00645978	0.0813498	0.0482529	0.179126	0.0572704	0.430129	-0.0930432	0.113793	-0.09211	0.0677818	-0.171451	-0.150354	-0.109136	0.0706072	-0.234899	0.398389	-0.170809
Bombus	-0.361902	0.219524	0.04179	0.149711	-0.0170063	0.102668	-0.122711	0.112649	-0.182805	0.13134	-0.262053	0.0240721	-0.230798	0.0103695	-0.109488	0.0300046	0.0040811	0.00992855	0.0703471	0.0521854	0.172585	0.0650743	0.418245	-0.105365	0.119996	-0.090036	0.0873416	-0.177846	-0.117128	-0.107552	0.0938177	-0.241415	0.395688	-0.185313
Bombus	-0.37058	0.23379	0.0415351	0.148793	-0.0199503	0.0984352	-0.117376	0.110061	-0.178356	0.13234	-0.266664	0.0232977	-0.233596	0.00640294	-0.100128	0.0250465	0.0147994	0.00825101	0.0730609	0.0476702	0.169018	0.0616878	0.412967	-0.10308	0.125639	-0.0901132	0.0843153	-0.172112	-0.1222	-0.112586	0.093135	-0.238936	0.394382	-0.178947
Bombus	-0.378303	0.221818	0.0360629	0.152208	-0.0193842	0.10504	-0.120886	0.110204	-0.170441	0.13006	-0.256005	0.0247594	-0.224307	0.00870839	-0.103486	0.0290398	0.010864	0.00951438	0.0727352	0.0495027	0.16986	0.0536553	0.421026	-0.108264	0.119611	-0.0906168	0.0806159	-0.174022	-0.128883	-0.104251	0.0924368	-0.238578	0.398482	-0.178779
Bombus	-0.371244	0.226395	0.042768	0.153149	-0.0156528	0.102408	-0.133295	0.114408	-0.170025	0.128433	-0.261342	0.025122	-0.223274	0.00716723	-0.109358	0.0262675	0.0117489	0.0094973	0.0750767	0.0505305	0.17141	0.0620081	0.415682	-0.0991062	0.119316	-0.0956521	0.0797313	-0.176179	-0.121707	-0.110677	0.0953407	-0.238687	0.394825	-0.185084
Bombus	-0.36029	0.223181	0.036953	0.15821	-0.0186922	0.107738	-0.128111	0.117041	-0.182759	0.13653	-0.256496	0.0208636	-0.219951	0.00399273	-0.105166	0.0266387	-0.000700899	0.00658497	0.075214	0.0523899	0.168103	0.0637604	0.41816	-0.106446	0.114869	-0.0978835	0.0834038	-0.176213	-0.124136	-0.11275	0.103273	-0.235988	0.396325	-0.18765
Bombus	-0.366396	0.231862	0.0396179	0.152583	-0.0230259	0.102754	-0.11783	0.111803	-0.175969	0.132607	-0.253513	0.0216268	-0.228276	0.00674227	-0.110897	0.0266196	0.00932034	0.0069467	0.0740196	0.0519163	0.171158	0.0623571	0.416691	-0.0995172	0.119607	-0.0929238	0.0922321	-0.175646	-0.134933	-0.113505	0.100095	-0.244793	0.3881	-0.181433
Bombus	-0.382882	0.232502	0.051161	0.15942	-0.0193563	0.106233	-0.114442	0.113483	-0.174011	0.127906	-0.253307	0.0142372	-0.227196	0.0011619	-0.108472	0.0264659	-0.000719517	0.000843224	0.0747531	0.0447268	0.183951	0.0511771	0.420259	-0.0983594	0.12078	-0.0889249	0.0822564	-0.175532	-0.124882	-0.108286	0.0824365	-0.226926	0.38967	-0.180128
Bombus	-0.373597	0.232905	0.0464658	0.152567	-0.0259157	0.103034	-0.130013	0.11424	-0.168799	0.128639	-0.248481	0.017849	-0.221141	0.00593368	-0.119731	0.0264293	0.00692756	0.00613733	0.0647903	0.0438626	0.17255	0.0605826	0.423032	-0.106262	0.127022	-0.0941226	0.0839756	-0.173961	-0.12192	-0.107758	0.0871099	-0.228507	0.397726	-0.181569
Bombus	-0.362699	0.230897	0.0445759	0.156948	-0.0282731	0.104074	-0.12499	0.11391	-0.172277	0.13019	-0.247853	0.0157182	-0.223047	0.00581867	-0.116878	0.0275763	-0.00626281	0.00213378	0.0641181	0.0488064	0.173754	0.0576776	0.428199	-0.105963	0.121861	-0.0932764	0.0796312	-0.172466	-0.121093	-0.110491	0.0881593	-0.229641	0.403076	-0.181912
Bombus	-0.36584	0.224061	0.0513944	0.152885	-0.029074	0.101383	-0.13257	0.112637	-0.173802	0.126794	-0.251445	0.0210123	-0.221732	0.0115222	-0.118037	0.0296869	-0.00296991	0.00576614	0.0687282	0.0463813	0.175297	0.0557021	0.427777	-0.104452	0.125037	-0.0920344	0.0848446	-0.175221	-0.124083	-0.103621	0.087904	-0.230795	0.398572	-0.181707
Bombus	-0.373977	0.218624	0.0443359	0.155565	-0.0085981	0.0976194	-0.127023	0.111488	-0.177431	0.129137	-0.245483	0.0170058	-0.227837	0.00692169	-0.103099	0.0295824	0.0128171	0.00815086	0.0758268	0.0535004	0.181665	0.0635682	0.428606	-0.106556	0.113622	-0.0914006	0.075816	-0.174557	-0.145943	-0.110269	0.0846289	-0.230003	0.392074	-0.178377
Bombus	-0.360054	0.221993	0.0567295	0.152864	-0.0133922	0.0965528	-0.134527	0.114376	-0.179866	0.128722	-0.258931	0.0164778	-0.232251	0.00467892	-0.106023	0.0241173	0.0164637	0.00496103	0.074723	0.0479018	0.175706	0.0645116	0.424181	-0.100142	0.11421	-0.0901791	0.0735383	-0.175571	-0.13311	-0.106417	0.0751954	-0.224789	0.407408	-0.180057
Bombus	-0.364491	0.220274	0.0471057	0.151304	-0.0136747	0.101294	-0.128356	0.111351	-0.178382	0.127794	-0.251103	0.0178347	-0.224854	0.00648061	-0.117953	0.0245624	0.0116244	0.00646145	0.0738273	0.0486682	0.181895	0.0602468	0.42948	-0.104363	0.112967	-0.0853069	0.0735909	-0.171736	-0.135826	-0.106332	0.0796188	-0.227078	0.404532	-0.181455
Bombus	-0.369162	0.223209	0.0510541	0.160634	-0.0143397	0.102385	-0.13988	0.113278	-0.181264	0.128664	-0.251771	0.0144121	-0.227006	0.00194239	-0.113338	0.025637	0.0177368	0.00479143	0.0811525	0.0492791	0.183801	0.0565208	0.415474	-0.105588	0.116712	-0.0895622	0.0754159	-0.173862	-0.126489	-0.102962	0.0808474	-0.228291	0.401056	-0.180489
Bombus	-0.37496	0.223989	0.054821	0.151955	-0.00769387	0.101948	-0.139296	0.118551	-0.184707	0.131768	-0.255149	0.0185153	-0.21715	-0.000177725	-0.112397	0.0239342	0.0186577	0.00346055	0.0791441	0.0485059	0.183658	0.0621397	0.417661	-0.0995667	0.116787	-0.089752	0.0712723	-0.176416	-0.123885	-0.108462	0.0766197	-0.229783	0.396619	-0.180608
Bombus	-0.366365	0.224327	0.0529207	0.157107	-0.0177331	0.103425	-0.134541	0.118943	-0.168398	0.127368	-0.251891	0.0135054	-0.228175	0.0040855	-0.105401	0.0249553	0.0100708	0.00568118	0.0743166	0.05448	0.185464	0.0643028	0.422185	-0.0966525	0.112277	-0.0914072	0.0709382	-0.182373	-0.131606	-0.115545	0.0784951	-0.23299	0.397442	-0.179213
Bombus	-0.365487	0.222978	0.0533742	0.158798	-0.00999312	0.105195	-0.130394	0.111983	-0.177067	0.129144	-0.257276	0.0162027	-0.227392	0.000806358	-0.108314	0.0256456	0.0125535	0.0049208	0.0878088	0.0548956	0.18869	0.0622434	0.420102	-0.0912014	0.11079	-0.0898592	0.0677268	-0.184213	-0.131437	-0.117144	0.0700003	-0.233574	0.396315	-0.176822
Bombus	-0.370067	0.220584	0.0505636	0.155105	-0.00923955	0.0942794	-0.122954	0.107189	-0.175978	0.126245	-0.252529	0.0174558	-0.230863	0.00462749	-0.106193	0.0294583	0.0142323	0.00437379	0.0784536	0.0479704	0.182453	0.0607929	0.431424	-0.0998097	0.112411	-0.0863103	0.068613	-0.173888	-0.144347	-0.106422	0.0706864	-0.226074	0.403334	-0.175576
Bombus	-0.366333	0.223272	0.0488645	0.156891	-0.0110902	0.100159	-0.134085	0.117292	-0.171498	0.126969	-0.260249	0.0163302	-0.227051	0.00504938	-0.108555	0.024655	0.0104553	0.00165097	0.077824	0.0516142	0.179686	0.061937	0.420373	-0.104764	0.119942	-0.0928581	0.0781129	-0.172937	-0.138007	-0.108867	0.0849518	-0.22948	0.396659	-0.176913
Bombus	-0.380023	0.22082	0.0449384	0.151778	-0.0194728	0.097288	-0.117871	0.109554	-0.171145	0.127003	-0.251625	0.0193957	-0.22833	0.00959463	-0.104043	0.0252349	0.00565436	-0.000974565	0.0751105	0.0457817	0.182089	0.0552803	0.430278	-0.103311	0.119677	-0.0890533	0.0731402	-0.166446	-0.139938	-0.096665	0.0800418	-0.226619	0.401519	-0.178662
Bombus	-0.371399	0.229094	0.0417229	0.154243	-0.0201496	0.10191	-0.134814	0.114143	-0.173639	0.129705	-0.25456	0.0185019	-0.221386	0.0033654	-0.104186	0.0249142	0.0145769	0.00504451	0.0737992	0.0485839	0.177078	0.0621802	0.421781	-0.100015	0.119129	-0.0937081	0.0765656	-0.177467	-0.124671	-0.106466	0.0815743	-0.23081	0.398577	-0.183219
Bombus	-0.371917	0.215348	0.0508283	0.152311	-0.013986	0.100757	-0.127832	0.112637	-0.181232	0.127443	-0.257042	0.0210662	-0.225408	0.00834782	-0.106529	0.0283824	0.00937265	0.00230363	0.0792237	0.051102	0.178492	0.0615851	0.425253	-0.107988	0.11752	-0.0954104	0.0735248	-0.174703	-0.131803	-0.100397	0.0806202	-0.226337	0.400916	-0.176448
Bombus	-0.368018	0.222491	0.0485146	0.157205	-0.0149271	0.101345	-0.116388	0.112105	-0.1807	0.132234	-0.264311	0.0165298	-0.22693	0.00503457	-0.113919	0.0271872	0.0145252	0.00183527	0.0780903	0.0472677	0.173357	0.0572987	0.422583	-0.103783	0.116953	-0.0923739	0.0791676	-0.176261	-0.13178	-0.105652	0.0856741	-0.223884	0.398109	-0.178579
Bombus	-0.362697	0.224193	0.0366637	0.154962	-0.0178211	0.100996	-0.123059	0.112353	-0.179924	0.131259	-0.255928	0.023285	-0.226363	0.00829332	-0.102079	0.0249553	0.0179999	0.00746944	0.0664829	0.0493372	0.168489	0.0587126	0.430556	-0.10626	0.116708	-0.0928582	0.0773898	-0.177682	-0.1326	-0.111047	0.0860715	-0.231605	0.40011	-0.176363
Bombus	-0.369894	0.224138	0.0463824	0.151885	-0.0184106	0.0995979	-0.129999	0.11255	-0.17973	0.1292	-0.249178	0.0157377	-0.225058	0.00804094	-0.1093	0.0285841	0.0127969	0.00543978	0.0727824	0.0490432	0.17641	0.065827	0.426399	-0.101576	0.122917	-0.0905382	0.0735221	-0.178868	-0.127323	-0.105533	0.0804317	-0.229429	0.397252	-0.1841
Bombus	-0.373935	0.223339	0.0409683	0.151724	-0.0107444	0.100692	-0.135305	0.114639	-0.174607	0.128722	-0.259872	0.020154	-0.226465	0.00681767	-0.101554	0.0261598	0.0110525	0.00354255	0.0780394	0.0477351	0.172117	0.0590353	0.424708	-0.105816	0.120997	-0.0931408	0.0759179	-0.175192	-0.124803	-0.10532	0.0840765	-0.219047	0.39941	-0.184043
Bombus	-0.37654	0.224059	0.0428436	0.152266	-0.0201203	0.0984988	-0.122615	0.107409	-0.181885	0.126174	-0.243996	0.0214859	-0.220741	0.00992139	-0.105723	0.0278783	0.0154475	0.00474685	0.0804936	0.0444286	0.17582	0.0552114	0.425429	-0.10557	0.120908	-0.0881341	0.0728115	-0.170596	-0.145732	-0.107405	0.0750032	-0.2238	0.408595	-0.176572
Bombus	-0.370797	0.223061	0.0431181	0.147679	-0.0237337	0.0989062	-0.118333	0.103297	-0.189278	0.130981	-0.241686	0.0200016	-0.223869	0.00915174	-0.10359	0.0253815	0.0206342	0.00854049	0.0708438	0.0499336	0.177524	0.0547569	0.431627	-0.106205	0.121829	-0.089518	0.0777051	-0.175108	-0.150952	-0.101949	0.0746898	-0.224111	0.404267	-0.174799
Bombus	-0.376524	0.219368	0.0497403	0.149098	-0.0154318	0.103279	-0.124089	0.114354	-0.180732	0.133491	-0.250914	0.0179834	-0.233232	0.00609499	-0.10907	0.0303983	0.0148983	0.00744593	0.0836026	0.0497032	0.178152	0.0540484	0.419745	-0.10291	0.126764	-0.0887204	0.0803352	-0.175968	-0.135647	-0.112462	0.0813192	-0.225606	0.391082	-0.179598
Bombus	-0.367873	0.218313	0.0421383	0.149515	-0.0256957	0.104446	-0.121051	0.113448	-0.177655	0.129013	-0.256049	0.0184872	-0.230938	0.00866739	-0.109984	0.0278422	0.00707449	0.010573	0.0802846	0.0503109	0.177021	0.0542436	0.423812	-0.106501	0.134271	-0.0898234	0.0801843	-0.173221	-0.134219	-0.109875	0.0810401	-0.220882	0.397638	-0.184558
Bombus	-0.362002	0.226571	0.053338	0.148101	-0.0126824	0.101871	-0.134303	0.117213	-0.17348	0.133146	-0.261832	0.0188615	-0.228487	0.00305914	-0.128033	0.0288053	0.00858079	0.00849506	0.0733732	0.0512632	0.178011	0.0560252	0.415089	-0.103477	0.129613	-0.0904721	0.0883286	-0.175553	-0.128729	-0.112884	0.0928851	-0.23489	0.390329	-0.176136
Bombus	-0.368141	0.227643	0.0442187	0.15157	-0.0201361	0.105147	-0.114494	0.114606	-0.17564	0.135456	-0.256306	0.0124909	-0.229284	0.00151938	-0.103775	0.0282646	0.0128905	0.00907435	0.0712318	0.0461283	0.171788	0.0602043	0.429536	-0.101303	0.123826	-0.090345	0.0766828	-0.177134	-0.133948	-0.116598	0.0783914	-0.229122	0.393158	-0.177603
Bombus randeckensis	-0.398125	0.23393	0.0355362	0.149484	-0.024304	0.103832	-0.0934926	0.103848	-0.180107	0.131545	-0.247924	0.022957	-0.222216	0.0132006	-0.092811	0.0264943	0.0148992	0.0061018	0.0650117	0.043335	0.17182	0.0530801	0.403637	-0.107385	0.130361	-0.084998	0.104637	-0.173191	-0.155484	-0.108462	0.096015	-0.233691	0.392545	-0.18008
Centris	-0.343195	0.22933	-0.00538174	0.175662	0.000907432	0.142962	-0.184397	0.12629	-0.225134	0.134593	-0.264491	0.025674	-0.253607	0.0227517	-0.0868795	0.0414737	0.0304125	0.00813249	0.0923206	0.0246342	0.171393	0.0481491	0.330733	-0.108608	0.128997	-0.116881	0.119592	-0.184517	-0.069387	-0.119399	0.15723	-0.235771	0.400888	-0.214475
Centris	-0.35495	0.218298	0.0105971	0.176663	0.00867211	0.139729	-0.174255	0.121766	-0.221224	0.136962	-0.263662	0.0311531	-0.251887	0.0273277	-0.0927755	0.0428508	0.0255211	0.011735	0.0783124	0.0304323	0.180138	0.0418146	0.340168	-0.102399	0.131611	-0.117301	0.119268	-0.189714	-0.0785097	-0.11702	0.160016	-0.243126	0.382959	-0.209172
Centris	-0.332294	0.219393	0.0119547	0.167687	0.00685308	0.136862	-0.167869	0.124881	-0.221383	0.136762	-0.279262	0.0245515	-0.265647	0.0207508	-0.101272	0.0362684	0.0213875	-0.00138351	0.0808851	0.0194568	0.2083	0.0280059	0.350618	-0.099115	0.137939	-0.112655	0.110468	-0.168608	-0.0999118	-0.10828	0.145943	-0.233212	0.393291	-0.191365
