# Supplementary material for: Wing Shape of Four New Bee Fossils (Hymenoptera: Anthophila) Provides Insights to Bee Evolution
Source: PLoS One. 2014 Oct 29;9(10):e108865. doi: 10.1371/journal.pone.0108865 (PMC4212905; doi:10.1371/journal.pone.0108865)
Supplement: Table S3 — Landmarks coordinates of the four new fossil specimens. (XLSX) [file pone.0108865.s003.xlsx]

## Sheet: Feuil1
Fossil	LM1x	LM1y	LM2x	LM2y	LM3x	LM3y	LM4x	LM4y	LM5x	LM5y	LM6x	LM6y	LM7x	LM7y	LM8x	LM8y	LM9x	LM9y	LM10x	LM10y	LM11x	LM11y	LM12x	LM12y	LM13x	LM13y	LM14x	LM14y	LM15x	LM15y	LM16x	LM16y	LM17x	LM17y	LM18x	LM18y
Euglossopteryx biesmeijeri De Meulemeester, Michez, & Engel	1487	3209	2726	3483	2518	3277	2338	3195	2136	3136	2041	2931	2063	2900	2504	2979	2577	2980	2833	3211	3208	3367	3938	3125	2923	2876	2984	2680	2580	2583	3150	2492	4013	2982	3960	3098
Bombus cerdanyensis Dehon, De Meulemeester, & Engel	163	1660	1325	1539	1184	1400	924	1395	713	1459	520	1126	592	1096	967	1159	1231	1120	1442	1271	1695	1315	2377	934	1593	903	1492	664	859	778	1515	465	2402	737	2374	887
Andrena antoinei Michez & De Meulemeester	281	1375	1005	1323	917	1273	819	1257	673	1260	520	1119	598	1105	823	1148	912	1133	1024	1189	1448	1182	1812	1030	1198	1061	1113	887	675	943	1124	825	1769	926	1820	1018
Protohabropoda pauli De Meulemeester & Michez	110	1461	1028	1457	918	1385	707	1328	544	1314	466	968	488	964	781	1067	824	1063	1043	1213	1480	1295	2339	1116	1477	947	1386	712	736	696	1472	593	2579	1034	2371	1102
