# Supplementary material for: Wing Shape of Four New Bee Fossils (Hymenoptera: Anthophila) Provides Insights to Bee Evolution
Source: PLoS One. 2014 Oct 29;9(10):e108865. doi: 10.1371/journal.pone.0108865 (PMC4212905; doi:10.1371/journal.pone.0108865)
Supplement: Table S4 — Landmarks coordinates of the 632 original specimens and the entomological collections from where they are loaned. (XLSX) [file pone.0108865.s004.xlsx]

## Sheet: Scores
SuperFamily	Family	SubFamily	Tribe	LM1x	LM1y	LM2x	LM2y	LM3x	LM3y	LM4x	LM4y	LM5x	LM5y	LM6x	LM6y	LM7x	LM7y	LM8x	LM8y	LM9x	LM9y	LM10x	LM10y	LM11x	LM11y	LM12x	LM12y	LM13x	LM13y	LM14x	LM14y	LM15x	LM15y	LM16x	LM16y	LM17x	LM17y	LM18x	LM18y
Anthophila	Andrenidae	Andreninae	Andreninae	1419	1481	1727	1088	1681	1095	1612	1137	1555	1203	1409	1162	1429	1123	1567	1052	1603	1004	1662	996	1866	810	1911	571	1637	827	1519	785	1355	999	1496	715	1824	510	1902	557
Anthophila	Andrenidae	Andreninae	Andreninae	881	1047	1326	1193	1302	1157	1238	1108	1151	1073	1128	913	1181	923	1292	1033	1362	1059	1386	1108	1623	1235	1884	1214	1537	1039	1529	905	1271	819	1587	855	1916	1115	1895	1208
Anthophila	Andrenidae	Andreninae	Andreninae	838	1038	1371	1143	1351	1107	1250	1052	1173	1033	1122	860	1184	869	1312	968	1389	982	1435	1042	1714	1147	1991	1096	1598	946	1577	787	1270	729	1631	730	2017	975	2005	1088
Anthophila	Andrenidae	Andreninae	Andreninae	770	634	1184	880	1164	836	1110	770	1025	718	1056	574	1106	597	1176	705	1238	742	1262	805	1475	978	1712	1002	1418	762	1438	645	1220	517	1504	606	1775	919	1729	996
Anthophila	Andrenidae	Andreninae	Andreninae	761	744	1225	1031	1208	980	1131	897	1051	851	1047	656	1107	693	1204	839	1274	884	1299	950	1541	1144	1820	1191	1483	926	1501	761	1243	603	1575	730	1862	1083	1834	1183
Anthophila	Andrenidae	Andreninae	Andreninae	462	988	1017	1082	981	1039	872	989	774	966	712	780	761	784	942	882	1020	892	1089	964	1406	1059	1667	969	1214	836	1201	693	870	646	1267	632	1678	839	1673	956
Anthophila	Andrenidae	Andreninae	Andreninae	657	1068	1234	1152	1214	1119	1088	1065	975	1045	895	847	970	855	1157	955	1260	970	1328	1032	1675	1122	1954	1028	1461	902	1447	749	1079	711	1504	681	1982	901	1972	1019
Anthophila	Andrenidae	Andreninae	Andreninae	875	1078	1408	1057	1380	1026	1267	994	1159	992	1077	827	1133	820	1299	884	1395	883	1461	933	1792	962	2018	828	1580	782	1539	640	1204	672	1580	566	2048	704	2038	816
Anthophila	Andrenidae	Andreninae	Andreninae	2383	420	1840	635	1904	655	2034	640	2124	609	2267	730	2223	753	2033	754	1944	786	1865	766	1533	858	1356	1056	1794	943	1876	1055	2200	916	1864	1143	1390	1175	1349	1078
Anthophila	Andrenidae	Andreninae	Andreninae	2340	1077	1844	801	1862	850	1954	944	2043	1001	2031	1186	1988	1172	1865	1014	1773	963	1748	894	1480	690	1212	682	1575	959	1528	1112	1832	1261	1462	1151	1144	792	1198	695
Anthophila	Andrenidae	Andreninae	Andreninae	947	1808	1572	1403	1483	1403	1381	1440	1272	1498	1038	1405	1109	1362	1353	1310	1385	1281	1500	1287	1881	1089	2065	788	1536	1051	1394	934	1052	1170	1386	824	1975	668	2065	769
Anthophila	Andrenidae	Andreninae	Andreninae	517	1285	1286	1298	1203	1243	1118	1222	985	1211	835	1006	919	1007	1154	1096	1208	1092	1287	1149	1714	1195	2024	1042	1460	985	1392	805	981	824	1437	714	1995	894	2031	1029
Anthophila	Andrenidae	Andreninae	Andreninae	2339	299	1673	506	1750	537	1845	533	1976	506	2158	656	2085	677	1838	666	1793	683	1700	650	1273	734	1018	961	1584	858	1692	1007	2083	870	1678	1113	1073	1100	1016	980
Anthophila	Andrenidae	Andreninae	Andreninae	799	780	1404	1237	1373	1159	1305	1078	1205	995	1219	759	1288	809	1418	1010	1451	1026	1477	1127	1785	1414	2149	1480	1704	1091	1769	926	1444	699	1866	880	2208	1353	2157	1466
Anthophila	Andrenidae	Andreninae	Andreninae	2632	1277	1999	854	2025	930	2098	1010	2226	1094	2218	1340	2146	1299	1990	1085	1951	1063	1913	966	1577	691	1226	638	1675	1007	1623	1201	1987	1417	1532	1258	1148	778	1193	644
Anthophila	Andrenidae	Andreninae	Andreninae	299	1418	661	1673	652	1622	598	1556	532	1504	538	1360	593	1395	665	1510	725	1554	736	1603	944	1778	1139	1818	889	1584	908	1471	698	1342	966	1446	1197	1731	1157	1813
Anthophila	Andrenidae	Andreninae	Andreninae	403	1779	850	1907	822	1865	746	1820	669	1794	620	1644	680	1660	797	1748	857	1762	900	1817	1141	1904	1343	1876	1035	1743	1016	1624	764	1564	1064	1586	1378	1786	1354	1865
Anthophila	Andrenidae	Andreninae	Andreninae	377	1455	834	1612	806	1567	725	1512	643	1481	609	1328	670	1349	773	1440	847	1466	889	1524	1128	1644	1334	1622	1027	1461	1016	1337	757	1252	1064	1297	1371	1520	1347	1616
Anthophila	Andrenidae	Andreninae	Andreninae	335	1774	794	1701	751	1683	671	1671	588	1677	482	1569	547	1560	676	1590	748	1578	807	1608	1062	1595	1232	1497	894	1496	836	1402	585	1449	865	1349	1224	1399	1240	1484
Anthophila	Andrenidae	Andreninae	Andreninae	405	1609	855	1660	824	1631	738	1595	653	1580	595	1452	649	1454	772	1517	847	1527	891	1571	1143	1618	1327	1560	994	1474	965	1376	720	1359	1008	1329	1327	1463	1337	1552
Anthophila	Andrenidae	Oxaeinae	Oxaeinae	518	1403	1770	1490	1687	1437	1222	1390	933	1368	893	1031	1098	1081	1401	1188	1401	1188	1832	1315	2135	1351	2490	1138	2070	1051	2084	898	1312	857	2163	714	2623	909	2537	1113
Anthophila	Andrenidae	Oxaeinae	Oxaeinae	795	999	1835	1357	1772	1294	1402	1163	1191	1085	1246	813	1381	884	1629	1041	1629	1041	1934	1215	2164	1319	2465	1228	2183	1083	2187	955	1616	784	2285	828	2634	1086	2510	1220
Anthophila	Andrenidae	Oxaeinae	Oxaeinae	178	1712	1729	1745	1601	1690	1074	1669	731	1660	687	1263	896	1297	1323	1399	1323	1399	1845	1512	2174	1553	2556	1288	2064	1190	2064	1017	1201	1030	2140	793	2758	1010	2637	1249
Anthophila	Andrenidae	Oxaeinae	Oxaeinae	188	301	386	237	375	233	326	249	265	264	252	208	282	201	336	202	336	202	397	196	453	185	494	130	439	134	426	109	309	152	428	75	529	73	509	118
Anthophila	Andrenidae	Oxaeinae	Oxaeinae	667	1249	1746	1467	1639	1401	1294	1325	1050	1269	1088	974	1254	1027	1516	1149	1516	1149	1848	1289	2118	1357	2402	1237	2090	1100	2095	961	1518	875	2175	838	2624	1101	2460	1225
Anthophila	Andrenidae	Panurginae	Melitturgini	1227	1223	1702	1346	1689	1306	1600	1249	1471	1221	1475	1046	1511	1048	1649	1155	1678	1160	1772	1252	1996	1317	2141	1239	1898	1113	1925	1003	1584	908	1974	943	2235	1139	2184	1240
Anthophila	Andrenidae	Panurginae	Melitturgini	209	255	376	211	368	199	325	202	285	216	248	169	255	164	326	167	333	164	396	173	456	162	498	118	407	116	398	84	275	125	398	61	531	73	520	104
Anthophila	Andrenidae	Panurginae	Melitturgini	1149	1285	1802	1343	1767	1303	1622	1263	1434	1252	1388	1031	1421	1027	1678	1134	1678	1134	1887	1241	2104	1283	2281	1192	1986	1078	2007	962	1539	915	2040	885	2439	1081	2335	1179
Anthophila	Andrenidae	Panurginae	Melitturgini	1496	1413	2113	1564	2095	1514	1964	1450	1793	1416	1775	1193	1803	1193	2008	1323	2059	1325	2243	1474	2452	1550	2655	1479	2352	1304	2378	1190	1942	1093	2430	1130	2808	1385	2702	1474
Anthophila	Andrenidae	Panurginae	Melitturgini	1170	1369	1838	1507	1815	1456	1657	1389	1484	1367	1445	1119	1483	1120	1730	1254	1756	1254	1948	1397	2186	1482	2404	1401	2081	1233	2104	1099	1628	1009	2143	1026	2564	1295	2461	1395
Anthophila	Andrenidae	Panurginae	Melitturgini	843	890	1382	1332	1378	1277	1285	1159	1134	1045	1232	826	1262	844	1420	1083	1420	1083	1521	1284	1685	1462	1914	1491	1713	1209	1780	1114	1437	819	1870	1072	2072	1499	1976	1513
Anthophila	Andrenidae	Panurginae	Melitturgini	828	1067	1402	1403	1399	1348	1291	1253	1139	1176	1172	936	1211	951	1399	1150	1399	1150	1541	1343	1718	1472	1933	1466	1704	1217	1758	1119	1370	895	1822	1063	2117	1425	1992	1480
Anthophila	Andrenidae	Panurginae	Protandrenini	1230	1023	1550	1179	1522	1132	1479	1094	1401	1053	1411	917	1456	930	1547	1033	1573	1044	1610	1113	1784	1227	1931	1211	1726	1035	1738	940	1557	855	1790	910	2014	1143	1965	1208
Anthophila	Andrenidae	Panurginae	Protandrenini	1141	1069	1511	1117	1464	1074	1420	1057	1362	1050	1320	907	1365	905	1476	971	1522	979	1563	1034	1812	1118	1962	1061	1683	928	1666	833	1449	788	1709	784	2019	969	1985	1054
Anthophila	Andrenidae	Panurginae	Protandrenini	1188	1269	1695	1410	1657	1360	1593	1318	1493	1291	1461	1083	1493	1081	1647	1186	1716	1207	1797	1314	2052	1451	2313	1402	1942	1178	1899	1015	1633	968	1941	957	2385	1281	2337	1393
Anthophila	Andrenidae	Panurginae	Protandrenini	1328	1391	1810	1181	1744	1158	1666	1166	1566	1208	1399	1045	1416	1029	1620	1010	1686	980	1828	1014	2139	974	2345	744	1834	786	1724	690	1463	810	1720	599	2310	587	2363	719
Anthophila	Apidae	Apinae	Ancylaini	393	1603	872	1636	793	1577	729	1564	606	1559	514	1408	549	1401	730	1453	788	1456	919	1534	1098	1578	1349	1523	989	1426	938	1311	652	1295	986	1273	1360	1446	1339	1499
Anthophila	Apidae	Apinae	Ancylaini	536	1425	909	1480	865	1431	812	1415	717	1399	644	1271	680	1270	808	1323	862	1331	941	1397	1101	1457	1322	1426	1033	1328	997	1233	774	1206	1045	1199	1341	1363	1318	1408
Anthophila	Apidae	Apinae	Ancylaini	1257	1316	1640	1266	1584	1233	1528	1229	1427	1241	1321	1132	1361	1119	1506	1139	1542	1133	1653	1178	1813	1184	2016	1088	1709	1079	1647	994	1428	1025	1684	949	2011	1018	2002	1068
Anthophila	Apidae	Apinae	Ancylaini	822	2084	1150	1859	1075	1855	1033	1872	941	1935	781	1899	821	1858	966	1805	985	1789	1111	1771	1285	1688	1418	1518	1134	1644	1037	1604	846	1741	1042	1542	1386	1455	1405	1506
Anthophila	Apidae	Apinae	Ancylaini	577	1782	949	1730	891	1698	850	1694	754	1703	642	1602	679	1587	825	1606	864	1600	960	1642	1128	1654	1326	1568	1039	1556	965	1473	747	1499	1001	1428	1321	1512	1316	1550
Anthophila	Apidae	Apinae	Ancylaini	407	1589	783	1652	741	1605	688	1583	582	1564	515	1437	554	1433	693	1498	735	1506	821	1577	970	1631	1191	1602	897	1502	867	1407	647	1371	917	1376	1205	1549	1186	1583
Anthophila	Apidae	Apinae	Ancylaini	556	1456	1143	1713	1088	1625	970	1554	828	1495	827	1324	863	1329	1013	1454	1083	1480	1191	1586	1379	1721	1691	1737	1317	1508	1318	1388	1010	1284	1395	1362	1728	1678	1693	1717
Anthophila	Apidae	Apinae	Ancylaini	397	1755	1092	1911	1014	1826	873	1773	713	1741	666	1532	701	1530	897	1643	985	1657	1119	1765	1351	1875	1704	1832	1251	1639	1230	1496	867	1439	1312	1457	1780	1736	1701	1803
Anthophila	Apidae	Apinae	Ancylaini	340	1566	1017	1762	952	1673	816	1612	654	1573	628	1364	675	1367	851	1494	935	1514	1066	1632	1273	1748	1621	1744	1196	1520	1180	1382	838	1299	1267	1347	1696	1651	1618	1710
Anthophila	Apidae	Apinae	Ancylaini	578	1882	1301	1766	1197	1723	1062	1721	878	1751	752	1576	787	1560	1025	1596	1120	1577	1279	1625	1528	1638	1844	1448	1355	1447	1274	1328	915	1420	1329	1251	1876	1325	1832	1421
Anthophila	Apidae	Apinae	Ancylaini	369	1666	1066	1791	980	1711	837	1665	670	1642	609	1437	655	1436	854	1540	952	1552	1080	1648	1311	1742	1649	1680	1202	1514	1170	1381	814	1345	1263	1336	1696	1570	1637	1648
Anthophila	Apidae	Apinae	Ancylaini	744	1992	1145	1957	1095	1910	1015	1896	942	1903	865	1793	890	1785	1027	1812	1060	1805	1146	1845	1339	1865	1485	1774	1262	1726	1214	1634	928	1677	1225	1582	1523	1657	1494	1756
Anthophila	Apidae	Apinae	Ancylaini	529	1284	818	1543	816	1478	772	1410	721	1366	752	1242	776	1251	841	1362	871	1385	895	1467	996	1614	1149	1652	1046	1483	1064	1378	874	1217	1107	1358	1258	1623	1172	1657
Anthophila	Apidae	Apinae	Ancylaini	772	1978	1140	1859	1087	1832	1012	1833	929	1858	827	1760	847	1745	997	1744	1024	1731	1135	1756	1296	1737	1406	1624	1197	1629	1129	1555	875	1640	1130	1507	1429	1540	1416	1604
Anthophila	Apidae	Apinae	Ancylaini	765	1778	1161	1726	1118	1692	1021	1675	947	1689	880	1578	894	1570	1043	1594	1065	1587	1170	1627	1332	1634	1471	1533	1266	1509	1205	1425	942	1469	1220	1381	1516	1437	1485	1518
Anthophila	Apidae	Apinae	Ancylaini	486	1590	856	1672	821	1618	754	1585	678	1569	647	1435	672	1433	794	1504	812	1504	886	1574	1039	1643	1196	1603	1016	1500	999	1404	743	1358	1026	1360	1288	1527	1225	1595
Anthophila	Apidae	Apinae	Anthophorini	939	1013	1439	1100	1359	1019	1297	993	1135	951	1134	768	1151	758	1332	843	1416	851	1497	929	1740	1014	2145	910	1756	818	1717	695	1304	645	1786	620	2217	786	2177	899
Anthophila	Apidae	Apinae	Anthophorini	884	959	1352	1042	1278	969	1216	940	1062	902	1073	719	1096	710	1254	782	1335	786	1427	873	1661	954	2053	864	1682	770	1642	644	1243	593	1718	571	2123	736	2092	857
Anthophila	Apidae	Apinae	Anthophorini	1031	941	1747	1086	1649	964	1541	922	1301	851	1298	562	1339	544	1604	673	1705	680	1846	827	2208	953	2826	809	2250	657	2201	470	1583	386	2308	360	2943	617	2873	787
Anthophila	Apidae	Apinae	Anthophorini	1022	1155	1741	1138	1635	1058	1488	1032	1286	1014	1265	769	1287	754	1523	813	1638	801	1796	912	2138	957	2668	707	2126	651	2081	502	1471	529	2139	367	2781	517	2712	682
Anthophila	Apidae	Apinae	Anthophorini	694	1011	1396	1040	1286	952	1145	920	929	898	904	646	928	635	1182	714	1294	708	1427	812	1770	882	2277	666	1765	593	1723	443	1133	439	1781	315	2386	470	2318	641
Anthophila	Apidae	Apinae	Anthophorini	563	1562	1267	1298	1127	1272	975	1299	743	1365	663	1126	686	1100	886	1089	1071	1015	1239	1063	1590	968	2088	500	1502	676	1365	539	804	812	1404	366	2089	277	2092	479
Anthophila	Apidae	Apinae	Anthophorini	1007	1630	1759	1516	1618	1465	1461	1459	1218	1479	1193	1235	1216	1212	1412	1240	1617	1209	1769	1280	2136	1264	2714	899	2105	969	2003	801	1392	966	2065	659	2749	716	2723	877
Anthophila	Apidae	Apinae	Anthophorini	793	1207	1432	1440	1352	1338	1232	1268	1039	1184	1110	945	1136	938	1295	1056	1475	1106	1559	1236	1843	1382	2477	1355	1985	1128	1967	956	1396	804	2070	851	2561	1234	2491	1337
Anthophila	Apidae	Apinae	Anthophorini	542	1147	1216	1186	1113	1115	978	1082	766	1054	776	805	800	789	987	858	1173	865	1290	963	1595	1030	2212	837	1670	744	1612	581	1023	588	1685	445	2281	645	2221	815
Anthophila	Apidae	Apinae	Anthophorini	274	898	955	989	888	910	744	865	540	817	554	595	576	584	767	657	930	666	1060	784	1366	860	1945	701	1427	592	1379	433	844	403	1465	319	2071	533	1965	682
Anthophila	Apidae	Apinae	Anthophorini	369	1154	1224	1160	1108	1077	963	1045	773	1028	681	754	726	736	1004	804	1004	804	1281	933	1674	961	2365	772	1732	669	1604	485	967	514	1685	381	2326	600	2318	709
Anthophila	Apidae	Apinae	Anthophorini	438	874	1280	1048	1174	931	1043	883	843	831	809	540	852	531	1134	645	1134	645	1349	808	1760	922	2460	855	1845	642	1762	432	1145	341	1872	344	2454	677	2430	796
Anthophila	Apidae	Apinae	Anthophorini	457	865	1279	1030	1183	922	1059	874	868	822	846	534	873	528	1142	636	1142	636	1372	806	1725	909	2426	832	1844	633	1749	432	1162	346	1848	332	2402	623	2389	769
Anthophila	Apidae	Apinae	Anthophorini	326	1167	1007	1192	897	1107	813	1083	633	1065	571	795	602	784	840	853	840	853	1086	975	1397	1013	1945	830	1403	743	1326	570	826	590	1390	463	1955	650	1921	787
Anthophila	Apidae	Apinae	Anthophorini	324	2521	720	1970	603	2012	518	2089	417	2211	164	2116	168	2086	347	1944	354	1919	602	1788	786	1557	956	985	589	1382	402	1353	143	1791	349	1240	821	869	908	978
Anthophila	Apidae	Apinae	Anthophorini	486	2042	2163	2086	1845	1929	1571	1904	1175	1891	1246	1561	1264	1547	1670	1671	1706	1660	2034	1751	2590	1852	3351	1517	2519	1409	2470	1212	1609	1190	2545	1093	3597	1242	3431	1478
Anthophila	Apidae	Apinae	Anthophorini	332	2110	1999	2163	1679	2007	1413	1980	1018	1965	1079	1632	1105	1617	1515	1739	1543	1732	1872	1824	2426	1928	3195	1591	2352	1482	2310	1284	1455	1266	2399	1159	3424	1316	3264	1560
Anthophila	Apidae	Apinae	Anthophorini	833	1281	1988	1367	1774	1249	1543	1214	1348	1185	1363	939	1363	939	1648	1038	1665	1034	1923	1133	2291	1198	3012	1015	2264	882	2195	732	1580	703	2265	649	2984	813	2974	966
Anthophila	Apidae	Apinae	Anthophorini	778	1418	2056	1537	1832	1402	1532	1357	1296	1322	1317	1030	1326	1026	1677	1164	1708	1161	1994	1277	2381	1380	3161	1178	2380	1029	2299	850	1618	769	2381	747	3169	956	3152	1144
Anthophila	Apidae	Apinae	Anthophorini	1079	1744	2349	1545	2116	1481	1831	1501	1594	1515	1530	1234	1537	1224	1889	1272	1906	1259	2256	1325	2616	1339	3339	961	2521	992	2413	834	1746	915	2488	711	3307	740	3323	926
Anthophila	Apidae	Apinae	Anthophorini	360	799	882	815	821	760	762	739	612	736	585	570	601	570	748	615	751	615	886	675	1124	714	1465	556	1100	530	1066	393	761	436	1120	340	1474	462	1477	550
Anthophila	Apidae	Apinae	Apini	943	938	1686	1250	1663	1197	1573	1147	1412	1092	1328	860	1364	864	1449	960	1741	1087	1782	1143	1954	1240	2192	1201	1865	1040	1904	952	1532	759	1979	869	2326	1143	2280	1206
Anthophila	Apidae	Apinae	Apini	543	1022	1308	1164	1280	1113	1190	1082	1016	1063	879	863	910	862	1050	950	1326	991	1390	1050	1564	1106	1794	1018	1439	927	1464	838	1068	731	1522	744	1921	937	1878	1005
Anthophila	Apidae	Apinae	Apini	852	1324	1609	1493	1588	1437	1505	1406	1329	1382	1207	1172	1247	1170	1350	1245	1647	1313	1722	1380	1880	1431	2119	1352	1759	1251	1782	1152	1375	1038	1838	1057	2250	1274	2206	1343
Anthophila	Apidae	Apinae	Apini	718	1038	1449	1277	1434	1216	1351	1179	1184	1137	1083	907	1121	909	1219	998	1516	1106	1574	1171	1730	1242	1972	1185	1629	1043	1661	950	1285	795	1734	866	2097	1103	2048	1181
Anthophila	Apidae	Apinae	Apini	448	871	1706	1376	1660	1290	1506	1210	1121	1066	995	708	1057	714	1310	923	1786	1102	1943	1227	2183	1349	2513	1278	1991	1022	2070	879	1399	570	2171	794	2744	1199	2663	1287
Anthophila	Apidae	Apinae	Apini	485	1031	1805	1402	1740	1314	1607	1268	1237	1180	1084	841	1126	838	1385	1001	1878	1105	2036	1210	2292	1290	2613	1154	2049	977	2106	821	1438	633	2204	709	2828	1032	2767	1144
Anthophila	Apidae	Apinae	Apini	254	1355	1647	1410	1577	1358	1401	1327	1009	1326	818	1009	851	996	1142	1106	1640	1105	1887	1187	2123	1207	2414	1015	1815	955	1838	784	1129	733	1920	656	2587	854	2551	979
Anthophila	Apidae	Apinae	Apini	178	846	1464	1304	1421	1214	1259	1144	902	1030	778	690	817	691	1066	875	1542	1010	1724	1138	1961	1227	2290	1137	1735	917	1799	764	1147	525	1914	674	2501	1034	2430	1148
Anthophila	Apidae	Apinae	Apini	346	1115	1643	1433	1587	1357	1430	1295	1086	1220	931	898	972	894	1223	1046	1698	1141	1869	1246	2112	1319	2407	1200	1878	1039	1923	888	1254	707	2013	785	2604	1081	2546	1189
Anthophila	Apidae	Apinae	Apini	886	1123	1538	1296	1532	1264	1445	1230	1299	1199	1190	1001	1235	999	1342	1084	1596	1158	1680	1229	1782	1255	1919	1201	1685	1104	1711	1026	1360	901	1765	973	2048	1134	1994	1191
Anthophila	Apidae	Apinae	Apini	976	1301	1623	1255	1593	1225	1506	1218	1380	1236	1214	1080	1263	1070	1379	1116	1623	1107	1729	1150	1830	1153	1947	1050	1699	1030	1701	959	1357	945	1743	895	2034	954	2013	1023
Anthophila	Apidae	Apinae	Apini	1148	1363	1785	1202	1758	1181	1679	1188	1527	1238	1360	1105	1395	1086	1532	1108	1774	1061	1868	1084	1978	1064	2086	940	1829	974	1816	900	1464	945	1845	828	2138	833	2134	905
Anthophila	Apidae	Apinae	Apini	1045	1135	1710	1213	1695	1178	1622	1157	1470	1150	1330	963	1375	959	1507	1034	1747	1066	1831	1122	1941	1144	2083	1066	1838	1006	1857	924	1502	850	1909	871	2187	980	2149	1047
Anthophila	Apidae	Apinae	Apini	1069	1599	1718	1436	1678	1410	1600	1419	1455	1469	1267	1341	1304	1320	1448	1341	1673	1289	1789	1313	1907	1292	2004	1177	1744	1202	1736	1132	1386	1177	1768	1056	2079	1060	2069	1134
Anthophila	Apidae	Apinae	Apini	342	1269	1232	1322	1209	1281	1118	1258	885	1254	671	1038	742	1034	878	1101	1257	1136	1337	1182	1548	1208	1763	1098	1353	1031	1351	920	910	866	1392	820	1913	992	1875	1071
Anthophila	Apidae	Apinae	Apini	366	1200	1307	1287	1274	1237	1166	1214	930	1206	717	969	789	966	931	1042	1331	1089	1403	1135	1639	1165	1880	1046	1438	983	1434	854	966	786	1486	757	2016	943	1982	1027
Anthophila	Apidae	Apinae	Apini	299	1187	1206	1327	1176	1274	1064	1241	820	1222	671	998	734	1000	858	1076	1227	1131	1287	1176	1508	1221	1737	1117	1348	1036	1355	919	888	850	1402	827	1899	1017	1862	1097
Anthophila	Apidae	Apinae	Apini	426	1404	1351	1269	1319	1233	1210	1233	994	1275	721	1103	777	1083	951	1123	1317	1085	1385	1110	1632	1093	1859	915	1407	950	1392	835	903	873	1412	726	1960	785	1941	875
Anthophila	Apidae	Apinae	Apini	464	1314	1395	1248	1350	1203	1240	1199	1027	1228	776	1061	857	1045	995	1094	1364	1057	1462	1094	1685	1070	1886	917	1466	950	1430	828	979	857	1465	728	2006	787	1992	868
Anthophila	Apidae	Apinae	Apini	343	1418	1257	1275	1205	1240	1097	1247	890	1294	624	1127	679	1107	828	1143	1207	1093	1308	1124	1515	1093	1731	926	1294	977	1274	866	806	908	1294	768	1840	802	1832	877
Anthophila	Apidae	Apinae	Bombini	762	859	909	807	888	796	859	800	823	818	800	780	809	773	858	770	899	754	924	766	964	766	1044	693	936	720	918	693	832	728	919	671	1038	668	1044	689
Anthophila	Apidae	Apinae	Bombini	737	603	977	604	951	571	899	563	849	571	828	505	844	500	912	519	983	519	1017	549	1063	566	1220	495	1053	476	1039	428	904	440	1049	392	1217	448	1212	482
Anthophila	Apidae	Apinae	Bombini	386	418	593	551	587	505	543	469	501	451	522	383	531	385	581	438	644	476	659	524	696	566	876	592	734	479	747	425	618	368	777	402	903	549	877	579
Anthophila	Apidae	Apinae	Bombini	445	619	686	663	664	628	616	612	572	610	564	543	580	543	638	571	702	585	734	621	778	643	945	617	781	560	775	516	645	497	793	478	952	572	938	604
Anthophila	Apidae	Apinae	Bombini	213	373	416	521	410	471	365	430	328	411	349	336	364	341	408	398	467	437	482	494	517	542	698	586	562	453	579	402	450	329	613	382	726	543	700	570
Anthophila	Apidae	Apinae	Bombini	1031	1765	1622	1184	1468	1187	1323	1304	1247	1395	1021	1291	1044	1244	1263	1132	1396	1005	1569	1000	1730	924	1929	388	1470	720	1337	621	1046	960	1273	496	1838	255	1906	365
Anthophila	Apidae	Apinae	Bombini	1220	1732	1706	1081	1558	1102	1431	1236	1375	1334	1127	1269	1141	1221	1341	1082	1462	932	1627	899	1774	796	1894	226	1490	624	1345	552	1100	929	1273	422	1781	119	1864	217
Anthophila	Apidae	Apinae	Bombini	1651	1814	1938	1078	1815	1131	1734	1277	1701	1408	1454	1401	1456	1343	1610	1160	1678	986	1824	916	1932	782	1894	232	1631	699	1471	670	1359	1097	1379	578	1755	171	1863	233
Anthophila	Apidae	Apinae	Bombini	1380	1828	1826	1140	1688	1172	1564	1319	1511	1434	1254	1384	1273	1332	1470	1179	1580	1015	1744	967	1880	848	1994	258	1598	705	1450	632	1218	1055	1378	533	1860	178	1944	259
Anthophila	Apidae	Apinae	Bombini	1762	1746	2047	1000	1921	1060	1839	1225	1816	1325	1553	1341	1560	1278	1710	1095	1785	909	1931	834	2040	700	2011	161	1741	613	1590	577	1455	1012	1495	493	1881	80	1983	151
Anthophila	Apidae	Apinae	Bombini	572	1104	1498	1076	1346	948	1166	939	1028	961	915	684	977	658	1231	744	1467	725	1634	857	1822	921	2479	624	1840	559	1803	356	1199	432	1855	202	2511	443	2469	583
Anthophila	Apidae	Apinae	Bombini	665	1114	1608	1149	1481	1013	1287	990	1159	1005	1061	726	1127	704	1376	799	1606	798	1760	938	1943	1002	2602	736	1980	635	1942	437	1364	479	1989	274	2644	552	2596	693
Anthophila	Apidae	Apinae	Bombini	306	1041	1238	1088	1110	957	924	934	785	941	703	658	752	644	1001	745	1230	750	1385	895	1573	966	2227	707	1604	600	1588	398	994	428	1641	248	2258	521	2219	667
Anthophila	Apidae	Apinae	Bombini	562	1284	1481	1168	1313	1044	1102	1052	996	1078	857	816	918	783	1164	843	1412	809	1581	929	1780	968	2410	588	1763	593	1719	394	1123	520	1759	215	2444	404	2399	551
Anthophila	Apidae	Apinae	Bombini	380	1039	1330	1078	1184	938	1012	919	865	925	784	640	833	621	1076	718	1334	721	1460	862	1647	938	2340	666	1702	568	1671	365	1078	402	1736	201	2386	488	2332	630
Anthophila	Apidae	Apinae	Bombini	378	1689	1536	1566	1353	1429	1107	1418	875	1485	726	1167	812	1126	1115	1189	1451	1164	1636	1292	1918	1345	2609	930	1825	912	1768	700	1057	809	1823	496	2613	699	2588	888
Anthophila	Apidae	Apinae	Bombini	395	1671	1609	1473	1417	1345	1152	1349	890	1430	759	1099	823	1064	1156	1117	1507	1078	1720	1211	2011	1239	2673	822	1853	821	1813	604	1106	733	1859	406	2671	583	2660	776
Anthophila	Apidae	Apinae	Bombini	282	1680	1476	1609	1307	1466	1075	1445	822	1491	686	1169	768	1137	1110	1219	1434	1207	1606	1357	1867	1414	2583	1035	1794	974	1745	749	1059	830	1809	558	2605	797	2554	990
Anthophila	Apidae	Apinae	Bombini	407	1660	1589	1549	1412	1401	1154	1392	952	1448	800	1131	874	1094	1196	1161	1523	1133	1712	1275	1966	1324	2645	909	1886	877	1841	680	1154	787	1872	481	2659	674	2636	863
Anthophila	Apidae	Apinae	Bombini	411	1771	1623	1612	1435	1481	1186	1477	931	1550	785	1218	885	1178	1202	1243	1555	1214	1720	1341	2005	1385	2706	951	1906	958	1865	749	1173	856	1906	540	2720	717	2691	904
Anthophila	Apidae	Apinae	Bombini	383	655	777	652	728	609	670	597	590	604	549	499	575	492	687	527	781	529	818	569	900	598	1130	495	895	471	887	399	650	400	899	334	1144	434	1127	484
Anthophila	Apidae	Apinae	Centridini	1319	1170	1719	1293	1720	1236	1535	1127	1466	1115	1455	965	1477	963	1652	1065	1789	1092	1846	1153	1993	1230	2260	1147	2027	1030	2020	944	1735	896	2087	889	2377	1042	2293	1134
Anthophila	Apidae	Apinae	Centridini	1014	971	1397	1197	1409	1136	1254	986	1186	958	1214	801	1239	806	1384	950	1501	1009	1550	1086	1683	1206	1956	1200	1758	1014	1772	924	1517	809	1865	898	2117	1141	1993	1199
Anthophila	Apidae	Apinae	Centridini	1747	2087	2516	1591	2478	1546	2023	1682	1922	1759	1734	1536	1756	1516	2038	1459	2400	1203	2491	1197	2818	1134	2987	628	2512	809	2422	671	2048	1001	2462	496	3050	305	3015	575
Anthophila	Apidae	Apinae	Centridini	1612	1868	2518	1520	2477	1471	2014	1542	1897	1587	1730	1359	1759	1330	2142	1291	2448	1126	2563	1157	2855	1110	3171	647	2644	739	2570	587	2107	872	2636	414	3212	356	3187	615
Anthophila	Apidae	Apinae	Centridini	1133	1482	1899	1976	1931	1902	1612	1579	1485	1515	1564	1199	1602	1212	1877	1523	2186	1668	2260	1803	2502	2043	2985	2047	2600	1655	2649	1498	2146	1258	2818	1443	3219	1938	3046	2040
Anthophila	Apidae	Apinae	Centridini	1016	1060	1675	1311	1680	1226	1361	1026	1270	1005	1263	770	1292	771	1545	938	1776	1005	1895	1129	2117	1250	2500	1162	2172	961	2160	815	1756	730	2286	760	2645	1050	2541	1153
Anthophila	Apidae	Apinae	Centridini	1043	1410	1750	1458	1730	1385	1345	1290	1295	1292	1211	1063	1244	1057	1511	1148	1746	1153	1881	1243	2140	1292	2478	1108	2108	991	2063	850	1621	882	2162	754	2644	920	2531	1084
Anthophila	Apidae	Apinae	Centridini	1125	1417	1789	1365	1772	1297	1397	1250	1316	1267	1213	1071	1240	1059	1527	1112	1740	1078	1910	1139	2140	1151	2428	926	2070	876	2006	753	1604	838	2077	641	2541	722	2465	903
Anthophila	Apidae	Apinae	Centridini	930	1263	1624	1387	1614	1312	1258	1178	1189	1177	1141	953	1180	954	1418	1063	1654	1081	1796	1185	2041	1264	2405	1109	2041	973	2005	836	1594	818	2110	748	2549	939	2446	1090
Anthophila	Apidae	Apinae	Centridini	1157	1410	1808	1323	1777	1260	1380	1243	1365	1247	1244	1070	1270	1057	1526	1091	1756	1042	1895	1095	2155	1095	2434	863	2080	833	2003	717	1598	823	2069	606	2533	661	2469	835
Anthophila	Apidae	Apinae	Centridini	925	1778	1887	1203	1656	1234	1478	1296	1254	1435	1130	1203	1130	1203	1406	1136	1555	1033	1820	983	2148	801	2307	394	1761	667	1652	544	1193	886	1654	371	2311	146	2322	346
Anthophila	Apidae	Apinae	Centridini	726	1767	1846	1564	1631	1498	1413	1505	1170	1553	1113	1292	1113	1292	1430	1324	1586	1291	1790	1333	2228	1296	2586	946	1941	1011	1893	835	1292	1002	1971	667	2665	718	2622	910
Anthophila	Apidae	Apinae	Centridini	294	1385	1527	1539	1294	1397	1075	1340	826	1320	828	1001	828	1001	1121	1134	1312	1147	1574	1277	2003	1346	2476	1082	1807	967	1789	771	1051	770	1891	624	2596	886	2499	1057
Anthophila	Apidae	Apinae	Centridini	620	1791	1766	1395	1499	1353	1294	1392	1028	1505	956	1221	956	1221	1264	1203	1455	1123	1682	1139	2098	1015	2363	605	1788	768	1697	613	1082	910	1709	438	2400	344	2396	562
Anthophila	Apidae	Apinae	Centridini	497	1671	1641	1421	1428	1373	1207	1394	933	1466	878	1181	878	1181	1183	1209	1334	1166	1607	1199	1989	1126	2313	770	1710	865	1649	708	1032	910	1704	546	2391	542	2333	742
Anthophila	Apidae	Apinae	Centridini	588	1815	1671	1511	1416	1472	1158	1500	996	1562	874	1299	874	1299	1191	1301	1354	1260	1659	1264	1994	1208	2244	875	1706	937	1626	800	1051	1029	1654	656	2348	652	2275	846
Anthophila	Apidae	Apinae	Centridini	715	1679	1814	1426	1558	1377	1313	1391	1120	1446	1032	1177	1032	1177	1344	1200	1533	1163	1800	1188	2173	1142	2443	830	1899	857	1829	720	1220	914	1862	582	2568	593	2480	801
Anthophila	Apidae	Apinae	Centridini	677	1552	1755	1478	1553	1387	1283	1360	1109	1386	1060	1109	1060	1109	1359	1180	1539	1168	1803	1234	2171	1239	2463	965	1955	923	1903	781	1272	882	1942	648	2601	759	2516	944
Anthophila	Apidae	Apinae	Centridini	617	1719	1643	1506	1408	1451	1164	1463	998	1509	912	1249	912	1249	1222	1272	1373	1244	1669	1267	1997	1233	2270	933	1748	951	1675	817	1112	983	1710	679	2383	718	2304	908
Anthophila	Apidae	Apinae	Centridini	768	1666	1788	1598	1565	1511	1331	1489	1175	1509	1116	1254	1116	1254	1405	1321	1554	1314	1812	1378	2165	1377	2468	1145	1957	1088	1910	953	1348	1028	1969	827	2624	924	2508	1121
Anthophila	Apidae	Apinae	Electrapini	155	333	356	314	338	295	300	282	255	286	216	232	216	232	300	246	328	237	364	268	426	288	566	212	387	213	379	171	239	164	383	158	543	173	558	206
Anthophila	Apidae	Apinae	Electrapini	245	409	606	409	571	371	495	353	430	359	346	278	375	268	496	290	542	281	623	334	723	347	923	226	653	244	618	171	396	165	628	139	916	172	910	218
Anthophila	Apidae	Apinae	Electrapini	208	373	480	355	467	321	431	311	359	310	325	234	325	234	444	264	498	258	531	288	605	310	764	223	555	213	526	149	372	145	541	126	756	184	747	207
Anthophila	Apidae	Apinae	Electrapini	213	415	493	401	470	366	448	356	391	360	344	263	353	258	450	287	498	280	541	322	614	354	759	258	577	241	553	163	398	172	565	130	756	203	757	251
Anthophila	Apidae	Apinae	Electrapini	135	469	389	440	367	413	340	400	285	399	242	337	256	324	352	347	389	334	432	367	505	398	662	303	449	289	438	224	296	234	466	199	681	262	657	293
Anthophila	Apidae	Apinae	Electrapini	296	590	637	449	581	424	533	416	452	445	365	378	372	365	513	360	562	320	646	351	745	349	851	178	642	253	576	174	395	256	569	133	827	138	845	176
Anthophila	Apidae	Apinae	Emphorini	379	1069	678	1348	661	1289	632	1244	576	1187	618	1044	635	1053	693	1185	715	1202	733	1275	862	1433	1074	1481	886	1262	930	1156	741	1017	976	1142	1151	1451	1092	1477
Anthophila	Apidae	Apinae	Emphorini	409	1531	776	1672	739	1616	695	1586	623	1558	606	1410	626	1412	733	1511	758	1520	802	1580	961	1670	1182	1632	941	1510	937	1393	709	1338	972	1367	1237	1578	1193	1624
Anthophila	Apidae	Apinae	Emphorini	323	1640	733	1661	684	1619	632	1605	552	1599	497	1460	519	1454	643	1516	671	1516	731	1561	925	1597	1122	1490	849	1443	810	1336	577	1353	832	1294	1164	1416	1134	1476
Anthophila	Apidae	Apinae	Emphorini	491	1743	894	1760	847	1724	786	1705	714	1701	660	1569	673	1565	792	1621	833	1625	895	1670	1079	1698	1271	1598	1001	1553	958	1450	724	1472	980	1416	1310	1534	1283	1587
Anthophila	Apidae	Apinae	Emphorini	501	1758	901	1827	855	1779	805	1757	723	1741	684	1598	706	1596	821	1670	852	1674	906	1726	1096	1788	1292	1708	1023	1623	999	1514	773	1502	1029	1476	1338	1637	1304	1694
Anthophila	Apidae	Apinae	Emphorini	164	260	367	207	330	196	307	199	264	211	225	164	229	161	305	159	317	153	353	163	426	159	489	101	389	107	366	70	253	106	365	45	500	54	495	91
Anthophila	Apidae	Apinae	Emphorini	302	1592	973	1829	898	1726	810	1675	648	1622	612	1417	640	1419	899	1574	948	1584	1002	1654	1230	1814	1575	1771	1247	1586	1240	1421	843	1316	1305	1363	1689	1651	1598	1748
Anthophila	Apidae	Apinae	Emphorini	324	1552	761	1760	728	1702	674	1653	574	1608	546	1431	576	1439	737	1572	760	1577	824	1669	952	1803	1263	1837	967	1620	963	1484	721	1385	1018	1455	1321	1749	1272	1825
Anthophila	Apidae	Apinae	Emphorini	479	1949	1078	1919	1009	1873	911	1852	777	1848	713	1696	742	1684	934	1736	967	1732	1059	1777	1301	1791	1520	1617	1248	1594	1165	1475	809	1547	1170	1400	1576	1479	1536	1597
Anthophila	Apidae	Apinae	Emphorini	605	1644	1119	1753	1064	1691	995	1659	872	1621	857	1477	885	1477	1040	1562	1066	1564	1133	1621	1349	1690	1563	1594	1333	1508	1290	1388	976	1371	1317	1332	1651	1493	1582	1576
Anthophila	Apidae	Apinae	Emphorini	461	1531	928	1847	900	1761	838	1690	744	1617	785	1472	811	1478	925	1624	954	1637	1001	1728	1170	1870	1422	1868	1231	1696	1232	1552	939	1413	1280	1501	1545	1803	1449	1864
Anthophila	Apidae	Apinae	Emphorini	504	1581	1000	1780	956	1711	897	1666	786	1609	799	1467	825	1469	960	1580	980	1582	1044	1660	1231	1765	1473	1712	1262	1585	1245	1458	935	1378	1277	1403	1581	1624	1500	1702
Anthophila	Apidae	Apinae	Emphorini	415	1531	934	1788	890	1699	822	1643	713	1576	725	1418	749	1420	900	1556	931	1566	981	1645	1197	1783	1463	1738	1232	1583	1216	1430	875	1329	1251	1373	1573	1640	1490	1725
Anthophila	Apidae	Apinae	Emphorini	170	253	342	222	317	209	297	209	254	213	230	168	243	164	283	171	309	167	338	179	421	178	510	117	404	123	386	85	272	118	396	61	520	76	511	109
Anthophila	Apidae	Apinae	Emphorini	539	1686	1034	1827	970	1760	921	1734	815	1689	786	1518	825	1522	939	1604	1001	1623	1072	1703	1293	1801	1600	1741	1302	1623	1298	1483	960	1430	1345	1430	1668	1635	1607	1724
Anthophila	Apidae	Apinae	Emphorini	221	1957	865	1816	778	1762	698	1757	484	1784	510	1537	510	1537	613	1557	682	1530	829	1615	1111	1649	1767	1227	1111	1324	997	1185	569	1301	1041	1084	1599	1090	1620	1189
Anthophila	Apidae	Apinae	Emphorini	218	2082	854	1962	788	1910	705	1901	467	1922	507	1662	507	1662	618	1687	699	1658	850	1757	1122	1808	1864	1388	1162	1479	1041	1335	615	1426	1092	1228	1661	1253	1699	1347
Anthophila	Apidae	Apinae	Emphorini	831	956	1466	1147	1427	1070	1324	1012	1150	930	1280	729	1280	729	1368	803	1459	812	1549	970	1801	1150	2633	1113	1950	859	1931	683	1449	565	2011	613	2562	908	2522	1009
Anthophila	Apidae	Apinae	Emphorini	216	2136	828	2022	772	1982	659	1973	466	1987	495	1729	495	1729	600	1752	685	1727	834	1827	1121	1881	1862	1484	1142	1551	1040	1393	577	1500	1098	1300	1687	1328	1702	1436
Anthophila	Apidae	Apinae	Emphorini	204	2112	790	2080	721	2022	651	2008	471	1992	517	1764	517	1764	602	1803	687	1789	801	1895	1060	1975	1754	1691	1112	1671	1048	1539	626	1570	1109	1455	1626	1541	1628	1632
Anthophila	Apidae	Apinae	Ericrocidini	190	1037	1377	1354	1356	1233	1073	1086	869	1047	884	723	1097	750	1362	917	1357	872	1612	1136	1776	1314	2516	1209	1849	894	1858	687	1350	610	1958	622	2548	979	2456	1115
Anthophila	Apidae	Apinae	Ericrocidini	742	1072	1584	1302	1580	1229	1370	1094	1187	1084	1193	827	1245	837	1492	977	1492	976	1775	1171	2009	1273	2705	1237	2077	977	2005	777	1504	669	2131	730	2701	1023	2669	1166
Anthophila	Apidae	Apinae	Ericrocidini	573	1198	1432	1414	1411	1301	1206	1188	998	1186	1025	905	1090	914	1348	1050	1348	1050	1594	1228	1844	1336	2530	1262	1876	1013	1805	796	1360	716	1924	744	2543	1059	2499	1200
Anthophila	Apidae	Apinae	Ericrocidini	728	1188	1566	1383	1563	1300	1386	1178	1167	1169	1158	891	1214	897	1475	1042	1474	1042	1763	1241	1992	1341	2718	1287	2071	1034	1973	813	1474	723	2091	754	2727	1073	2678	1220
Anthophila	Apidae	Apinae	Ericrocidini	837	1132	1685	1397	1694	1328	1489	1182	1258	1156	1295	877	1371	895	1631	1064	1631	1064	1905	1283	2083	1389	2764	1377	2145	1079	2095	856	1676	737	2218	819	2775	1166	2737	1315
Anthophila	Apidae	Apinae	Ericrocidini	833	840	1464	1303	1494	1214	1359	1034	1198	971	1296	754	1345	775	1502	970	1502	970	1667	1215	1839	1393	2468	1565	2001	1144	2015	952	1628	714	2135	950	2522	1417	2467	1504
Anthophila	Apidae	Apinae	Ericrocidini	279	1389	1323	1571	1245	1433	829	1311	829	1311	793	1024	917	1016	1097	1098	1097	1098	1531	1328	1906	1425	2626	1224	1857	1033	1829	804	1229	770	1961	698	2642	981	2597	1162
Anthophila	Apidae	Apinae	Ericrocidini	685	2071	1201	1896	1144	1834	968	1831	885	1871	756	1722	780	1708	1008	1695	1008	1695	1238	1730	1377	1750	1795	1458	1311	1514	1196	1414	864	1524	1231	1350	1754	1319	1732	1426
Anthophila	Apidae	Apinae	Ericrocidini	1231	1553	1719	1240	1642	1196	1482	1247	1400	1318	1250	1181	1271	1164	1467	1099	1467	1099	1687	1077	1848	1048	2174	666	1745	841	1588	777	1304	959	1595	704	2078	548	2101	650
Anthophila	Apidae	Apinae	Ericrocidini	431	1759	1020	1852	999	1759	814	1670	724	1672	690	1475	723	1474	917	1554	917	1554	1165	1713	1267	1787	1780	1708	1319	1548	1257	1388	893	1336	1310	1352	1806	1561	1727	1641
Anthophila	Apidae	Apinae	Ericrocidini	508	1537	1039	1776	1041	1695	907	1575	808	1550	831	1349	855	1354	1022	1492	1022	1492	1177	1673	1292	1800	1807	1874	1399	1589	1369	1423	1033	1281	1428	1398	1814	1729	1764	1791
Anthophila	Apidae	Apinae	Ericrocidini	737	1849	1169	1818	1059	1749	925	1737	919	1738	875	1586	917	1569	1021	1597	1046	1591	1218	1659	1430	1680	1857	1480	1377	1479	1312	1354	1071	1412	1353	1285	1790	1329	1786	1442
Anthophila	Apidae	Apinae	Ericrocidini	610	1996	1054	1992	971	1916	818	1890	803	1893	758	1741	819	1726	930	1761	952	1757	1151	1827	1342	1854	1743	1693	1294	1666	1222	1533	975	1583	1253	1461	1687	1532	1679	1653
Anthophila	Apidae	Apinae	Ericrocidini	446	1974	947	2046	885	1942	731	1893	711	1893	681	1702	758	1694	866	1750	890	1749	1084	1865	1289	1940	1774	1807	1260	1684	1220	1525	940	1543	1282	1449	1784	1618	1714	1746
Anthophila	Apidae	Apinae	Ericrocidini	545	1985	977	1948	895	1879	752	1866	737	1868	683	1723	745	1700	859	1722	872	1719	1047	1786	1230	1803	1640	1602	1180	1604	1121	1475	864	1549	1159	1411	1582	1446	1578	1566
Anthophila	Apidae	Apinae	Ericrocidini	513	2027	981	2021	897	1939	758	1919	733	1920	677	1753	745	1733	869	1768	869	1768	1066	1845	1272	1873	1717	1698	1236	1662	1139	1520	901	1574	1188	1447	1675	1519	1643	1650
Anthophila	Apidae	Apinae	Ericrocidini	964	1336	1611	1507	1547	1372	1448	1324	1324	1298	1339	1075	1415	1083	1550	1161	1550	1161	1755	1327	2037	1450	2533	1385	2044	1183	2000	988	1613	926	2101	915	2615	1204	2517	1331
Anthophila	Apidae	Apinae	Ericrocidini	883	1110	1462	1499	1423	1333	1352	1259	1262	1197	1360	996	1431	1024	1534	1144	1534	1144	1667	1372	1902	1597	2453	1709	2032	1344	2064	1129	1703	941	2187	1102	2587	1546	2456	1652
Anthophila	Apidae	Apinae	Ericrocidini	968	1316	1609	1340	1519	1230	1414	1204	1282	1199	1255	999	1331	984	1490	1036	1490	1036	1723	1148	2023	1208	2498	1031	1982	949	1904	775	1496	793	1991	683	2537	846	2472	987
Anthophila	Apidae	Apinae	Ericrocidini	888	1142	1460	1440	1426	1290	1354	1235	1244	1182	1292	969	1364	985	1485	1089	1485	1089	1640	1287	1903	1472	2446	1518	2005	1224	1988	1011	1601	880	2099	961	2546	1342	2438	1450
Anthophila	Apidae	Apinae	Eucerini	597	1666	1090	1793	1049	1721	980	1680	853	1650	824	1504	856	1505	1028	1605	1063	1608	1131	1676	1307	1771	1523	1698	1305	1577	1263	1455	965	1416	1302	1394	1633	1598	1548	1687
Anthophila	Apidae	Apinae	Eucerini	479	1758	1009	1928	950	1843	883	1801	770	1765	743	1598	765	1599	948	1718	983	1725	1040	1794	1244	1916	1471	1861	1244	1724	1201	1593	895	1510	1241	1529	1590	1785	1494	1849
Anthophila	Apidae	Apinae	Eucerini	520	1713	966	1797	930	1733	868	1699	759	1678	723	1551	755	1550	902	1629	941	1629	989	1676	1165	1756	1345	1709	1153	1613	1114	1505	842	1468	1145	1453	1440	1634	1369	1699
Anthophila	Apidae	Apinae	Eucerini	443	1556	976	1739	918	1652	841	1603	736	1569	708	1392	738	1395	917	1519	950	1525	1021	1602	1213	1720	1424	1717	1209	1559	1172	1418	868	1310	1216	1356	1549	1648	1454	1712
Anthophila	Apidae	Apinae	Eucerini	1516	1355	1808	934	1718	949	1653	1005	1590	1103	1438	1079	1446	1046	1603	922	1617	888	1694	857	1851	720	1852	495	1671	654	1546	655	1399	922	1499	594	1804	360	1850	464
Anthophila	Apidae	Apinae	Eucerini	472	1547	1004	1784	958	1693	869	1627	750	1575	740	1399	776	1404	954	1559	996	1575	1057	1667	1251	1808	1500	1804	1253	1615	1235	1464	908	1335	1273	1426	1595	1738	1523	1800
Anthophila	Apidae	Apinae	Eucerini	680	1361	1183	1668	1147	1566	1057	1475	978	1430	972	1240	1012	1253	1169	1428	1210	1449	1264	1555	1431	1717	1691	1758	1467	1518	1469	1369	1170	1209	1516	1323	1816	1684	1720	1757
Anthophila	Apidae	Apinae	Eucerini	808	1627	1369	1791	1314	1714	1212	1655	1114	1626	1076	1459	1113	1461	1292	1581	1337	1592	1409	1677	1590	1782	1821	1757	1574	1593	1550	1467	1244	1385	1593	1416	1916	1670	1850	1753
Anthophila	Apidae	Apinae	Eucerini	622	1640	1226	1767	1163	1687	1051	1633	920	1608	870	1416	899	1416	1128	1537	1166	1541	1280	1645	1479	1743	1726	1687	1449	1530	1393	1376	1050	1320	1427	1326	1828	1582	1755	1678
Anthophila	Apidae	Apinae	Eucerini	656	1596	1249	1678	1175	1606	1061	1561	973	1550	904	1380	928	1379	1134	1473	1176	1476	1273	1557	1483	1644	1718	1581	1435	1449	1381	1322	1061	1281	1412	1267	1808	1482	1747	1571
Anthophila	Apidae	Apinae	Eucerini	898	1488	1581	1321	1466	1271	1337	1271	1211	1306	1074	1125	1117	1101	1379	1120	1408	1102	1530	1142	1854	1127	2063	915	1679	913	1536	796	1168	929	1539	703	2118	724	2091	887
Anthophila	Apidae	Apinae	Eucerini	516	1070	1173	1443	1135	1318	1037	1230	922	1173	925	910	966	919	1195	1144	1216	1146	1287	1276	1567	1492	1895	1480	1583	1198	1559	989	1160	825	1626	902	2076	1362	1943	1475
Anthophila	Apidae	Apinae	Eucerini	1143	1113	1643	1260	1598	1179	1530	1143	1429	1113	1401	945	1434	945	1604	1052	1621	1055	1685	1130	1894	1228	2105	1174	1868	1035	1823	901	1539	854	1855	832	2215	1067	2137	1159
Anthophila	Apidae	Apinae	Eucerini	1307	1520	1797	1425	1721	1378	1639	1373	1532	1395	1442	1268	1473	1250	1676	1272	1696	1265	1779	1298	2006	1294	2154	1153	1902	1140	1800	1045	1518	1128	1797	979	2187	1037	2172	1132
Anthophila	Apidae	Apinae	Eucerini	1348	1381	1852	1501	1805	1433	1719	1386	1627	1365	1583	1200	1611	1198	1788	1300	1805	1300	1884	1378	2108	1471	2307	1405	2072	1285	2015	1145	1715	1107	2038	1079	2406	1296	2342	1396
Anthophila	Apidae	Apinae	Eucerini	450	1660	1050	1884	1016	1807	890	1724	766	1682	762	1458	802	1464	999	1631	1013	1631	1163	1772	1329	1882	1620	1846	1334	1649	1328	1480	929	1372	1390	1429	1746	1729	1642	1835
Anthophila	Apidae	Apinae	Eucerini	427	1805	1099	1911	1061	1846	901	1779	770	1763	725	1563	768	1560	992	1675	1014	1674	1180	1785	1395	1858	1683	1762	1354	1622	1317	1462	888	1441	1361	1394	1788	1620	1700	1744
Anthophila	Apidae	Apinae	Eucerini	535	1696	1192	1871	1166	1804	1015	1714	869	1681	842	1480	882	1482	1108	1624	1145	1629	1300	1750	1509	1845	1805	1778	1481	1611	1453	1454	1010	1380	1510	1378	1912	1649	1824	1762
Anthophila	Apidae	Apinae	Eucerini	470	1659	1113	1881	1077	1810	940	1722	805	1678	805	1471	845	1474	1050	1628	1068	1630	1217	1766	1408	1873	1703	1823	1396	1634	1384	1478	970	1378	1445	1412	1834	1705	1724	1810
Anthophila	Apidae	Apinae	Eucerini	501	1281	1127	1636	1115	1562	979	1431	861	1368	890	1141	932	1153	1117	1351	1137	1355	1275	1547	1445	1701	1775	1716	1495	1442	1510	1263	1091	1076	1587	1219	1892	1629	1795	1705
Anthophila	Apidae	Apinae	Euglossini	542	1505	1753	1456	1647	1350	1382	1320	1101	1361	1025	1079	1011	1056	1466	1109	1524	1088	1827	1236	2007	1355	2594	1037	1816	934	1766	761	1147	795	1826	681	2624	839	2597	1017
Anthophila	Apidae	Apinae	Euglossini	209	1151	1475	1622	1367	1459	1117	1333	806	1252	866	944	857	916	1283	1146	1378	1161	1610	1427	1747	1607	2487	1540	1740	1123	1747	929	1104	705	1833	855	2585	1337	2505	1513
Anthophila	Apidae	Apinae	Euglossini	460	1106	1697	1533	1591	1370	1334	1252	1046	1184	1079	896	1070	868	1489	1076	1575	1082	1822	1323	1959	1501	2648	1412	1931	1034	1936	852	1287	660	2007	786	2756	1228	2665	1390
Anthophila	Apidae	Apinae	Euglossini	316	1059	1649	1571	1538	1401	1250	1257	935	1169	988	830	983	809	1428	1056	1505	1056	1792	1382	1935	1572	2742	1512	1927	1030	1950	828	1252	589	2045	749	2853	1296	2752	1477
Anthophila	Apidae	Apinae	Euglossini	548	940	1744	1551	1664	1373	1379	1197	1120	1095	1209	781	1207	769	1597	1041	1659	1052	1898	1364	2007	1574	2744	1607	2066	1087	2097	882	1476	589	2183	822	2880	1425	2760	1586
Anthophila	Apidae	Apinae	Euglossini	156	1425	1127	1556	1034	1472	798	1390	562	1364	546	1117	546	1117	860	1260	967	1267	1165	1380	1491	1463	1964	1273	1263	1126	1184	980	697	937	1250	893	2015	1154	1950	1244
Anthophila	Apidae	Apinae	Euglossini	636	818	1451	1395	1414	1280	1239	1087	1028	956	1130	701	1130	701	1362	1002	1453	1056	1579	1251	1831	1481	2382	1553	1808	1067	1793	884	1365	605	1898	829	2468	1434	2379	1498
Anthophila	Apidae	Apinae	Euglossini	762	1120	1677	1420	1614	1327	1412	1207	1184	1140	1206	898	1206	898	1500	1100	1607	1127	1749	1257	2048	1400	2527	1309	1908	1040	1851	885	1399	751	1923	813	2601	1208	2528	1272
Anthophila	Apidae	Apinae	Euglossini	681	784	1589	1310	1528	1179	1354	1023	1118	896	1198	662	1198	662	1442	917	1550	973	1676	1143	1964	1360	2511	1377	1904	970	1884	794	1404	558	1980	733	2608	1280	2522	1340
Anthophila	Apidae	Apinae	Euglossini	150	1267	1627	1378	1547	1285	1229	1200	850	1190	807	839	807	839	1327	1029	1438	1030	1737	1183	2071	1273	2694	995	1886	868	1848	713	1089	588	1935	517	2738	825	2688	944
Anthophila	Apidae	Apinae	Euglossini	256	1688	1757	1415	1622	1331	1317	1328	925	1410	797	1062	797	1062	1363	1125	1463	1099	1811	1173	2181	1174	2720	739	1858	816	1772	668	979	747	1802	458	2730	556	2704	697
Anthophila	Apidae	Apinae	Euglossini	231	1538	1786	1542	1670	1435	1351	1375	929	1382	876	989	876	989	1427	1170	1547	1167	1873	1312	2227	1389	2873	1045	1984	958	1927	806	1137	726	2012	586	2910	871	2867	1004
Anthophila	Apidae	Apinae	Euglossini	116	721	1514	1384	1476	1242	1213	1056	814	892	911	554	940	553	1360	918	1475	956	1703	1210	2002	1423	2725	1346	1981	959	1987	783	1289	417	2123	633	2818	1200	2730	1302
Anthophila	Apidae	Apinae	Euglossini	297	1706	1866	1422	1737	1339	1455	1330	1003	1427	871	1058	871	1057	1481	1134	1556	1111	1921	1177	2300	1183	2875	727	1978	817	1900	668	1067	760	1928	453	2848	555	2833	685
Anthophila	Apidae	Apinae	Euglossini	411	1277	1616	1306	1496	1189	1215	1126	951	1139	860	839	880	821	1285	954	1410	951	1648	1087	2065	1160	2678	881	1795	784	1679	598	1087	587	1752	442	2709	732	2662	853
Anthophila	Apidae	Apinae	Euglossini	295	630	1370	1244	1311	1076	1078	877	814	758	871	422	916	431	1207	748	1340	816	1527	1067	1840	1367	2566	1440	1779	881	1765	629	1221	329	1900	528	2653	1318	2571	1391
Anthophila	Apidae	Apinae	Euglossini	592	648	1649	1297	1580	1128	1376	948	1123	809	1208	488	1229	489	1525	827	1624	879	1764	1109	2089	1427	2763	1538	2052	954	2056	725	1545	398	2214	637	2859	1442	2783	1499
Anthophila	Apidae	Apinae	Euglossini	319	738	1339	1330	1296	1185	1086	986	850	873	905	550	949	554	1231	877	1345	933	1500	1187	1825	1460	2500	1561	1751	998	1748	766	1247	462	1893	671	2593	1444	2514	1514
Anthophila	Apidae	Apinae	Euglossini	592	278	1482	1019	1480	869	1321	660	1064	486	1194	186	1220	191	1465	553	1553	614	1683	904	1952	1211	2555	1369	1951	728	1986	509	1518	126	2119	426	2673	1266	2570	1329
Anthophila	Apidae	Apinae	Euglossini	399	1330	1577	1434	1486	1356	1184	1256	914	1248	859	927	894	917	1290	1088	1426	1092	1668	1251	2070	1360	2722	1162	1811	973	1699	769	1116	711	1784	614	2763	1017	2698	1108
Anthophila	Apidae	Apinae	Euglossini	146	360	430	264	373	260	310	273	238	298	219	239	219	239	320	232	353	219	434	212	508	183	629	58	436	134	407	96	254	172	406	56	623	20	624	57
Anthophila	Apidae	Apinae	Exomalopsini	539	1732	928	1724	878	1688	833	1678	720	1674	690	1569	707	1565	853	1613	866	1612	914	1638	1118	1683	1322	1595	995	1556	931	1457	757	1479	962	1419	1315	1527	1306	1577
Anthophila	Apidae	Apinae	Exomalopsini	304	1149	622	1363	607	1303	578	1269	485	1200	517	1086	538	1098	631	1221	650	1235	675	1294	817	1443	1042	1494	784	1258	789	1134	624	1052	830	1119	1064	1425	1035	1463
Anthophila	Apidae	Apinae	Exomalopsini	505	1742	819	1654	777	1632	748	1632	646	1654	578	1573	592	1565	750	1566	750	1566	812	1581	980	1563	1129	1449	834	1492	759	1420	614	1478	771	1383	1096	1393	1106	1435
Anthophila	Apidae	Apinae	Exomalopsini	501	1662	898	1618	854	1586	789	1574	681	1583	636	1479	650	1473	814	1502	826	1501	891	1531	1103	1550	1297	1451	948	1438	872	1341	685	1381	894	1300	1282	1378	1281	1430
Anthophila	Apidae	Apinae	Exomalopsini	177	230	346	200	323	186	301	185	256	191	230	147	235	143	305	154	313	150	336	162	430	163	513	110	362	118	331	81	246	100	336	61	499	78	503	103
Anthophila	Apidae	Apinae	Exomalopsini	90	481	519	482	460	425	394	407	296	408	233	280	251	273	413	315	448	318	510	357	751	399	955	276	604	260	564	155	315	168	584	99	939	193	949	265
Anthophila	Apidae	Apinae	Isepeolini	213	295	360	258	362	254	318	249	283	254	263	187	277	183	327	196	340	193	382	213	445	220	524	163	419	150	386	108	289	144	392	83	560	103	536	153
Anthophila	Apidae	Apinae	Melectini	1177	1503	1564	1376	1480	1352	1431	1362	1272	1406	1174	1197	1244	1154	1352	1159	1408	1132	1519	1185	1814	1170	2336	810	1777	906	1679	803	1379	920	1714	682	2244	679	2250	773
Anthophila	Apidae	Apinae	Melectini	482	1401	757	1670	726	1557	697	1524	563	1413	685	1266	746	1283	797	1363	841	1383	886	1527	1066	1736	1553	1872	1229	1578	1264	1436	962	1231	1370	1416	1603	1732	1546	1804
Anthophila	Apidae	Apinae	Melectini	526	1424	781	1644	762	1572	730	1536	604	1429	707	1289	771	1312	814	1385	863	1410	894	1527	1069	1738	1496	1836	1205	1577	1242	1450	941	1241	1321	1417	1564	1736	1493	1787
Anthophila	Apidae	Apinae	Melectini	559	1505	809	1719	789	1630	755	1592	635	1499	734	1336	792	1353	846	1434	893	1455	937	1597	1120	1794	1604	1934	1277	1649	1298	1499	983	1278	1392	1471	1644	1822	1591	1873
Anthophila	Apidae	Apinae	Melectini	572	1373	785	1640	777	1538	754	1505	643	1383	754	1233	820	1275	863	1363	905	1391	918	1500	1091	1753	1536	1951	1248	1622	1293	1485	1001	1219	1385	1469	1581	1825	1532	1885
Anthophila	Apidae	Apinae	Melectini	434	1589	857	1803	813	1720	782	1700	591	1587	643	1375	726	1393	814	1476	869	1489	938	1612	1200	1812	1848	1838	1326	1567	1330	1416	979	1292	1439	1370	1827	1684	1782	1740
Anthophila	Apidae	Apinae	Melectini	321	2048	812	1987	715	1947	692	1945	479	1952	404	1749	498	1715	621	1742	675	1732	797	1814	1143	1839	1727	1564	1153	1578	1021	1441	638	1508	1086	1339	1610	1415	1610	1511
Anthophila	Apidae	Apinae	Melectini	411	1471	790	1724	738	1630	713	1605	559	1484	628	1290	707	1315	760	1393	811	1412	863	1571	1098	1794	1669	1914	1248	1577	1252	1424	944	1254	1384	1397	1702	1769	1636	1811
Anthophila	Apidae	Apinae	Melectini	444	1440	843	1718	791	1620	760	1592	603	1474	678	1271	759	1304	825	1384	871	1405	928	1557	1176	1798	1812	1951	1348	1587	1351	1418	1018	1237	1482	1386	1841	1781	1777	1855
Anthophila	Apidae	Apinae	Melectini	602	1494	951	1732	918	1645	907	1638	761	1521	809	1325	900	1356	981	1456	1016	1475	1049	1604	1232	1807	1859	1973	1410	1632	1419	1473	1098	1298	1539	1454	1854	1802	1806	1866
Anthophila	Apidae	Apinae	Melectini	1050	1192	1539	1413	1512	1325	1481	1305	1314	1226	1352	1065	1436	1085	1520	1158	1556	1166	1594	1246	1793	1378	2341	1376	1910	1169	1896	1055	1623	976	1967	1009	2349	1269	2313	1319
Anthophila	Apidae	Apinae	Melectini	1069	1035	1530	1274	1504	1190	1464	1157	1323	1084	1352	906	1416	924	1500	1011	1541	1024	1574	1114	1774	1259	2302	1306	1864	1059	1876	954	1615	838	1957	914	2313	1203	2284	1266
Anthophila	Apidae	Apinae	Melectini	1014	1152	1515	1400	1488	1307	1440	1276	1284	1197	1320	994	1401	1019	1484	1106	1525	1115	1570	1227	1775	1376	2372	1441	1893	1157	1893	1041	1603	918	1979	998	2373	1314	2340	1376
Anthophila	Apidae	Apinae	Melectini	1085	771	1539	1096	1535	1011	1499	972	1353	864	1427	674	1498	709	1562	804	1604	826	1629	931	1809	1134	2395	1310	1965	931	1993	816	1725	643	2087	788	2407	1181	2373	1241
Anthophila	Apidae	Apinae	Melectini	1051	845	1477	1166	1467	1063	1429	1016	1275	903	1365	742	1436	777	1512	888	1558	913	1561	992	1775	1219	2344	1373	1895	1024	1915	860	1666	713	2010	844	2384	1266	2338	1316
Anthophila	Apidae	Apinae	Melectini	1062	1246	1645	1293	1590	1220	1478	1177	1324	1154	1418	938	1418	938	1499	980	1571	975	1684	1098	1916	1204	2763	1025	2018	921	1981	753	1531	758	2055	683	2576	840	2597	947
Anthophila	Apidae	Apinae	Melectini	655	1360	1361	1364	1270	1283	1126	1246	937	1236	1029	980	1029	980	1140	1022	1230	1017	1348	1131	1659	1253	2582	934	1753	887	1675	696	1174	748	1757	604	2378	730	2394	855
Anthophila	Apidae	Apinae	Melectini	788	1444	1355	1265	1257	1216	1159	1215	969	1253	979	1010	979	1009	1098	1018	1160	997	1302	1066	1566	1090	2285	597	1551	764	1437	628	1030	785	1491	523	2079	485	2103	581
Anthophila	Apidae	Apinae	Melectini	404	1297	1098	1378	1031	1297	905	1247	682	1215	804	942	804	942	906	1005	1007	1000	1124	1139	1434	1283	2419	1029	1558	916	1471	699	960	711	1569	612	2231	801	2214	922
Anthophila	Apidae	Apinae	Melectini	635	1429	1218	1291	1128	1234	1030	1228	855	1258	878	1008	878	1008	987	1022	1045	1003	1185	1088	1452	1128	2165	683	1465	798	1367	660	942	785	1424	563	1964	556	1991	659
Anthophila	Apidae	Apinae	Melikertini	227	728	625	608	590	576	571	574	482	591	419	476	432	470	557	485	626	455	679	511	809	536	1014	397	718	382	680	301	494	321	682	265	971	329	982	384
Anthophila	Apidae	Apinae	Melikertini	219	557	602	485	582	459	537	444	455	447	397	356	413	344	543	368	590	348	662	394	757	425	995	261	678	284	645	203	438	222	664	164	989	217	978	249
Anthophila	Apidae	Apinae	Melikertini	240	421	536	355	515	328	499	324	434	334	395	251	404	245	497	249	536	242	576	280	667	296	798	191	605	193	571	127	434	153	584	101	788	144	789	181
Anthophila	Apidae	Apinae	Osirini	571	1805	942	1727	910	1704	840	1697	755	1706	713	1568	745	1556	853	1585	853	1585	968	1621	1163	1597	1357	1460	1073	1463	1025	1371	802	1426	1041	1314	1386	1356	1368	1443
Anthophila	Apidae	Apinae	Osirini	388	1692	741	1690	713	1661	657	1642	572	1633	551	1496	575	1489	688	1540	688	1540	788	1591	976	1609	1190	1507	907	1464	879	1368	651	1390	909	1327	1228	1418	1203	1493
Anthophila	Apidae	Apinae	Osirini	497	1716	855	1750	833	1721	776	1692	684	1673	680	1521	708	1519	818	1586	818	1586	921	1655	1098	1705	1356	1624	1065	1535	1043	1424	798	1422	1081	1380	1398	1534	1364	1607
Anthophila	Apidae	Apinae	Osirini	586	2028	912	1869	879	1852	822	1857	726	1890	638	1770	658	1750	798	1748	798	1748	919	1756	1109	1691	1273	1512	973	1585	896	1504	690	1614	904	1446	1286	1408	1282	1489
Anthophila	Apidae	Apinae	Osirini	408	1732	738	1723	721	1700	656	1679	569	1672	560	1544	590	1537	685	1588	685	1588	783	1643	945	1672	1160	1588	896	1528	868	1435	666	1443	905	1392	1213	1498	1181	1574
Anthophila	Apidae	Apinae	Osirini	107	272	312	227	296	211	250	206	217	213	198	160	224	157	267	159	304	157	325	172	408	185	532	106	349	112	325	68	240	94	346	40	543	67	539	99
Anthophila	Apidae	Apinae	Osirini	218	262	338	246	327	230	301	224	272	227	278	162	278	162	303	174	315	171	365	201	411	213	502	171	380	152	365	109	293	128	380	93	516	132	505	162
Anthophila	Apidae	Apinae	Protepeolini	165	282	341	235	333	226	297	224	260	230	234	179	245	172	292	178	307	172	364	190	413	196	470	121	380	124	354	91	250	132	356	68	501	66	490	100
Anthophila	Apidae	Apinae	Protepeolini	116	217	215	307	215	296	202	266	181	244	200	220	200	220	225	263	225	263	250	304	274	333	381	382	319	301	324	263	233	203	340	253	411	380	390	383
Anthophila	Apidae	Apinae	Tapinotaspidini	179	239	335	217	317	207	288	205	247	208	213	171	233	165	287	174	309	170	345	184	402	184	504	140	374	141	349	98	268	118	355	79	511	98	510	134
Anthophila	Apidae	Apinae	Tapinotaspidini	174	262	352	218	332	207	307	208	265	218	219	172	235	165	297	169	306	165	351	179	434	173	510	119	364	128	348	89	246	118	353	65	510	82	511	112
Anthophila	Apidae	Apinae	Tapinotaspidini	115	234	309	241	294	225	264	219	220	216	193	156	203	153	268	175	283	174	316	197	383	222	510	182	334	146	333	105	232	110	351	84	519	142	517	176
Anthophila	Apidae	Apinae	Tapinotaspidini	537	1777	993	1714	956	1684	891	1680	780	1690	688	1559	722	1549	879	1577	906	1568	1007	1614	1157	1645	1406	1501	1005	1487	984	1398	773	1447	1022	1347	1407	1415	1413	1491
Anthophila	Apidae	Apinae	Tapinotaspidini	605	1576	1060	1643	1030	1604	965	1580	858	1558	813	1417	846	1416	982	1486	1018	1485	1099	1554	1249	1623	1546	1547	1143	1430	1140	1332	913	1337	1187	1295	1567	1463	1558	1536
Anthophila	Apidae	Apinae	Tapinotaspidini	715	1570	1189	1680	1152	1640	1089	1612	979	1582	928	1420	964	1420	1122	1514	1145	1514	1231	1592	1371	1674	1692	1632	1280	1469	1290	1367	1057	1339	1347	1336	1717	1552	1701	1620
Anthophila	Apidae	Apinae	Tapinotaspidini	360	1676	825	1719	790	1684	735	1665	625	1649	557	1496	588	1491	742	1560	775	1556	857	1623	996	1691	1286	1618	892	1502	893	1409	667	1404	944	1373	1308	1536	1296	1611
Anthophila	Apidae	Apinae	Tapinotaspidini	445	1624	900	1739	862	1695	806	1665	700	1635	650	1474	686	1474	829	1565	858	1565	931	1642	1068	1729	1390	1687	1000	1522	1012	1422	777	1394	1068	1389	1418	1601	1402	1676
Anthophila	Apidae	Apinae	Tapinotaspidini	116	240	327	214	311	204	282	203	233	206	203	151	209	145	281	159	297	157	341	176	412	187	520	131	362	118	349	75	239	98	358	56	519	89	519	124
Anthophila	Apidae	Apinae	Tetrapediini	153	243	350	209	332	190	306	187	218	204	197	140	232	129	297	138	312	134	360	159	419	182	541	123	378	112	345	73	246	83	352	55	540	93	534	113
Anthophila	Apidae	Apinae	Tetrapediini	156	264	346	205	329	195	298	197	246	213	185	171	214	158	284	155	320	144	355	156	418	155	527	75	375	101	346	64	224	102	352	39	523	58	526	70
Anthophila	Apidae	Apinae	Tetrapediini	560	1651	1005	1712	974	1663	912	1637	813	1624	722	1475	791	1477	918	1542	1010	1557	1063	1612	1193	1673	1514	1594	1161	1513	1140	1402	830	1365	1179	1348	1536	1521	1509	1577
Anthophila	Apidae	Apinae	Tetrapediini	485	1752	966	1722	938	1689	851	1670	743	1674	616	1524	700	1509	851	1556	947	1552	1022	1597	1169	1637	1477	1497	1105	1477	1074	1375	724	1387	1110	1317	1492	1423	1473	1482
Anthophila	Apidae	Apinae	Tetrapediini	372	1708	823	1724	797	1689	716	1665	627	1660	522	1523	602	1520	715	1567	828	1571	879	1616	1020	1658	1306	1552	968	1509	937	1417	644	1405	972	1361	1324	1479	1309	1542
Anthophila	Apidae	Apinae	Tetrapediini	425	1848	908	1798	876	1766	804	1753	682	1763	554	1617	631	1603	787	1641	900	1634	968	1674	1124	1707	1430	1567	1041	1560	997	1453	661	1476	1020	1387	1436	1492	1423	1552
Anthophila	Apidae	Apinae	Tetrapediini	577	1756	1047	1727	1012	1690	926	1674	830	1679	700	1527	784	1517	917	1558	1030	1557	1102	1603	1246	1643	1565	1496	1179	1476	1153	1376	813	1390	1187	1314	1579	1415	1556	1477
Anthophila	Apidae	Nomadinae	Brachynomadini	97	228	252	207	229	185	195	185	157	194	157	129	171	128	201	139	228	135	248	150	338	171	469	110	307	104	289	58	198	68	299	47	464	81	462	98
Anthophila	Apidae	Nomadinae	Brachynomadini	164	303	370	259	339	241	293	242	254	248	224	178	243	172	282	182	327	183	358	200	454	212	603	151	401	140	382	96	270	104	397	80	613	126	602	139
Anthophila	Apidae	Nomadinae	Epeolini	124	266	297	243	262	228	248	228	213	230	181	180	192	174	229	180	258	174	283	187	402	190	533	128	357	134	336	89	235	116	348	69	508	87	509	115
Anthophila	Apidae	Nomadinae	Epeolini	337	1558	642	1697	611	1640	573	1611	503	1574	518	1432	571	1450	613	1496	674	1518	729	1600	900	1720	1238	1759	904	1563	924	1450	740	1384	986	1426	1244	1646	1208	1699
Anthophila	Apidae	Nomadinae	Epeolini	297	1924	612	1878	547	1852	507	1849	446	1853	382	1725	425	1719	477	1734	528	1723	621	1762	843	1768	1141	1625	747	1639	711	1536	540	1576	755	1485	1101	1538	1103	1599
Anthophila	Apidae	Nomadinae	Epeolini	700	2034	909	1842	846	1848	819	1864	764	1908	646	1844	670	1815	727	1800	767	1757	853	1742	1017	1649	1158	1369	882	1589	797	1521	677	1652	796	1468	1067	1339	1102	1376
Anthophila	Apidae	Nomadinae	Epeolini	417	1749	741	1753	689	1712	629	1697	576	1694	528	1563	571	1556	629	1583	691	1581	778	1635	989	1674	1318	1578	910	1531	890	1420	687	1438	929	1380	1255	1478	1253	1530
Anthophila	Apidae	Nomadinae	Epeolini	509	1322	768	1430	740	1383	707	1358	657	1331	660	1201	692	1209	739	1256	783	1270	845	1340	1007	1443	1301	1463	976	1294	993	1194	824	1148	1046	1182	1279	1388	1271	1411
Anthophila	Apidae	Nomadinae	Epeolini	835	1478	1532	1594	1394	1495	1312	1465	1187	1443	1162	1237	1215	1234	1359	1315	1405	1315	1517	1389	1901	1506	2420	1403	1875	1223	1872	1114	1437	1059	1938	994	2408	1221	2388	1336
Anthophila	Apidae	Nomadinae	Epeolini	611	1215	905	1519	899	1444	861	1388	811	1334	883	1189	926	1210	955	1274	995	1314	1014	1413	1179	1644	1560	1842	1255	1463	1323	1364	1112	1186	1414	1377	1618	1730	1558	1787
Anthophila	Apidae	Nomadinae	Epeolini	119	277	314	248	299	234	276	234	227	238	199	178	212	173	262	182	269	178	318	198	408	204	546	121	353	131	338	91	237	109	350	69	528	89	526	110
Anthophila	Apidae	Nomadinae	Nomadini	1071	1190	1514	1124	1449	1084	1379	1075	1340	1078	1283	939	1334	938	1399	965	1460	964	1525	995	1756	1036	2067	894	1664	885	1644	786	1420	819	1683	734	2021	809	2019	861
Anthophila	Apidae	Nomadinae	Nomadini	1110	1493	1601	1348	1524	1314	1425	1316	1381	1326	1279	1164	1333	1156	1428	1180	1493	1173	1601	1205	1880	1203	2244	979	1744	1040	1701	913	1425	995	1748	841	2158	881	2169	947
Anthophila	Apidae	Nomadinae	Nomadini	840	1070	1268	1079	1217	1026	1165	1007	1112	1002	1086	859	1134	868	1197	908	1237	912	1300	958	1525	1032	1852	956	1465	876	1461	772	1231	764	1515	737	1845	879	1828	923
Anthophila	Apidae	Nomadinae	Nomadini	794	1349	1274	1257	1207	1214	1128	1207	1076	1215	1012	1071	1065	1068	1151	1099	1210	1090	1292	1126	1538	1146	1878	970	1451	989	1414	875	1161	932	1453	823	1829	889	1837	941
Anthophila	Apidae	Nomadinae	Nomadini	806	1162	1247	1149	1187	1093	1129	1075	1083	1075	1033	925	1086	930	1154	967	1217	973	1277	1015	1512	1077	1849	976	1436	922	1430	809	1180	821	1469	769	1832	893	1816	936
Anthophila	Apidae	Nomadinae	Nomadini	581	919	1190	1103	1144	1024	1059	971	1009	952	996	758	1066	787	1124	860	1197	886	1259	958	1511	1119	2003	1105	1506	878	1546	766	1210	683	1633	733	2001	992	1968	1040
Anthophila	Apidae	Nomadinae	Nomadini	707	1306	1376	1326	1316	1263	1217	1229	1145	1223	1079	1023	1162	1032	1248	1095	1331	1107	1438	1172	1728	1256	2224	1143	1641	1028	1652	894	1273	887	1728	841	2192	1026	2171	1083
Anthophila	Apidae	Nomadinae	Nomadini	765	1681	1343	1460	1266	1422	1184	1429	1117	1449	994	1306	1078	1290	1160	1305	1236	1283	1326	1302	1620	1272	1992	981	1458	1104	1427	991	1124	1115	1470	916	1919	893	1926	957
Anthophila	Apidae	Nomadinae	Nomadini	450	1218	1073	1246	1018	1182	941	1156	866	1149	812	965	888	977	964	1031	1049	1046	1154	1105	1413	1188	1900	1074	1347	967	1351	834	991	836	1410	783	1864	962	1851	1022
Anthophila	Apidae	Nomadinae	Nomadini	520	1263	1105	1182	1042	1126	964	1114	902	1120	813	952	881	945	970	986	1050	986	1152	1030	1420	1068	1864	873	1335	861	1313	742	953	804	1369	680	1826	775	1807	831
Anthophila	Apidae	Nomadinae	Nomadini	786	1163	1252	1235	1211	1177	1138	1140	1083	1130	1070	971	1120	987	1161	1021	1224	1041	1285	1094	1529	1200	1907	1134	1522	1024	1538	915	1236	882	1578	873	1923	1048	1899	1107
Anthophila	Apidae	Nomadinae	Nomadini	804	1146	1263	1223	1213	1171	1158	1144	1100	1131	1111	976	1159	994	1180	1016	1251	1041	1301	1088	1531	1201	1901	1160	1526	1036	1547	944	1255	899	1598	910	1943	1093	1920	1151
Anthophila	Apidae	Nomadinae	Nomadini	884	1282	1381	1223	1315	1187	1240	1169	1180	1170	1116	998	1167	999	1220	1023	1281	1026	1394	1073	1659	1121	2035	958	1608	940	1584	816	1275	854	1622	765	2026	867	2019	934
Anthophila	Apidae	Nomadinae	Nomadini	856	1432	1299	1314	1235	1291	1162	1287	1124	1292	1041	1151	1090	1144	1140	1161	1196	1157	1300	1191	1531	1190	1876	986	1450	1036	1425	932	1145	1006	1449	882	1820	911	1839	961
Anthophila	Apidae	Nomadinae	Nomadini	845	1173	1318	1166	1267	1121	1199	1101	1140	1098	1101	947	1152	957	1189	979	1251	991	1339	1029	1572	1093	1965	966	1525	929	1523	821	1243	828	1566	772	1940	881	1943	941
Anthophila	Apidae	Nomadinae	Nomadini	573	1292	1194	1373	1118	1303	1034	1267	984	1254	954	1068	1020	1085	1065	1125	1148	1147	1214	1207	1540	1341	2040	1236	1503	1107	1532	983	1148	927	1587	923	2012	1118	1992	1179
Anthophila	Apidae	Nomadinae	Nomadini	968	1542	1506	1353	1430	1328	1362	1328	1303	1339	1200	1195	1251	1185	1308	1197	1386	1180	1466	1200	1763	1188	2151	902	1661	1004	1624	894	1290	999	1645	825	2079	819	2087	879
Anthophila	Apidae	Nomadinae	Nomadini	476	1080	1107	1234	1025	1157	957	1117	911	1095	905	904	960	922	1011	963	1082	1001	1145	1058	1414	1229	1949	1205	1432	999	1471	878	1107	778	1537	835	1936	1086	1907	1150
Anthophila	Apidae	Nomadinae	Nomadini	646	1272	1239	1261	1171	1214	1093	1194	1025	1187	972	1003	1035	1014	1092	1048	1187	1062	1259	1108	1557	1188	2034	1056	1490	981	1491	862	1141	844	1547	797	1965	944	1959	1002
Anthophila	Apidae	Nomadinae	Nomadini	625	1504	1213	1388	1122	1346	1049	1342	972	1346	895	1184	970	1179	1023	1200	1100	1195	1185	1222	1491	1246	1898	1007	1385	1049	1367	927	1024	999	1399	868	1842	913	1840	977
Anthophila	Apidae	Xylocopinae	Ceratinini	298	1304	829	1371	755	1309	701	1289	557	1267	481	1083	579	1094	700	1161	738	1162	820	1223	1070	1327	1264	1227	958	1089	954	996	679	958	980	951	1328	1133	1285	1210
Anthophila	Apidae	Xylocopinae	Ceratinini	494	1589	957	1732	902	1664	855	1635	735	1596	709	1426	775	1442	884	1525	917	1529	976	1595	1182	1726	1366	1663	1114	1495	1125	1408	882	1331	1154	1375	1436	1587	1388	1650
Anthophila	Apidae	Xylocopinae	Ceratinini	347	1719	889	1717	811	1666	751	1655	603	1651	522	1473	608	1470	734	1521	772	1515	867	1570	1122	1641	1302	1522	980	1416	962	1321	678	1308	980	1269	1346	1416	1320	1503
Anthophila	Apidae	Xylocopinae	Ceratinini	587	1704	1081	1670	1007	1629	959	1620	824	1626	731	1475	803	1462	933	1504	966	1495	1058	1542	1286	1590	1442	1466	1134	1394	1112	1306	857	1321	1127	1262	1484	1368	1459	1448
Anthophila	Apidae	Xylocopinae	Ceratinini	382	1827	890	1819	823	1774	770	1761	622	1757	540	1592	622	1587	756	1636	794	1631	890	1687	1112	1753	1298	1639	969	1537	953	1455	702	1442	972	1405	1354	1549	1315	1623
Anthophila	Apidae	Xylocopinae	Ceratinini	760	1314	1319	1184	1263	1146	1201	1145	1042	1172	876	1007	991	975	1165	1011	1197	998	1316	1039	1595	1065	1773	899	1390	864	1355	764	1034	799	1365	708	1777	791	1769	880
Anthophila	Apidae	Xylocopinae	Ceratinini	725	1403	1274	1214	1214	1177	1163	1185	1009	1228	824	1080	937	1038	1103	1048	1138	1030	1266	1058	1549	1057	1694	891	1299	884	1256	793	943	854	1270	732	1705	780	1693	861
Anthophila	Apidae	Xylocopinae	Ceratinini	997	1323	1567	1302	1520	1248	1494	1242	1312	1237	1176	1023	1284	1017	1460	1083	1501	1080	1622	1149	1887	1234	2106	1112	1718	987	1705	884	1368	833	1734	818	2149	1000	2110	1088
Anthophila	Apidae	Xylocopinae	Ceratinini	1233	1368	1737	1133	1663	1109	1607	1117	1466	1178	1277	1039	1363	991	1540	987	1569	970	1700	983	1976	952	2103	768	1717	805	1659	718	1372	807	1667	654	2085	657	2099	748
Anthophila	Apidae	Xylocopinae	Ceratinini	904	1405	1432	1249	1371	1212	1329	1213	1179	1249	1019	1088	1117	1054	1272	1077	1300	1063	1425	1096	1705	1115	1868	942	1478	918	1446	831	1153	872	1462	767	1875	833	1867	920
Anthophila	Apidae	Xylocopinae	Ceratinini	1038	1440	1534	1415	1474	1360	1415	1347	1301	1354	1214	1189	1259	1180	1425	1228	1448	1223	1560	1280	1768	1333	1945	1231	1617	1136	1590	1047	1339	1040	1610	998	1968	1141	1943	1216
Anthophila	Apidae	Xylocopinae	Ceratinini	874	1295	1346	1230	1283	1178	1226	1171	1122	1182	1011	1036	1065	1023	1223	1064	1257	1052	1352	1097	1570	1132	1739	1025	1413	958	1380	873	1137	893	1392	826	1759	935	1739	1010
Anthophila	Apidae	Xylocopinae	Ceratinini	999	1381	1466	1381	1408	1320	1357	1307	1254	1301	1170	1140	1239	1134	1374	1191	1411	1186	1496	1242	1703	1317	1894	1230	1575	1119	1560	1032	1308	1009	1577	989	1929	1146	1897	1218
Anthophila	Apidae	Xylocopinae	Ceratinini	950	1282	1464	1290	1415	1232	1364	1214	1240	1211	1163	1031	1221	1027	1367	1088	1399	1083	1519	1155	1708	1230	1932	1133	1586	1016	1567	921	1296	895	1589	864	1959	1039	1928	1118
Anthophila	Apidae	Xylocopinae	Ceratinini	1205	1485	1599	1259	1505	1238	1468	1246	1380	1296	1237	1196	1281	1164	1417	1149	1442	1126	1553	1135	1747	1093	1859	923	1542	987	1485	922	1280	1023	1491	874	1845	838	1850	909
Anthophila	Apidae	Xylocopinae	Ceratinini	389	1085	1589	1506	1348	1278	1268	1230	939	1129	862	747	1020	783	1288	975	1409	1013	1554	1175	2045	1492	2402	1402	1829	1007	1869	809	1273	577	1919	729	2563	1256	2430	1382
Anthophila	Apidae	Xylocopinae	Ceratinini	426	598	1436	1464	1294	1151	1228	1075	926	838	1021	440	1152	522	1340	806	1441	884	1536	1125	1888	1607	2301	1674	1867	1063	1977	867	1501	449	2059	815	2512	1581	2328	1660
Anthophila	Apidae	Xylocopinae	Ceratinini	620	895	1722	1432	1513	1185	1464	1150	1131	1001	1116	643	1249	677	1475	887	1597	934	1723	1113	2166	1485	2534	1453	2015	993	2071	805	1502	512	2146	738	2707	1323	2561	1432
Anthophila	Apidae	Xylocopinae	Ceratinini	568	984	1645	1529	1437	1264	1389	1227	1076	1084	1033	703	1167	748	1413	976	1522	1020	1619	1178	2079	1556	2442	1510	1936	1068	1992	872	1455	591	2059	812	2600	1373	2466	1490
Anthophila	Apidae	Xylocopinae	Ceratinini	594	1256	1737	1483	1470	1281	1396	1250	1083	1199	958	860	1105	859	1370	1007	1481	1021	1611	1141	2152	1398	2490	1258	1876	966	1884	780	1322	638	1931	690	2611	1097	2506	1242
Anthophila	Apidae	Xylocopinae	Xylocopini	340	1444	1599	1517	1226	1408	1143	1398	686	1394	702	1089	884	1086	1112	1154	1157	1142	1619	1292	1890	1387	2310	1187	1734	1044	1723	898	1081	899	1839	782	2363	991	2301	1143
Anthophila	Apidae	Xylocopinae	Xylocopini	688	1480	1866	1381	1513	1315	1438	1314	1039	1379	1002	1097	1153	1075	1399	1102	1418	1093	1803	1153	2106	1231	2477	997	1949	944	1922	811	1321	875	2000	682	2513	815	2461	962
Anthophila	Apidae	Xylocopinae	Xylocopini	530	1501	1811	1541	1440	1440	1361	1431	866	1439	909	1132	1094	1126	1328	1196	1359	1187	1776	1305	2076	1414	2523	1206	1938	1070	1924	915	1293	918	2005	773	2597	1002	2513	1161
Anthophila	Apidae	Xylocopinae	Xylocopini	677	1362	1767	1366	1445	1281	1409	1278	989	1293	969	1035	1136	1021	1366	1068	1398	1058	1749	1160	2030	1245	2391	1067	1887	959	1860	824	1310	831	1948	714	2479	904	2386	1026
Anthophila	Apidae	Xylocopinae	Xylocopini	604	1469	1666	1415	1332	1355	1265	1354	897	1389	895	1125	1022	1098	1238	1151	1272	1138	1605	1208	1905	1285	2254	1085	1750	1006	1711	882	1184	931	1791	778	2304	910	2249	1051
Anthophila	Apidae	Xylocopinae	Xylocopini	731	1618	1684	1486	1426	1437	1328	1434	1026	1496	954	1234	1079	1211	1318	1241	1299	1228	1693	1282	1956	1326	2266	1068	1750	1053	1757	933	1230	1034	1808	808	2365	893	2274	1032
Anthophila	Apidae	Xylocopinae	Xylocopini	791	1436	1707	1481	1475	1394	1365	1368	1094	1374	1072	1111	1198	1111	1401	1174	1383	1158	1782	1294	2013	1375	2353	1187	1865	1074	1897	955	1390	956	1980	847	2486	1032	2365	1151
Anthophila	Apidae	Xylocopinae	Xylocopini	741	1524	1680	1345	1417	1321	1307	1318	1028	1388	934	1131	1069	1096	1306	1112	1276	1100	1709	1145	1943	1169	2243	894	1708	912	1719	766	1211	901	1777	641	2333	711	2245	862
Anthophila	Apidae	Xylocopinae	Xylocopini	706	1622	1627	1463	1369	1426	1279	1422	986	1492	916	1251	1050	1217	1277	1232	1246	1219	1634	1276	1873	1308	2166	1052	1672	1056	1679	912	1182	1031	1730	793	2259	882	2172	1020
Anthophila	Apidae	Xylocopinae	Xylocopini	756	1412	1656	1447	1442	1362	1351	1341	1072	1350	1036	1095	1163	1093	1385	1151	1362	1134	1732	1259	1951	1332	2295	1138	1812	1046	1831	925	1340	935	1906	814	2423	985	2305	1109
Anthophila	Apidae	Xylocopinae	Xylocopini	403	1499	1995	1462	1494	1383	1327	1364	825	1374	735	1033	1020	1043	1408	1137	1408	1137	1965	1207	2359	1312	2698	1111	2013	960	1999	777	1312	789	2104	626	2829	875	2694	1062
Anthophila	Apidae	Xylocopinae	Xylocopini	414	1434	2057	1553	1526	1436	1336	1394	840	1370	841	1021	1067	1039	1467	1162	1467	1162	2059	1278	2433	1396	2756	1214	2107	1036	2091	839	1436	810	2203	693	2894	995	2770	1181
Anthophila	Apidae	Xylocopinae	Xylocopini	348	1553	1857	1645	1410	1525	1268	1495	756	1480	716	1152	952	1175	1335	1298	1335	1298	1847	1394	2188	1523	2519	1352	1922	1181	1888	1001	1266	965	2000	868	2668	1149	2532	1319
Anthophila	Apidae	Xylocopinae	Xylocopini	372	1451	1997	1479	1455	1380	1287	1352	800	1354	737	997	994	1011	1386	1130	1386	1130	1906	1215	2346	1330	2681	1141	1986	963	1994	790	1294	779	2089	648	2814	912	2690	1097
Anthophila	Apidae	Xylocopinae	Xylocopini	475	1630	2068	1454	1554	1431	1369	1420	904	1487	786	1148	1048	1140	1453	1208	1453	1208	1971	1219	2381	1276	2701	1054	2003	997	1970	819	1315	891	2034	688	2806	820	2694	1014
Anthophila	Apidae	Xylocopinae	Xylocopini	803	1437	2002	1431	1669	1353	1584	1340	1106	1365	1149	1072	1317	1061	1590	1133	1585	1121	2045	1239	2242	1325	2706	1073	2114	988	2106	860	1515	862	2195	746	2760	918	2700	1052
Anthophila	Apidae	Xylocopinae	Xylocopini	433	1673	1621	1620	1302	1546	1228	1533	753	1580	774	1296	950	1279	1231	1332	1216	1319	1646	1418	1850	1496	2304	1233	1709	1175	1707	1051	1143	1076	1814	929	2378	1077	2306	1212
Anthophila	Apidae	Xylocopinae	Xylocopini	368	1467	1609	1443	1274	1368	1194	1348	688	1385	724	1095	888	1074	1186	1145	1176	1131	1628	1244	1865	1337	2305	1085	1710	1002	1708	869	1083	871	1815	755	2382	928	2316	1063
Anthophila	Apidae	Xylocopinae	Xylocopini	396	1445	1566	1402	1230	1328	1161	1317	694	1356	711	1068	863	1045	1150	1112	1141	1098	1562	1196	1798	1284	2241	1029	1657	959	1650	826	1050	840	1744	703	2333	873	2263	1007
Anthophila	Apidae	Xylocopinae	Xylocopini	431	1485	1612	1396	1291	1314	1220	1307	743	1359	746	1070	910	1044	1208	1089	1202	1081	1668	1185	1872	1263	2317	991	1720	921	1700	803	1114	836	1790	666	2396	836	2318	964
Anthophila	Colletidae	Colletinae	Colletini	513	1285	1306	1274	1230	1217	1052	1181	916	1180	808	945	880	935	1050	1007	1196	1024	1323	1101	1845	1087	2032	938	1515	890	1470	701	896	744	1505	582	2031	744	2051	912
Anthophila	Colletidae	Colletinae	Colletini	686	1476	1437	1464	1372	1405	1204	1373	1053	1371	968	1151	1060	1146	1202	1207	1347	1220	1459	1293	1956	1284	2145	1120	1633	1085	1589	907	1055	953	1644	788	2154	937	2168	1099
Anthophila	Colletidae	Colletinae	Colletini	548	1385	1315	1403	1223	1346	1064	1312	911	1309	839	1073	912	1063	1054	1129	1204	1149	1309	1221	1822	1248	2013	1101	1513	1024	1477	850	928	879	1520	742	2048	908	2043	1077
Anthophila	Colletidae	Colletinae	Colletini	658	1533	1420	1384	1345	1348	1166	1341	1012	1370	866	1152	955	1127	1121	1162	1266	1154	1399	1207	1908	1114	2054	927	1546	970	1487	792	925	931	1519	656	2079	724	2101	888
Anthophila	Colletidae	Colletinae	Colletini	511	963	1237	1130	1166	1057	1011	995	868	963	827	731	910	741	1034	828	1166	876	1262	968	1760	1064	1952	958	1491	815	1489	648	946	565	1561	539	2002	787	1982	940
Anthophila	Colletidae	Colletinae	Colletini	1120	1306	1556	1251	1501	1221	1398	1211	1330	1221	1246	1095	1285	1085	1388	1118	1484	1117	1550	1148	1815	1110	1907	1012	1648	1012	1609	907	1268	960	1625	842	1926	893	1924	995
Anthophila	Colletidae	Colletinae	Colletini	1137	1130	1591	1157	1535	1111	1443	1087	1380	1083	1310	939	1344	932	1451	984	1537	997	1606	1050	1891	1063	2003	972	1729	920	1707	801	1345	807	1732	736	2029	850	2020	957
Anthophila	Colletidae	Colletinae	Colletini	879	1255	1355	1253	1311	1212	1215	1188	1130	1187	1058	1049	1095	1039	1222	1086	1316	1097	1378	1144	1670	1150	1787	1049	1514	1016	1475	897	1083	919	1488	826	1809	922	1803	1032
Anthophila	Colletidae	Colletinae	Colletini	1105	1530	1587	1417	1524	1393	1406	1396	1335	1411	1237	1290	1271	1271	1386	1292	1489	1278	1566	1306	1844	1239	1934	1122	1659	1145	1603	1034	1240	1141	1607	961	1955	985	1965	1088
Anthophila	Colletidae	Colletinae	Colletini	1040	1307	1506	1300	1436	1259	1342	1247	1275	1248	1198	1109	1235	1100	1345	1141	1438	1147	1501	1187	1787	1186	1898	1084	1634	1058	1599	941	1230	969	1620	873	1924	957	1917	1064
Anthophila	Colletidae	Colletinae	Colletini	1068	1211	1453	1135	1400	1112	1316	1108	1244	1120	1174	1009	1202	994	1302	1017	1371	1012	1438	1042	1672	1000	1730	908	1508	917	1474	822	1183	894	1485	760	1745	794	1745	892
Anthophila	Colletidae	Colletinae	Colletini	1097	1186	1478	1239	1440	1201	1353	1166	1300	1158	1271	1039	1302	1034	1373	1083	1445	1101	1499	1151	1730	1189	1813	1120	1599	1056	1606	961	1310	932	1634	906	1864	1027	1830	1110
Anthophila	Colletidae	Colletinae	Colletini	1187	1214	1572	1214	1526	1179	1429	1156	1363	1154	1308	1027	1344	1018	1437	1060	1504	1069	1567	1112	1811	1118	1894	1030	1665	993	1652	892	1349	911	1679	836	1937	928	1913	1017
Anthophila	Colletidae	Colletinae	Colletini	1069	1392	1467	1481	1421	1435	1341	1388	1282	1373	1254	1232	1292	1232	1371	1296	1438	1321	1490	1379	1737	1442	1849	1376	1612	1285	1627	1179	1312	1121	1666	1124	1914	1274	1863	1367
Anthophila	Colletidae	Colletinae	Colletini	1157	1323	1544	1245	1495	1221	1394	1216	1324	1229	1250	1111	1284	1096	1379	1118	1445	1113	1523	1146	1761	1105	1834	1001	1598	1007	1568	910	1269	983	1584	849	1856	888	1847	987
Anthophila	Colletidae	Colletinae	Colletini	964	1169	1449	1237	1398	1192	1294	1158	1193	1145	1161	973	1208	971	1317	1037	1407	1063	1470	1110	1800	1167	1932	1087	1633	999	1620	873	1243	828	1649	806	1944	988	1945	1074
Anthophila	Colletidae	Colletinae	Colletini	857	1216	1477	1293	1407	1229	1275	1182	1188	1170	1107	967	1164	963	1292	1037	1418	1065	1535	1149	1971	1185	2134	1081	1705	989	1681	823	1176	784	1705	726	2136	923	2143	1065
Anthophila	Colletidae	Colletinae	Colletini	1031	1399	1538	1240	1463	1219	1324	1232	1248	1257	1106	1126	1171	1098	1290	1114	1413	1095	1507	1116	1882	1009	1966	874	1621	929	1548	810	1135	944	1537	735	1936	738	1974	857
Anthophila	Colletidae	Colletinae	Colletini	933	1433	1454	1408	1401	1376	1262	1354	1165	1356	1095	1195	1150	1187	1259	1231	1376	1241	1455	1281	1822	1278	1941	1168	1606	1130	1567	1007	1170	1034	1583	932	1963	1040	1956	1154
Anthophila	Colletidae	Colletinae	Colletini	1117	1573	1611	1424	1538	1405	1403	1414	1324	1439	1209	1298	1260	1274	1373	1291	1487	1275	1578	1297	1911	1208	2008	1067	1683	1116	1607	1000	1237	1122	1606	924	1985	934	2019	1048
Anthophila	Colletidae	Colletinae	Paracolletini	496	1797	1072	1728	1025	1705	940	1692	828	1699	701	1526	729	1514	912	1575	1006	1577	1078	1612	1419	1590	1590	1449	1200	1460	1149	1318	791	1370	1183	1251	1547	1318	1583	1436
Anthophila	Colletidae	Colletinae	Paracolletini	372	1586	965	1704	901	1654	829	1620	728	1596	642	1393	683	1393	829	1505	919	1537	984	1602	1315	1683	1515	1612	1137	1489	1122	1341	780	1274	1181	1293	1511	1477	1512	1594
Anthophila	Colletidae	Colletinae	Paracolletini	552	1445	1087	1736	1044	1677	968	1609	877	1552	863	1335	905	1351	1006	1502	1095	1565	1136	1635	1437	1810	1648	1795	1320	1578	1350	1433	1036	1267	1416	1396	1685	1659	1651	1779
Anthophila	Colletidae	Colletinae	Paracolletini	477	1718	1041	1908	1005	1864	915	1811	815	1770	765	1563	810	1570	942	1699	1041	1745	1090	1810	1408	1921	1601	1866	1258	1706	1270	1578	927	1467	1326	1529	1623	1740	1607	1851
Anthophila	Colletidae	Colletinae	Paracolletini	594	1511	1123	1676	1077	1627	1020	1591	903	1545	872	1353	908	1354	1025	1474	1122	1519	1163	1574	1470	1687	1665	1637	1337	1487	1331	1351	1018	1263	1388	1306	1682	1507	1669	1619
Anthophila	Colletidae	Diphaglossinae	Caupolicanini	621	1190	1414	1333	1388	1245	1286	1204	1094	1176	1079	950	1116	948	1373	1074	1536	1105	1536	1105	1920	1229	2279	1090	1928	964	1888	807	1386	819	1985	713	2447	934	2411	1063
Anthophila	Colletidae	Diphaglossinae	Caupolicanini	760	1051	1469	1351	1458	1262	1386	1207	1206	1133	1216	893	1259	909	1476	1091	1635	1166	1635	1166	1971	1389	2359	1341	2068	1140	2066	976	1561	852	2173	909	2562	1229	2499	1349
Anthophila	Colletidae	Diphaglossinae	Caupolicanini	811	714	1409	1174	1424	1084	1355	1010	1200	887	1273	672	1293	680	1450	900	1601	1031	1601	1031	1872	1324	2233	1392	1979	1099	1995	939	1576	701	2103	903	2401	1325	2331	1431
Anthophila	Colletidae	Diphaglossinae	Caupolicanini	1135	713	1625	1216	1647	1134	1604	1062	1473	924	1576	745	1603	766	1719	989	1822	1105	1822	1105	2020	1415	2352	1530	2151	1218	2196	1069	1841	818	2306	1052	2517	1486	2437	1585
Anthophila	Colletidae	Diphaglossinae	Caupolicanini	702	1275	1368	1385	1335	1308	1256	1275	1076	1241	1041	1031	1080	1032	1308	1141	1460	1175	1460	1175	1798	1296	2129	1179	1805	1058	1746	922	1302	930	1809	836	2239	1042	2219	1168
Anthophila	Colletidae	Diphaglossinae	Caupolicanini	194	221	348	211	333	193	312	192	272	195	260	151	270	148	322	160	362	160	362	160	437	167	506	120	422	113	413	85	314	111	424	60	532	82	522	108
Anthophila	Colletidae	Diphaglossinae	Caupolicanini	656	1367	1488	1448	1403	1371	1337	1350	1103	1310	1071	1066	1098	1062	1378	1178	1594	1213	1594	1213	2051	1312	2456	1137	1985	1030	1938	900	1380	895	2026	778	2537	993	2502	1125
Anthophila	Colletidae	Diphaglossinae	Caupolicanini	668	989	1419	1386	1365	1255	1321	1220	1114	1090	1170	849	1201	856	1410	1073	1600	1191	1600	1191	1993	1464	2431	1454	2027	1159	2041	1008	1517	789	2168	934	2575	1353	2508	1462
Anthophila	Colletidae	Diphaglossinae	Caupolicanini	695	1177	1539	1349	1456	1240	1399	1216	1150	1152	1139	897	1164	894	1455	1045	1681	1109	1681	1109	2137	1264	2556	1112	2081	946	2046	797	1465	739	2153	674	2671	969	2625	1096
Anthophila	Colletidae	Diphaglossinae	Caupolicanini	781	1144	1594	1444	1441	1299	1428	1285	1198	1193	1260	971	1274	973	1525	1167	1649	1221	1649	1221	2025	1431	2463	1373	2068	1132	2060	970	1570	833	2169	864	2561	1222	2510	1367
Anthophila	Colletidae	Diphaglossinae	Caupolicanini	1121	1570	1911	1304	1739	1268	1708	1268	1457	1354	1376	1125	1388	1118	1700	1111	1848	1074	1848	1074	2273	986	2581	677	2126	736	2001	604	1517	804	2032	451	2583	479	2626	642
Anthophila	Colletidae	Diphaglossinae	Caupolicanini	196	241	365	216	324	206	314	204	269	208	258	163	258	163	322	171	352	169	352	169	437	166	511	113	417	111	398	85	296	112	408	55	511	75	518	108
Anthophila	Colletidae	Diphaglossinae	Caupolicanini	1100	1833	1586	1193	1435	1242	1397	1284	1263	1452	1084	1349	1084	1349	1314	1166	1386	1068	1386	1068	1701	762	1756	347	1415	650	1292	611	1021	1074	1237	486	1664	188	1776	285
Anthophila	Colletidae	Diphaglossinae	Caupolicanini	1464	1664	1909	1038	1769	1091	1728	1135	1611	1299	1446	1197	1446	1197	1651	1017	1735	903	1735	903	2005	598	2062	159	1749	480	1604	448	1366	897	1537	320	1961	2	2082	85
Anthophila	Colletidae	Diphaglossinae	Caupolicanini	1365	1844	1722	1198	1589	1256	1556	1294	1460	1476	1288	1391	1288	1391	1477	1189	1543	1072	1543	1072	1796	742	1808	299	1520	656	1369	644	1175	1118	1286	516	1692	146	1817	223
Anthophila	Colletidae	Diphaglossinae	Caupolicanini	1285	1866	1691	1231	1571	1260	1538	1298	1422	1484	1252	1398	1252	1398	1455	1204	1517	1091	1517	1091	1798	784	1825	370	1513	701	1388	669	1167	1117	1323	546	1722	221	1845	293
Anthophila	Colletidae	Diphaglossinae	Caupolicanini	108	1826	1320	1664	1060	1574	989	1569	684	1614	617	1310	617	1310	1032	1356	1235	1319	1235	1319	1884	1301	2400	918	1697	890	1592	704	841	927	1664	513	2466	652	2506	871
Anthophila	Colletidae	Diphaglossinae	Caupolicanini	121	1458	1234	1570	1022	1427	945	1412	672	1388	682	1110	682	1110	1032	1233	1227	1251	1227	1251	1795	1383	2335	1148	1736	980	1682	795	983	825	1785	632	2426	930	2410	1132
Anthophila	Colletidae	Diphaglossinae	Caupolicanini	213	1623	1278	1596	1072	1469	1037	1465	729	1474	692	1180	692	1180	1076	1259	1233	1265	1233	1265	1837	1318	2325	1053	1685	950	1601	742	965	849	1672	580	2398	802	2396	1014
Anthophila	Colletidae	Diphaglossinae	Caupolicanini	74	1199	1224	1246	1020	1102	961	1087	628	1090	649	796	649	796	1049	901	1212	906	1212	906	1813	1012	2350	754	1701	599	1644	401	917	475	1741	231	2456	516	2443	730
Anthophila	Colletidae	Diphaglossinae	Diphaglossini	120	172	256	151	244	141	216	143	183	147	163	110	167	108	208	111	231	106	256	112	345	104	397	67	292	77	270	48	182	74	272	33	392	42	400	63
Anthophila	Colletidae	Diphaglossinae	Diphaglossini	641	1246	1586	1355	1520	1282	1285	1248	1095	1226	1049	961	1126	958	1303	1032	1494	1056	1663	1137	2283	1257	2700	1152	1973	982	1913	780	1324	774	1949	689	2662	964	2674	1112
Anthophila	Colletidae	Diphaglossinae	Diphaglossini	469	752	1354	1271	1342	1189	1107	1035	940	935	1005	660	1077	681	1228	832	1416	948	1563	1106	2099	1480	2578	1549	1910	1060	1936	837	1347	570	2011	755	2615	1346	2576	1515
Anthophila	Colletidae	Diphaglossinae	Diphaglossini	867	1338	1794	1347	1743	1297	1491	1277	1308	1272	1252	1035	1325	1020	1501	1072	1688	1072	1861	1134	2450	1197	2857	1034	2115	943	2036	757	1489	817	2061	664	2804	858	2830	999
Anthophila	Colletidae	Diphaglossinae	Dissoglotini	168	242	328	216	302	199	268	201	233	210	203	161	203	161	250	166	299	157	315	165	413	165	469	118	356	119	332	87	222	116	342	65	469	82	474	109
Anthophila	Halictidae	Halictinae	Augochlorini	490	1158	1044	996	977	951	926	950	833	971	715	809	770	781	931	799	931	799	1011	837	1321	847	1486	672	1080	610	1037	509	811	573	1068	444	1488	556	1506	646
Anthophila	Halictidae	Halictinae	Augochlorini	358	1272	940	1051	873	1006	806	1008	717	1036	568	881	631	844	807	850	807	850	895	880	1217	870	1403	646	954	625	903	535	651	633	931	458	1391	477	1414	621
Anthophila	Halictidae	Halictinae	Augochlorini	439	1404	1052	1204	984	1158	908	1157	792	1181	659	1011	726	974	908	994	908	994	1015	1035	1352	1028	1539	827	1078	769	1022	658	775	741	1050	584	1548	638	1559	801
Anthophila	Halictidae	Halictinae	Augochlorini	558	1422	1150	1137	1070	1102	995	1113	901	1148	717	981	780	936	977	939	958	925	1084	967	1429	908	1608	678	1107	680	1039	573	793	689	1062	491	1577	487	1618	650
Anthophila	Halictidae	Halictinae	Augochlorini	444	1416	1089	1149	1010	1106	941	1110	825	1144	663	962	735	919	940	929	940	929	1034	960	1416	941	1612	691	1095	680	1031	563	766	675	1057	475	1600	492	1626	662
Anthophila	Halictidae	Halictinae	Augochlorini	346	1364	900	1194	845	1155	723	1158	611	1191	486	1026	531	1003	753	1016	740	1006	861	1038	1220	1002	1408	785	966	776	876	654	586	789	890	569	1399	612	1419	759
Anthophila	Halictidae	Halictinae	Augochlorini	446	1308	1120	1119	1040	1075	898	1074	770	1108	624	917	687	888	929	914	910	895	1071	944	1487	924	1712	665	1177	648	1083	510	741	649	1111	401	1711	467	1726	641
Anthophila	Halictidae	Halictinae	Augochlorini	553	1464	1214	1275	1136	1224	1000	1227	890	1260	723	1069	787	1038	1043	1061	1028	1046	1151	1090	1576	1072	1811	806	1257	793	1171	653	839	792	1197	552	1806	606	1820	781
Anthophila	Halictidae	Halictinae	Augochlorini	526	1441	1171	1248	1092	1198	960	1201	832	1242	687	1047	760	1005	995	1017	988	1010	1126	1055	1560	1026	1785	754	1237	750	1156	620	816	761	1175	514	1781	557	1797	725
Anthophila	Halictidae	Halictinae	Augochlorini	385	1471	1066	1328	1001	1277	851	1266	739	1289	596	1079	673	1049	905	1091	897	1078	1033	1137	1449	1141	1686	910	1161	848	1075	705	726	820	1117	606	1704	698	1699	886
Anthophila	Halictidae	Halictinae	Augochlorini	416	1168	1041	1046	975	999	877	991	773	1008	685	839	719	822	883	856	866	839	997	896	1317	892	1494	689	1097	654	1050	548	753	621	1074	470	1495	527	1510	664
Anthophila	Halictidae	Halictinae	Augochlorini	567	1445	1319	1193	1216	1140	1122	1146	991	1186	849	998	887	971	1096	980	1069	961	1220	1008	1632	943	1823	662	1314	697	1244	571	893	719	1252	469	1779	461	1836	630
Anthophila	Halictidae	Halictinae	Augochlorini	482	1443	1284	1224	1195	1176	1053	1182	936	1216	810	1005	838	986	1053	997	1042	985	1205	1032	1611	989	1822	724	1307	724	1233	598	869	722	1251	494	1789	514	1843	692
Anthophila	Halictidae	Halictinae	Augochlorini	476	1509	1290	1271	1200	1217	1081	1217	944	1251	811	1057	860	1027	1076	1046	1055	1027	1216	1077	1626	1036	1833	754	1329	763	1251	631	877	768	1271	531	1805	554	1850	724
Anthophila	Halictidae	Halictinae	Augochlorini	516	1364	1279	1157	1187	1101	1066	1104	942	1142	819	952	868	924	1069	943	1054	927	1200	978	1596	932	1788	672	1303	677	1239	554	891	690	1253	462	1759	482	1800	643
Anthophila	Halictidae	Halictinae	Augochlorini	261	1530	897	1261	833	1226	771	1230	673	1260	541	1123	596	1073	777	1066	777	1066	873	1095	1172	1078	1397	832	972	824	908	708	623	818	933	602	1414	638	1417	804
Anthophila	Halictidae	Halictinae	Augochlorini	416	1438	1222	1183	1143	1136	1041	1134	935	1149	780	932	829	895	1054	920	1054	920	1197	979	1636	1000	1922	721	1273	640	1217	512	898	607	1259	401	1892	491	1944	690
Anthophila	Halictidae	Halictinae	Augochlorini	533	1352	1158	1103	1102	1077	1020	1076	919	1091	775	922	809	890	991	899	991	899	1126	943	1472	943	1688	691	1158	668	1106	546	835	659	1138	452	1655	504	1701	665
Anthophila	Halictidae	Halictinae	Augochlorini	590	1412	1247	1161	1186	1133	1083	1138	1000	1153	836	986	889	946	1101	968	1083	952	1215	999	1570	979	1788	725	1246	716	1192	608	928	710	1217	513	1748	545	1806	700
Anthophila	Halictidae	Halictinae	Augochlorini	578	1362	1198	1161	1126	1125	1042	1121	953	1135	825	977	872	946	1050	966	1050	966	1160	1005	1506	1015	1706	795	1219	749	1169	644	912	738	1194	562	1673	624	1715	775
Anthophila	Halictidae	Halictinae	Caenohalictini	450	1238	922	1078	864	1052	829	1052	715	1083	646	942	671	924	812	936	812	936	883	961	1124	948	1254	770	922	762	882	677	657	748	913	606	1281	634	1272	749
Anthophila	Halictidae	Halictinae	Caenohalictini	584	1390	1234	1147	1167	1121	1041	1128	881	1179	775	986	824	955	1018	968	1054	946	1185	987	1526	940	1694	705	1219	712	1167	596	836	733	1204	498	1697	518	1711	680
Anthophila	Halictidae	Halictinae	Caenohalictini	608	1334	1290	1207	1228	1171	1105	1158	942	1176	849	980	916	959	1105	1003	1142	992	1257	1051	1595	1054	1795	838	1336	773	1295	645	951	735	1349	551	1818	648	1816	817
Anthophila	Halictidae	Halictinae	Caenohalictini	728	1401	1333	1132	1262	1112	1140	1126	1013	1177	900	1017	950	985	1119	983	1145	966	1264	995	1575	932	1714	700	1278	742	1219	650	942	783	1251	552	1688	532	1726	678
Anthophila	Halictidae	Halictinae	Caenohalictini	590	1394	1202	1254	1151	1224	1025	1217	870	1246	801	1063	850	1043	1027	1079	1052	1065	1165	1116	1478	1105	1649	906	1218	871	1178	761	874	851	1226	679	1661	738	1663	884
Anthophila	Halictidae	Halictinae	Caenohalictini	282	1307	810	1134	784	1112	721	1106	642	1115	570	993	600	967	717	977	731	971	821	1003	1079	1026	1291	832	864	793	806	723	571	803	820	631	1321	692	1324	802
Anthophila	Halictidae	Halictinae	Caenohalictini	454	1420	1018	1220	1006	1201	958	1196	828	1211	755	1070	794	1042	939	1050	939	1050	1045	1087	1300	1121	1520	909	1081	844	1020	756	752	859	1038	669	1559	753	1569	875
Anthophila	Halictidae	Halictinae	Caenohalictini	489	1343	1106	1210	1087	1186	1022	1179	911	1184	841	1009	876	986	1029	1012	1029	1012	1148	1075	1412	1139	1696	940	1205	809	1155	716	863	788	1180	621	1755	792	1746	906
Anthophila	Halictidae	Halictinae	Caenohalictini	593	1424	1211	1196	1193	1170	1133	1169	1001	1185	919	1024	954	997	1111	1012	1111	1012	1236	1050	1510	1086	1746	855	1263	789	1193	695	915	804	1208	599	1792	689	1798	818
Anthophila	Halictidae	Halictinae	Caenohalictini	554	1445	1176	1272	1155	1232	1093	1229	968	1237	898	1077	941	1049	1085	1073	1097	1067	1198	1117	1495	1173	1746	951	1250	858	1190	761	915	847	1217	667	1784	788	1796	911
Anthophila	Halictidae	Halictinae	Caenohalictini	234	1418	1068	1212	963	1172	804	1173	617	1225	435	986	524	957	765	997	851	969	985	1024	1400	1007	1659	762	1108	754	1043	599	578	705	1089	474	1610	548	1679	731
Anthophila	Halictidae	Halictinae	Caenohalictini	604	1502	1427	1284	1318	1252	1142	1261	991	1308	821	1069	863	1046	1103	1075	1169	1049	1315	1098	1706	1075	1950	832	1412	817	1338	672	927	778	1371	556	1893	620	1959	806
Anthophila	Halictidae	Halictinae	Caenohalictini	387	1215	882	1060	849	1039	764	1035	642	1059	563	903	614	884	738	904	766	892	886	940	1174	941	1322	768	924	730	877	618	607	694	914	544	1305	616	1332	749
Anthophila	Halictidae	Halictinae	Caenohalictini	621	1431	1325	1210	1264	1183	1133	1188	997	1223	876	1009	937	986	1103	1004	1153	986	1307	1039	1713	1033	1938	782	1366	750	1311	620	938	730	1340	517	1928	583	1942	761
Anthophila	Halictidae	Halictinae	Caenohalictini	560	1562	1253	1302	1185	1281	1075	1287	917	1334	784	1119	853	1091	1030	1103	1069	1084	1222	1134	1614	1106	1845	847	1276	835	1206	697	833	832	1234	592	1847	641	1859	820
Anthophila	Halictidae	Halictinae	Caenohalictini	544	1515	1292	1302	1242	1278	1093	1275	919	1306	807	1057	874	1034	1070	1061	1118	1045	1297	1118	1720	1130	1958	863	1357	800	1289	643	890	755	1326	534	1944	642	1970	840
Anthophila	Halictidae	Halictinae	Caenohalictini	628	1526	1330	1258	1274	1235	1148	1240	1009	1278	871	1066	923	1038	1117	1048	1145	1034	1315	1082	1710	1064	1937	798	1364	782	1294	642	911	785	1319	537	1912	579	1946	764
Anthophila	Halictidae	Halictinae	Caenohalictini	306	1286	1121	1061	1036	1028	898	1027	738	1067	596	859	665	834	869	848	905	829	1072	877	1480	850	1711	586	1172	575	1091	432	675	579	1114	325	1698	380	1729	559
Anthophila	Halictidae	Halictinae	Caenohalictini	628	1426	1299	1159	1237	1145	1100	1156	966	1205	836	1022	881	994	1068	994	1111	973	1250	1010	1597	961	1796	705	1323	724	1253	607	887	760	1274	505	1769	522	1813	676
Anthophila	Halictidae	Halictinae	Caenohalictini	561	1380	1256	1165	1190	1140	1065	1140	918	1182	802	997	866	971	1033	979	1077	964	1218	1008	1591	983	1785	758	1309	747	1245	625	871	747	1260	525	1782	573	1799	734
Anthophila	Halictidae	Halictinae	Halictini	568	1088	987	980	949	954	873	952	782	973	703	835	741	818	875	845	907	832	971	862	1198	867	1346	715	1039	696	1007	619	768	681	1026	553	1322	592	1350	703
Anthophila	Halictidae	Halictinae	Halictini	560	1298	1210	1163	1134	1119	1033	1118	879	1150	780	940	836	919	1035	958	1072	943	1167	987	1510	998	1745	773	1296	735	1234	616	873	708	1262	525	1726	593	1751	755
Anthophila	Halictidae	Halictinae	Halictini	546	1327	1213	1166	1154	1135	1022	1134	877	1162	767	967	836	944	1046	969	1076	956	1184	1001	1527	1009	1761	799	1289	754	1233	639	861	735	1263	548	1746	611	1772	773
Anthophila	Halictidae	Halictinae	Halictini	591	1355	1251	1184	1185	1148	1065	1152	903	1193	794	985	856	959	1061	980	1098	961	1208	1006	1549	1005	1771	779	1300	750	1251	641	891	750	1282	543	1734	585	1775	757
Anthophila	Halictidae	Halictinae	Halictini	616	1354	1238	1168	1170	1133	1051	1136	893	1183	776	969	835	943	1040	972	1082	955	1192	1001	1524	997	1734	774	1280	750	1224	634	863	740	1258	538	1711	591	1740	753
Anthophila	Halictidae	Halictinae	Halictini	138	1341	785	1151	711	1122	620	1123	480	1157	382	982	435	954	591	964	591	964	728	1004	1085	997	1282	806	817	751	779	658	468	750	799	570	1288	641	1300	783
Anthophila	Halictidae	Halictinae	Halictini	640	1401	1288	1168	1218	1146	1115	1151	983	1193	869	1013	926	977	1085	985	1085	985	1233	1019	1579	994	1776	774	1301	760	1254	660	948	769	1279	560	1749	597	1785	753
Anthophila	Halictidae	Halictinae	Halictini	536	1440	1197	1286	1141	1249	1039	1242	899	1266	799	1068	857	1038	1030	1058	1030	1058	1167	1110	1541	1125	1778	920	1281	836	1245	735	898	812	1270	642	1768	738	1788	894
Anthophila	Halictidae	Halictinae	Halictini	637	1346	1270	1144	1208	1119	1109	1120	965	1159	855	972	917	938	1077	950	1077	950	1232	991	1582	962	1784	745	1305	713	1268	614	948	725	1295	521	1771	562	1796	724
Anthophila	Halictidae	Halictinae	Halictini	585	1368	1278	1174	1212	1145	1085	1141	948	1175	842	980	905	945	1070	964	1070	964	1231	1011	1600	1003	1815	785	1306	732	1266	634	934	733	1298	534	1802	600	1828	760
Anthophila	Halictidae	Halictinae	Halictini	241	1300	896	1067	865	1033	804	1028	666	1045	570	908	621	868	798	863	798	863	921	903	1229	891	1432	683	974	641	903	547	606	654	915	464	1421	521	1448	665
Anthophila	Halictidae	Halictinae	Halictini	467	1425	1114	1189	1082	1159	1019	1150	882	1164	788	1043	847	999	1004	1000	1026	988	1138	1037	1440	1015	1639	816	1196	781	1130	690	837	794	1141	613	1632	661	1659	793
Anthophila	Halictidae	Halictinae	Halictini	313	1398	878	1171	819	1151	722	1155	593	1203	494	1038	541	1014	692	1020	728	1004	827	1041	1153	1013	1375	775	899	785	835	674	544	790	857	580	1331	615	1380	750
Anthophila	Halictidae	Halictinae	Halictini	520	1294	1200	1071	1140	1052	1018	1058	850	1098	731	914	793	886	975	902	1017	885	1136	927	1504	918	1772	662	1245	661	1182	529	822	661	1204	437	1732	482	1780	646
Anthophila	Halictidae	Halictinae	Halictini	539	1493	1222	1186	1165	1164	1044	1169	884	1227	753	1027	827	995	1019	1006	1071	983	1175	1021	1581	982	1833	693	1276	714	1196	602	821	754	1206	481	1796	504	1839	670
Anthophila	Halictidae	Halictinae	Halictini	356	1470	868	1255	835	1236	761	1239	643	1273	542	1124	600	1095	742	1106	770	1100	864	1134	1163	1106	1299	919	920	905	872	813	583	904	891	732	1297	778	1312	898
Anthophila	Halictidae	Halictinae	Halictini	587	1452	1180	1176	1134	1147	1037	1150	907	1196	786	1018	843	981	1020	992	1047	979	1168	1014	1532	970	1687	734	1222	745	1166	622	827	744	1195	523	1669	560	1702	706
Anthophila	Halictidae	Halictinae	Halictini	656	1462	1238	1136	1195	1115	1107	1126	972	1180	833	1019	900	970	1064	966	1083	957	1204	988	1571	915	1718	653	1252	691	1188	588	861	735	1208	486	1679	481	1731	624
Anthophila	Halictidae	Halictinae	Halictini	510	1462	1124	1246	1071	1210	995	1205	850	1232	743	1051	793	1021	966	1047	1006	1039	1107	1086	1494	1079	1688	851	1208	806	1161	686	791	784	1183	591	1689	671	1713	820
Anthophila	Halictidae	Halictinae	Halictini	635	1442	1218	1147	1163	1123	1096	1128	956	1175	831	1009	882	975	1055	979	1080	967	1195	1002	1558	949	1713	708	1249	722	1193	612	849	744	1203	522	1689	536	1734	679
Anthophila	Halictidae	Halictinae	Halictini	221	512	415	487	401	476	364	470	324	473	299	421	310	419	360	431	371	427	411	450	514	456	574	406	430	377	419	342	328	359	424	322	564	358	581	395
Anthophila	Halictidae	Halictinae	Sphecodini	310	1342	988	1182	932	1145	825	1133	690	1153	590	934	674	910	818	951	842	940	965	1012	1320	1025	1532	822	1102	738	1049	615	752	676	1082	522	1585	625	1552	797
Anthophila	Halictidae	Halictinae	Sphecodini	657	1320	1191	1146	1142	1117	1061	1113	930	1146	846	972	920	939	1039	961	1060	951	1159	997	1449	988	1609	792	1250	766	1200	665	963	752	1212	590	1631	633	1621	771
Anthophila	Halictidae	Halictinae	Sphecodini	625	1298	1198	1153	1140	1119	1060	1113	949	1127	851	945	922	921	1056	950	1076	944	1173	995	1471	1006	1665	820	1281	754	1240	648	995	704	1264	566	1705	652	1674	802
Anthophila	Halictidae	Halictinae	Sphecodini	507	1328	1186	1105	1120	1073	1025	1067	894	1095	783	890	853	860	1009	892	1039	877	1144	931	1516	926	1738	694	1295	656	1229	540	927	624	1254	443	1756	506	1742	673
Anthophila	Halictidae	Halictinae	Sphecodini	564	1405	1185	1227	1117	1187	1025	1186	900	1209	799	1005	878	978	1022	1008	1045	999	1141	1054	1476	1067	1680	847	1267	791	1207	671	938	756	1235	581	1708	657	1697	826
Anthophila	Halictidae	Halictinae	Sphecodini	347	1463	967	1196	862	1180	788	1186	666	1226	510	1050	599	990	758	1003	794	985	918	1027	1261	985	1456	734	989	715	927	607	634	743	961	508	1438	532	1465	705
Anthophila	Halictidae	Halictinae	Sphecodini	647	1344	1260	1131	1163	1103	1089	1105	958	1138	847	971	915	918	1074	939	1104	926	1211	973	1553	938	1730	706	1296	693	1226	562	960	694	1261	475	1741	503	1747	680
Anthophila	Halictidae	Halictinae	Sphecodini	656	1294	1192	1153	1113	1118	1049	1113	945	1133	828	959	905	918	1052	947	1079	940	1162	982	1498	985	1671	793	1268	735	1225	625	954	727	1244	548	1683	610	1683	770
Anthophila	Halictidae	Halictinae	Sphecodini	439	1320	871	1203	809	1175	750	1171	681	1185	579	1048	650	1012	769	1036	769	1036	847	1071	1112	1074	1261	911	950	859	913	768	692	843	940	708	1269	762	1276	891
Anthophila	Halictidae	Halictinae	Sphecodini	658	1406	1274	1206	1196	1178	1113	1176	965	1212	857	1021	921	993	1096	1010	1121	996	1211	1033	1564	1021	1752	803	1319	764	1257	664	964	740	1272	571	1770	612	1773	777
Anthophila	Halictidae	Halictinae	Sphecodini	308	1414	1015	1224	920	1188	830	1182	700	1209	546	981	647	946	832	973	849	969	953	1025	1358	1016	1573	797	1093	720	1038	593	703	684	1067	493	1608	584	1594	770
Anthophila	Halictidae	Halictinae	Sphecodini	682	1377	1209	1173	1132	1148	1059	1153	960	1182	825	1017	887	983	1048	994	1071	985	1147	1020	1470	984	1620	790	1246	774	1185	670	927	764	1196	590	1641	619	1636	769
Anthophila	Halictidae	Halictinae	Sphecodini	668	1343	1169	1164	1098	1138	1030	1139	935	1162	830	993	887	966	1030	985	1051	971	1118	1001	1427	995	1590	791	1225	763	1171	670	937	747	1186	592	1597	628	1601	771
Anthophila	Halictidae	Halictinae	Sphecodini	559	1435	1159	1187	1074	1161	992	1170	876	1206	729	1036	795	993	973	1004	990	994	1086	1025	1426	985	1610	758	1183	741	1118	636	820	761	1130	548	1608	557	1627	728
Anthophila	Halictidae	Halictinae	Sphecodini	554	1548	1122	1348	1046	1321	971	1323	866	1347	737	1167	803	1131	962	1147	991	1136	1059	1172	1397	1162	1575	953	1178	915	1123	808	846	903	1146	727	1604	778	1584	932
Anthophila	Halictidae	Halictinae	Sphecodini	445	1425	1096	1128	1014	1106	953	1111	821	1152	652	949	744	906	914	919	951	902	1070	945	1458	922	1720	659	1195	630	1108	493	793	609	1125	388	1745	449	1752	628
Anthophila	Halictidae	Halictinae	Sphecodini	541	1414	1136	1214	1064	1182	999	1186	898	1206	755	1022	835	988	983	1012	1017	999	1122	1046	1489	1034	1722	823	1246	772	1176	643	888	729	1201	555	1739	650	1742	803
Anthophila	Halictidae	Halictinae	Sphecodini	597	1401	1151	1171	1088	1148	1031	1151	911	1186	771	1017	861	973	1010	986	1035	975	1136	1011	1475	980	1689	759	1238	744	1173	626	894	733	1193	544	1696	583	1710	736
Anthophila	Halictidae	Halictinae	Sphecodini	594	1404	1171	1185	1114	1162	1052	1163	928	1195	796	1026	878	985	1033	996	1066	984	1164	1026	1515	994	1741	786	1272	760	1197	640	927	747	1212	555	1747	604	1772	757
Anthophila	Halictidae	Halictinae	Sphecodini	570	1432	1161	1184	1095	1162	1017	1166	895	1207	751	1018	839	979	998	993	1028	979	1140	1020	1492	980	1718	741	1237	723	1167	594	880	712	1176	507	1716	555	1735	720
Anthophila	Halictidae	Halictinae	Thrinchostomatini	399	1869	1588	1370	1453	1330	1233	1349	1106	1404	788	1216	867	1156	1202	1105	1202	1105	1499	1123	1991	1010	2191	639	1454	737	1336	559	892	758	1385	427	2215	383	2233	579
Anthophila	Halictidae	Halictinae	Thrinchostomatini	257	1710	1506	1514	1402	1450	1170	1420	1060	1443	779	1163	860	1121	1197	1160	1230	1148	1495	1247	1995	1250	2287	925	1549	863	1482	664	1011	760	1537	541	2350	682	2320	890
Anthophila	Halictidae	Halictinae	Thrinchostomatini	191	1563	1363	1705	1271	1602	1094	1537	981	1530	787	1222	872	1202	1192	1326	1192	1326	1398	1466	1877	1581	2212	1357	1543	1133	1528	927	1084	904	1613	841	2312	1167	2254	1333
Anthophila	Halictidae	Halictinae	Thrinchostomatini	276	1660	1385	1832	1305	1735	1172	1665	1028	1648	879	1334	981	1328	1260	1459	1260	1459	1441	1599	1894	1747	2242	1557	1622	1295	1612	1092	1201	1045	1701	1017	2364	1374	2283	1539
Anthophila	Halictidae	Halictinae	Thrinchostomatini	195	1604	1372	1360	1259	1297	1069	1279	933	1310	685	1064	755	1023	1087	1045	1087	1045	1318	1103	1830	1084	2089	770	1378	734	1300	549	852	663	1348	434	2149	535	2125	735
Anthophila	Halictidae	Halictinae	Thrinchostomatini	88	1658	1426	1729	1318	1625	1116	1562	981	1554	747	1204	847	1175	1204	1289	1204	1289	1468	1437	2003	1556	2352	1282	1599	1043	1547	806	1067	799	1648	705	2475	1046	2391	1251
Anthophila	Halictidae	Halictinae	Thrinchostomatini	30	1620	1374	1790	1275	1684	1068	1596	884	1581	712	1221	807	1199	1173	1339	1173	1339	1415	1504	1945	1664	2326	1413	1573	1132	1557	899	1054	856	1657	808	2467	1205	2374	1399
Anthophila	Halictidae	Halictinae	Thrinchostomatini	428	1406	1167	1159	1147	1141	986	1141	894	1158	755	978	779	955	1033	941	1015	932	1232	963	1487	924	1671	672	1166	688	1085	560	808	682	1111	476	1651	504	1680	650
Anthophila	Halictidae	Halictinae	Thrinchostomatini	575	1482	1283	1173	1247	1156	1097	1174	986	1207	831	1044	868	1006	1123	976	1091	962	1319	977	1579	909	1726	662	1234	712	1149	588	877	746	1168	509	1700	489	1740	633
Anthophila	Halictidae	Halictinae	Thrinchostomatini	578	1519	1304	1224	1285	1208	1115	1224	973	1261	836	1084	881	1046	1143	1021	1108	1001	1345	1024	1606	955	1756	685	1253	744	1168	617	886	781	1191	545	1719	525	1769	660
Anthophila	Halictidae	Halictinae	Thrinchostomatini	518	1486	1241	1215	1226	1198	1060	1210	956	1233	815	1066	853	1031	1103	1016	1076	1001	1294	1022	1543	971	1709	731	1221	760	1138	631	865	774	1163	557	1681	565	1717	706
Anthophila	Halictidae	Halictinae	Thrinchostomatini	573	1437	1272	1181	1252	1162	1098	1164	993	1189	848	1026	899	986	1134	980	1116	967	1338	997	1574	954	1735	705	1269	727	1191	599	916	740	1211	522	1712	530	1749	678
Anthophila	Halictidae	Halictinae	Thrinchostomatini	248	1405	1176	1233	1151	1199	951	1182	836	1188	684	954	744	914	1042	941	1023	925	1278	997	1576	986	1820	713	1235	663	1162	492	805	615	1197	399	1846	504	1852	681
Anthophila	Halictidae	Halictinae	Thrinchostomatini	520	1442	1230	1272	1204	1254	1069	1242	965	1249	861	1075	888	1051	1138	1064	1111	1044	1311	1095	1544	1078	1725	860	1267	831	1207	709	935	812	1230	640	1730	705	1738	836
Anthophila	Halictidae	Halictinae	Thrinchostomatini	595	1461	1353	1252	1340	1236	1169	1229	1053	1243	935	1045	962	1020	1237	1030	1192	998	1431	1056	1682	1015	1870	760	1357	760	1296	628	980	753	1320	545	1874	597	1887	736
Anthophila	Halictidae	Halictinae	Thrinchostomatini	520	1562	1369	1247	1272	1209	1115	1218	1036	1253	803	1093	851	1050	1112	1027	1112	1027	1310	1060	1671	991	1842	713	1302	772	1233	624	910	751	1259	532	1892	524	1878	678
Anthophila	Halictidae	Halictinae	Thrinchostomatini	525	1551	1356	1269	1257	1232	1120	1238	1038	1267	822	1107	873	1066	1112	1049	1112	1049	1292	1080	1670	1027	1844	766	1308	800	1240	660	921	782	1271	570	1879	582	1878	728
Anthophila	Halictidae	Halictinae	Thrinchostomatini	467	1413	1326	1282	1253	1234	1097	1216	1004	1231	830	1030	874	1003	1123	1029	1123	1029	1311	1095	1668	1096	1871	876	1338	816	1300	675	968	741	1340	591	1926	699	1911	845
Anthophila	Halictidae	Halictinae	Thrinchostomatini	445	1365	1279	1241	1213	1188	1079	1167	970	1186	794	992	854	957	1095	985	1095	985	1282	1052	1629	1057	1838	826	1318	775	1268	630	947	694	1310	548	1881	654	1865	804
Anthophila	Halictidae	Halictinae	Thrinchostomatini	496	1395	1319	1252	1240	1207	1096	1192	1010	1205	841	1021	901	993	1120	1021	1120	1021	1296	1078	1637	1088	1833	876	1335	827	1284	693	985	748	1332	615	1877	713	1861	852
Anthophila	Halictidae	Halictinae	Thrinchostomatini	218	371	466	311	456	299	415	296	356	308	327	248	335	244	420	244	413	239	478	250	600	265	683	188	499	170	476	124	341	142	488	85	668	127	691	179
Anthophila	Halictidae	Nomiinae	Nomiinae	163	248	326	197	322	188	280	189	244	199	204	155	219	147	280	153	295	151	332	158	414	157	481	102	341	113	310	74	229	97	319	53	472	65	481	96
Anthophila	Halictidae	Nomiinae	Nomiinae	1190	1251	1560	1240	1564	1226	1519	1204	1439	1199	1393	1096	1438	1087	1560	1148	1607	1156	1616	1179	1796	1255	1974	1178	1703	1076	1667	984	1527	976	1702	929	1970	1094	1980	1170
Anthophila	Halictidae	Nomiinae	Nomiinae	1137	1257	1495	1186	1494	1167	1453	1155	1388	1164	1317	1082	1357	1067	1481	1094	1518	1094	1537	1109	1698	1141	1861	1035	1589	1006	1539	934	1409	947	1564	870	1845	970	1867	1025
Anthophila	Halictidae	Nomiinae	Nomiinae	166	276	349	211	333	200	305	203	254	222	197	179	221	164	302	166	309	160	333	167	407	154	462	86	349	109	313	68	224	103	314	44	460	48	464	79
Anthophila	Halictidae	Nomiinae	Nomiinae	830	1677	1159	1652	1142	1627	1083	1617	980	1621	924	1514	988	1504	1106	1548	1126	1546	1182	1575	1385	1600	1551	1498	1258	1453	1210	1347	1038	1380	1237	1295	1558	1414	1556	1487
Anthophila	Halictidae	Nomiinae	Nomiinae	761	1561	1088	1556	1077	1534	1022	1520	944	1519	874	1399	952	1395	1055	1447	1079	1446	1135	1480	1344	1527	1509	1435	1217	1364	1178	1251	999	1280	1205	1205	1526	1349	1517	1426
Anthophila	Halictidae	Nomiinae	Nomiinae	537	1839	830	1736	807	1717	754	1718	672	1743	593	1666	656	1640	757	1654	791	1649	837	1662	1043	1637	1167	1507	889	1536	805	1456	664	1518	823	1401	1157	1430	1172	1495
Anthophila	Halictidae	Nomiinae	Nomiinae	811	1914	1086	1712	1065	1703	1004	1719	926	1769	817	1715	871	1673	996	1658	1028	1637	1072	1637	1258	1564	1348	1402	1082	1513	986	1449	851	1559	976	1393	1314	1331	1349	1390
Anthophila	Halictidae	Nomiinae	Nomiinae	842	1492	1179	1569	1166	1542	1114	1510	1021	1483	992	1372	1067	1387	1154	1463	1184	1470	1218	1507	1392	1589	1560	1550	1305	1428	1290	1324	1130	1290	1331	1279	1590	1477	1570	1542
Anthophila	Halictidae	Nomiinae	Nomiinae	736	1516	1082	1658	1073	1630	1030	1598	928	1550	893	1405	958	1417	1085	1537	1085	1537	1126	1588	1277	1692	1453	1670	1228	1529	1234	1414	1052	1352	1275	1382	1494	1600	1459	1661
Anthophila	Halictidae	Nomiinae	Nomiinae	756	1468	1107	1598	1097	1566	1053	1537	946	1492	914	1355	973	1363	1104	1476	1104	1476	1144	1522	1311	1618	1500	1596	1259	1456	1257	1343	1058	1280	1297	1313	1544	1531	1507	1584
Anthophila	Halictidae	Nomiinae	Nomiinae	852	1517	1238	1604	1220	1577	1168	1551	1052	1519	998	1372	1057	1374	1212	1477	1212	1477	1269	1523	1428	1598	1608	1548	1358	1447	1341	1324	1146	1276	1382	1296	1635	1500	1618	1538
Anthophila	Halictidae	Nomiinae	Nomiinae	967	1626	1350	1709	1330	1677	1278	1654	1163	1627	1114	1484	1175	1486	1322	1584	1322	1584	1379	1626	1549	1707	1735	1657	1471	1547	1468	1431	1260	1394	1504	1397	1769	1585	1740	1646
Anthophila	Halictidae	Nomiinae	Nomiinae	932	1360	1287	1468	1271	1438	1225	1412	1124	1373	1080	1222	1139	1230	1274	1342	1274	1342	1316	1385	1480	1476	1663	1439	1427	1321	1416	1201	1229	1146	1458	1171	1701	1373	1670	1430
Anthophila	Halictidae	Nomiinae	Nomiinae	154	252	332	195	319	189	290	194	245	205	191	175	216	161	283	160	294	155	322	160	411	148	468	96	338	113	308	77	226	110	312	56	468	61	471	90
Anthophila	Halictidae	Nomiinae	Nomiinae	775	1533	1142	1647	1127	1613	1078	1585	967	1546	939	1404	993	1407	1128	1518	1128	1518	1171	1562	1338	1660	1524	1627	1284	1493	1285	1376	1080	1312	1330	1344	1575	1561	1536	1618
Anthophila	Halictidae	Nomiinae	Nomiinae	855	1645	1245	1656	1219	1628	1168	1617	1035	1607	966	1476	1033	1465	1199	1535	1199	1535	1252	1566	1439	1617	1609	1533	1341	1472	1298	1358	1097	1360	1329	1314	1633	1453	1610	1521
Anthophila	Halictidae	Nomiinae	Nomiinae	740	1739	1136	1715	1112	1690	1049	1681	921	1680	831	1558	894	1541	1069	1597	1069	1597	1140	1624	1335	1657	1502	1553	1212	1520	1160	1400	944	1420	1185	1354	1515	1468	1500	1539
Anthophila	Halictidae	Nomiinae	Nomiinae	769	1790	1085	1582	1060	1574	1014	1592	911	1654	786	1591	828	1549	994	1517	994	1517	1053	1511	1224	1450	1324	1288	1083	1394	983	1329	824	1435	981	1275	1304	1212	1321	1276
Anthophila	Halictidae	Nomiinae	Nomiinae	867	1631	1260	1728	1244	1699	1188	1674	1077	1641	1016	1485	1085	1490	1243	1601	1243	1601	1287	1639	1464	1729	1675	1685	1398	1567	1388	1436	1186	1400	1428	1400	1713	1608	1681	1675
Anthophila	Halictidae	Nomioidinae	Nomioidinae	973	1863	1536	1344	1494	1311	1427	1316	1335	1378	1087	1216	1127	1147	1372	1082	1372	1082	1556	1090	1986	983	2117	616	1467	734	1333	599	1028	831	1349	481	2054	371	2128	564
Anthophila	Halictidae	Nomioidinae	Nomioidinae	890	1833	1429	1239	1374	1210	1300	1227	1213	1289	961	1141	979	1065	1223	988	1251	960	1399	967	1794	849	1929	441	1269	647	1123	505	820	753	1134	369	1859	163	1941	394
Anthophila	Halictidae	Nomioidinae	Nomioidinae	140	1603	895	1401	852	1336	809	1322	718	1329	576	1092	666	1043	876	1094	876	1094	989	1164	1424	1302	1752	1054	1095	853	1034	666	698	720	1127	558	1866	790	1785	1005
Anthophila	Halictidae	Nomioidinae	Nomioidinae	541	1785	1184	1550	1138	1486	1071	1472	995	1489	900	1245	915	1213	1105	1249	1105	1249	1242	1336	1552	1384	1730	1091	1291	1007	1241	838	904	898	1273	766	1814	881	1771	1055
Anthophila	Halictidae	Nomioidinae	Nomioidinae	7	858	835	1061	821	982	786	947	699	906	659	581	730	566	958	758	958	758	1043	893	1378	1216	1814	1093	1276	598	1313	388	933	288	1428	330	1998	910	1870	1070
Anthophila	Halictidae	Nomioidinae	Nomioidinae	792	1889	1356	1509	1330	1485	1266	1483	1163	1510	1020	1331	1031	1296	1248	1260	1248	1260	1419	1301	1740	1281	1900	989	1372	993	1278	875	956	1025	1288	771	1905	792	1904	950
Anthophila	Halictidae	Nomioidinae	Nomioidinae	380	1254	1047	1255	1038	1217	990	1178	907	1160	881	931	902	921	1074	1018	1074	1018	1216	1128	1480	1295	1773	1138	1353	849	1346	697	1007	634	1404	614	1886	980	1810	1106
Anthophila	Halictidae	Nomioidinae	Nomioidinae	426	890	1004	1200	1011	1144	989	1107	920	1046	981	820	1011	828	1173	995	1173	995	1218	1150	1399	1410	1726	1403	1470	981	1525	824	1234	636	1612	782	1914	1311	1771	1390
Anthophila	Halictidae	Nomioidinae	Nomioidinae	789	1729	1344	1384	1310	1346	1257	1339	1165	1360	1014	1186	1033	1158	1242	1128	1242	1128	1414	1167	1739	1145	1889	852	1366	848	1276	725	941	876	1286	625	1892	659	1897	816
Anthophila	Halictidae	Nomioidinae	Nomioidinae	756	1065	1387	1237	1392	1198	1371	1158	1275	1111	1309	880	1356	877	1504	1003	1504	1003	1588	1141	1807	1389	2128	1325	1803	938	1827	785	1526	657	1909	723	2279	1175	2162	1295
Anthophila	Halictidae	Nomioidinae	Nomioidinae	192	278	319	212	309	202	300	200	277	203	243	161	250	152	295	153	304	151	337	165	405	163	442	107	334	92	317	64	245	88	325	39	445	57	444	99
Anthophila	Halictidae	Rophitinae	Rophitinae	143	1361	1165	1609	1072	1505	945	1441	784	1404	640	1024	824	1076	1039	1235	1120	1253	1205	1372	1660	1609	2039	1465	1511	1165	1507	910	1000	826	1602	843	2129	1196	2071	1446
Anthophila	Halictidae	Rophitinae	Rophitinae	326	1608	1416	1658	1298	1567	1161	1530	978	1523	754	1163	964	1189	1238	1313	1297	1311	1415	1415	1924	1549	2266	1349	1671	1159	1613	890	1108	898	1697	807	2309	1073	2288	1322
Anthophila	Halictidae	Rophitinae	Rophitinae	531	1582	1461	1438	1370	1385	1213	1369	1031	1385	747	1103	937	1091	1255	1146	1255	1146	1448	1224	1868	1247	2164	981	1588	921	1513	696	999	814	1562	607	2155	720	2186	953
Anthophila	Halictidae	Rophitinae	Rophitinae	588	1779	1423	1607	1333	1563	1163	1553	1028	1577	780	1322	957	1303	1225	1354	1263	1343	1393	1409	1797	1434	2071	1189	1523	1129	1456	946	1002	1057	1499	855	2075	949	2084	1164
Anthophila	Halictidae	Rophitinae	Rophitinae	870	1695	1537	1363	1438	1343	1294	1373	1203	1412	954	1247	1079	1193	1303	1180	1330	1162	1468	1192	1817	1116	1987	848	1522	936	1440	790	1067	973	1459	707	1917	659	1977	826
Anthophila	Halictidae	Rophitinae	Rophitinae	389	1362	1176	1206	1076	1159	921	1152	831	1165	582	919	741	898	989	942	1015	934	1155	1013	1531	1037	1808	800	1298	743	1245	573	786	662	1281	477	1795	574	1814	778
Anthophila	Halictidae	Rophitinae	Rophitinae	427	1222	1257	1244	1164	1170	1065	1143	921	1138	764	889	896	891	1110	981	1158	978	1249	1055	1640	1151	1905	988	1446	834	1406	664	993	678	1455	584	1959	778	1929	969
Anthophila	Halictidae	Rophitinae	Rophitinae	363	1231	1089	1355	1033	1291	939	1247	792	1216	765	979	850	983	997	1086	1032	1087	1116	1182	1479	1341	1774	1236	1329	983	1317	866	997	814	1380	797	1850	1046	1800	1220
Anthophila	Halictidae	Rophitinae	Rophitinae	183	957	1182	1150	1104	1051	986	995	813	964	640	599	821	643	1054	793	1133	802	1246	927	1681	1108	2049	974	1502	694	1487	454	982	379	1570	371	2162	733	2085	960
Anthophila	Halictidae	Rophitinae	Rophitinae	852	953	1419	1009	1356	964	1271	934	1160	915	1057	718	1156	734	1312	804	1312	804	1427	887	1665	963	1897	840	1566	725	1566	594	1237	589	1599	554	1900	691	1907	824
Anthophila	Halictidae	Rophitinae	Rophitinae	778	1121	1378	1175	1328	1129	1243	1098	1113	1081	992	876	1114	894	1280	965	1280	965	1406	1047	1654	1124	1894	1006	1533	885	1526	746	1194	742	1567	698	1894	858	1899	995
Anthophila	Halictidae	Rophitinae	Rophitinae	1014	1445	1548	1146	1475	1146	1369	1172	1265	1223	1040	1109	1151	1061	1345	1031	1345	1031	1485	1036	1736	958	1877	727	1512	817	1426	703	1137	878	1433	633	1805	586	1882	710
Anthophila	Halictidae	Rophitinae	Rophitinae	1003	1153	1477	1084	1417	1056	1357	1049	1274	1055	1170	917	1252	910	1366	937	1396	931	1469	972	1694	986	1833	866	1549	816	1533	725	1265	765	1559	678	1820	733	1840	852
Anthophila	Halictidae	Rophitinae	Rophitinae	790	1466	1263	1366	1201	1344	1151	1340	1069	1347	942	1226	1031	1217	1160	1236	1185	1226	1247	1259	1481	1253	1604	1126	1328	1107	1299	1012	1038	1077	1318	960	1589	997	1614	1115
Anthophila	Halictidae	Rophitinae	Rophitinae	1133	1267	1646	1262	1609	1225	1508	1198	1427	1197	1309	1036	1397	1035	1549	1087	1570	1084	1664	1148	1870	1196	2063	1069	1759	995	1733	876	1448	901	1765	831	2077	936	2070	1056
Anthophila	Halictidae	Rophitinae	Rophitinae	989	1390	1505	1342	1457	1310	1359	1297	1272	1306	1152	1150	1253	1148	1396	1187	1422	1182	1503	1232	1715	1251	1870	1125	1576	1082	1544	971	1275	1015	1568	928	1870	994	1883	1114
Anthophila	Halictidae	Rophitinae	Rophitinae	1137	1012	1638	1200	1599	1143	1530	1097	1447	1065	1382	848	1472	886	1614	1001	1614	1001	1696	1097	1889	1215	2126	1160	1844	987	1864	851	1576	770	1915	815	2171	1025	2141	1153
Anthophila	Halictidae	Rophitinae	Rophitinae	1238	1515	1754	1430	1709	1406	1614	1396	1515	1409	1374	1257	1462	1245	1632	1286	1652	1278	1745	1319	1964	1332	2126	1184	1818	1158	1768	1049	1496	1115	1787	1000	2118	1055	2136	1170
Anthophila	Halictidae	Rophitinae	Rophitinae	1272	1355	1835	1338	1799	1309	1678	1282	1598	1280	1464	1112	1556	1113	1713	1165	1739	1160	1844	1223	2065	1264	2254	1127	1944	1061	1904	938	1607	967	1928	886	2264	987	2261	1115
Anthophila	Halictidae	Rophitinae	Rophitinae	347	1581	1546	1542	1413	1456	1195	1404	1029	1409	760	1024	938	1019	1280	1139	1315	1130	1555	1273	2045	1362	2524	1028	1814	901	1758	603	1057	698	1837	501	2540	770	2544	999
Anthophila	Megachilidae	Fideliinae	Fideliini	1255	1158	1605	1245	1530	1162	1465	1131	1398	1121	1373	880	1413	877	1558	955	1623	966	1727	1068	2000	1182	2193	1089	2053	990	1989	821	1569	796	2044	785	2339	953	2237	1076
Anthophila	Megachilidae	Fideliinae	Fideliini	1437	1288	1795	1340	1699	1262	1631	1238	1573	1237	1515	1016	1558	1012	1701	1069	1778	1077	1873	1151	2151	1242	2336	1141	2181	1057	2107	901	1705	919	2158	863	2477	1004	2380	1128
Anthophila	Megachilidae	Fideliinae	Fideliini	1013	1282	1379	1354	1299	1262	1218	1228	1150	1227	1103	982	1149	977	1296	1054	1372	1063	1498	1165	1758	1263	1955	1160	1786	1061	1720	898	1305	890	1777	854	2084	1008	1989	1146
Anthophila	Megachilidae	Fideliinae	Fideliini	1230	1181	1532	1333	1478	1234	1421	1191	1353	1165	1380	939	1416	943	1520	1040	1608	1074	1680	1178	1922	1335	2124	1290	1985	1156	1967	1004	1590	897	2027	973	2280	1189	2168	1285
Anthophila	Megachilidae	Fideliinae	Fideliini	1321	1218	1668	1223	1595	1164	1523	1146	1452	1152	1384	954	1433	942	1574	985	1651	982	1751	1044	2019	1089	2183	975	2013	917	1931	785	1557	839	1968	731	2264	819	2206	956
Anthophila	Megachilidae	Fideliinae	Fideliini	937	1243	1573	1301	1479	1230	1372	1190	1265	1175	1228	940	1309	933	1450	984	1547	989	1731	1103	1991	1171	2239	1022	2038	942	1975	758	1484	800	2037	695	2380	832	2274	1003
Anthophila	Megachilidae	Fideliinae	Fideliini	776	1282	1450	1304	1349	1230	1250	1196	1132	1187	1073	949	1165	940	1319	986	1413	982	1609	1087	1884	1127	2151	965	1934	897	1852	710	1334	788	1919	639	2263	752	2180	943
Anthophila	Megachilidae	Fideliinae	Fideliini	367	1637	1076	1654	925	1519	767	1477	570	1488	440	1042	541	1028	832	1132	1040	1134	1212	1266	1791	1375	2085	1134	1731	1010	1530	715	749	813	1600	625	2267	830	2131	1099
Anthophila	Megachilidae	Fideliinae	Fideliini	295	1494	966	1595	828	1440	686	1389	504	1381	403	956	501	946	789	1073	937	1081	1115	1238	1658	1366	1941	1171	1634	1017	1476	731	702	769	1562	649	2175	899	2001	1132
Anthophila	Megachilidae	Fideliinae	Fideliini	448	1721	1122	1730	926	1595	791	1569	593	1591	461	1158	561	1135	856	1231	1046	1228	1164	1319	1820	1420	2103	1186	1765	1077	1553	801	753	928	1633	701	2299	881	2146	1149
Anthophila	Megachilidae	Fideliinae	Fideliini	373	1778	1158	1702	933	1578	749	1561	543	1602	329	1137	438	1098	793	1165	977	1145	1206	1269	1860	1277	2152	987	1737	896	1486	605	622	835	1515	545	2351	627	2201	945
Anthophila	Megachilidae	Fideliinae	Fideliini	154	1580	889	1746	717	1555	568	1493	387	1479	307	992	414	987	732	1138	892	1165	1089	1342	1714	1530	2064	1339	1730	1156	1550	813	688	793	1616	746	2344	1054	2119	1310
Anthophila	Megachilidae	Fideliinae	Fideliini	128	1744	940	1635	723	1512	537	1497	311	1546	81	1104	211	1056	555	1113	705	1085	981	1182	1666	1151	1914	847	1482	777	1204	534	380	814	1234	453	2103	490	1955	789
Anthophila	Megachilidae	Fideliinae	Fideliini	895	1852	1528	1499	1325	1466	1127	1525	979	1624	599	1303	669	1232	992	1163	1167	1047	1428	1070	2072	813	2197	441	1805	511	1451	354	748	919	1458	262	2251	25	2221	377
Anthophila	Megachilidae	Fideliinae	Fideliini	408	1745	1118	1755	951	1607	777	1568	605	1584	457	1134	547	1107	850	1203	1032	1192	1260	1332	1857	1411	2128	1168	1785	1050	1575	774	761	872	1636	677	2353	846	2179	1127
Anthophila	Megachilidae	Fideliinae	Fideliini	168	1208	904	1421	722	1201	584	1131	399	1105	372	607	487	611	740	785	938	848	1075	1016	1691	1291	2067	1115	1773	906	1646	531	758	433	1718	475	2391	857	2131	1086
Anthophila	Megachilidae	Fideliinae	Fideliini	314	1439	1000	1421	773	1280	651	1258	463	1291	288	823	392	796	673	879	891	865	1086	988	1754	1064	2057	788	1673	680	1442	388	611	559	1482	310	2250	459	2092	747
Anthophila	Megachilidae	Fideliinae	Fideliini	1310	1859	1816	1406	1588	1447	1495	1498	1346	1656	945	1458	997	1371	1303	1229	1410	1106	1626	1079	2103	756	2145	408	1853	542	1512	501	1004	1088	1493	393	2089	69	2171	326
Anthophila	Megachilidae	Fideliinae	Fideliini	473	1827	1115	1511	881	1480	714	1530	563	1637	209	1281	295	1214	631	1144	768	1064	1017	1090	1605	878	1749	500	1411	554	1055	411	365	916	1061	349	1808	99	1778	441
Anthophila	Megachilidae	Fideliinae	Fideliini	164	242	331	236	313	223	275	216	242	217	214	157	236	154	284	169	284	169	349	193	419	194	490	153	408	136	397	94	277	107	409	76	533	103	495	147
Anthophila	Melittidae	Meganomiinae	Meganomiinae	731	954	1406	1229	1319	1119	1190	1056	1041	993	1040	743	1134	779	1251	890	1442	938	1469	1003	1898	1256	2429	1227	1875	938	1908	768	1413	662	1991	711	2508	1091	2430	1201
Anthophila	Melittidae	Meganomiinae	Meganomiinae	920	1079	1596	1291	1521	1202	1373	1136	1245	1093	1228	893	1331	923	1443	1012	1612	1054	1646	1107	2040	1306	2509	1266	1956	1021	1976	878	1523	806	2054	826	2534	1180	2503	1237
Anthophila	Melittidae	Meganomiinae	Meganomiinae	815	782	1408	1239	1358	1109	1236	997	1140	918	1176	688	1258	744	1349	888	1495	990	1503	1040	1831	1390	2292	1482	1862	1076	1932	942	1512	704	2020	907	2382	1379	2294	1444
Anthophila	Melittidae	Meganomiinae	Meganomiinae	967	1150	1675	1367	1581	1271	1441	1213	1309	1173	1284	964	1383	991	1510	1091	1666	1126	1691	1170	2114	1375	2555	1311	2035	1104	2044	951	1579	875	2112	901	2592	1236	2553	1294
Anthophila	Melittidae	Meganomiinae	Meganomiinae	670	870	1401	982	1284	893	1138	862	1000	840	948	641	1037	646	1181	724	1347	738	1375	774	1846	910	2301	785	1728	648	1709	493	1219	499	1771	431	2317	692	2289	760
Anthophila	Melittidae	Meganomiinae	Meganomiinae	785	948	1469	1291	1398	1183	1241	1082	1134	1026	1131	795	1232	844	1336	962	1507	1035	1521	1082	1929	1384	2432	1404	1892	1073	1945	895	1476	751	2040	845	2520	1287	2429	1362
Anthophila	Melittidae	Meganomiinae	Meganomiinae	758	1284	1578	1407	1459	1315	1266	1272	1142	1256	1070	1012	1183	1023	1335	1113	1520	1126	1556	1174	2079	1311	2575	1156	1922	1016	1916	830	1410	844	2000	752	2636	1012	2565	1124
Anthophila	Melittidae	Meganomiinae	Meganomiinae	825	1170	1598	1308	1495	1223	1315	1171	1185	1152	1119	914	1231	929	1374	1014	1557	1034	1597	1082	2110	1236	2570	1111	1943	947	1943	764	1454	766	2018	689	2614	963	2551	1068
Anthophila	Melittidae	Meganomiinae	Meganomiinae	734	947	1394	1384	1337	1258	1200	1153	1075	1067	1112	830	1210	889	1299	1026	1466	1115	1484	1177	1893	1514	2378	1580	1876	1193	1936	1025	1487	824	2037	981	2478	1463	2379	1532
Anthophila	Melittidae	Meganomiinae	Meganomiinae	929	1256	1682	1255	1565	1193	1406	1175	1264	1175	1167	957	1282	956	1429	1016	1601	1006	1639	1043	2144	1125	2581	926	1970	863	1944	695	1464	759	1999	606	2606	791	2560	893
Anthophila	Melittidae	Melittinae	Melittini	921	1045	1505	1135	1421	1075	1341	1046	1254	1029	1138	844	1208	852	1371	932	1464	949	1490	982	1909	1046	2038	969	1710	859	1702	723	1281	705	1748	659	2095	836	2054	953
Anthophila	Melittidae	Melittinae	Melittini	1487	1042	2099	1257	2024	1178	1938	1131	1831	1091	1738	863	1850	897	2003	1001	2106	1033	2138	1089	2553	1237	2750	1179	2411	1003	2418	846	1990	749	2492	785	2823	1042	2758	1167
Anthophila	Melittidae	Melittinae	Melittini	1571	848	2075	1271	2033	1163	1964	1081	1893	1013	1885	749	1977	822	2092	984	2164	1043	2178	1112	2514	1414	2735	1428	2464	1118	2524	958	2168	714	2623	921	2845	1304	2746	1421
Anthophila	Melittidae	Melittinae	Melittini	1337	1172	1969	1327	1888	1250	1793	1207	1701	1180	1586	962	1667	976	1851	1081	1957	1105	1997	1159	2434	1270	2636	1193	2252	1040	2245	881	1800	820	2303	810	2689	1047	2649	1179
Anthophila	Melittidae	Melittinae	Melittini	763	1270	1280	1259	1207	1219	1115	1205	1057	1206	910	1045	965	1041	1146	1092	1230	1090	1274	1125	1620	1138	1751	1039	1436	982	1406	865	1048	894	1432	814	1793	921	1772	1026
Anthophila	Melittidae	Melittinae	Melittini	808	1205	1310	1236	1230	1188	1179	1178	1073	1179	976	1012	1041	1021	1202	1084	1282	1086	1293	1105	1620	1144	1753	1062	1462	1001	1429	893	1117	896	1454	843	1794	956	1779	1050
Anthophila	Melittidae	Melittinae	Melittini	910	1343	1409	1321	1332	1283	1249	1270	1192	1272	1057	1116	1116	1113	1288	1160	1364	1160	1390	1185	1719	1208	1848	1114	1550	1066	1529	959	1193	983	1555	910	1888	1006	1868	1098
Anthophila	Melittidae	Melittinae	Melittini	852	1379	1370	1307	1301	1276	1218	1272	1137	1282	992	1141	1051	1133	1233	1167	1313	1157	1348	1182	1669	1164	1797	1053	1497	1036	1453	929	1113	986	1472	880	1835	943	1822	1038
Anthophila	Melittidae	Melittinae	Melittini	936	1301	1385	1295	1309	1255	1257	1243	1181	1244	1073	1102	1117	1102	1270	1150	1357	1154	1373	1174	1682	1206	1823	1121	1538	1066	1505	964	1191	983	1533	920	1863	1026	1843	1110
Anthophila	Melittidae	Melittinae	Melittini	1025	906	1478	1204	1439	1134	1383	1076	1304	1020	1291	807	1358	855	1463	995	1528	1038	1545	1095	1813	1305	1985	1288	1755	1065	1794	948	1489	763	1839	923	2075	1199	2018	1289
Anthophila	Melittidae	Melittinae	Melittini	753	1324	1354	1320	1284	1281	1194	1264	1086	1265	937	1101	1024	1100	1219	1158	1298	1159	1333	1187	1708	1201	1868	1088	1522	1047	1486	910	1086	947	1501	859	1920	985	1890	1078
Anthophila	Melittidae	Melittinae	Melittini	641	1241	1235	1296	1164	1241	1066	1214	971	1209	830	1022	923	1034	1109	1110	1203	1125	1228	1151	1620	1209	1777	1121	1440	1028	1410	890	996	880	1436	841	1842	1008	1810	1110
Anthophila	Melittidae	Melittinae	Melittini	735	1322	1291	1287	1217	1248	1119	1238	1050	1243	882	1091	975	1093	1154	1134	1234	1132	1264	1154	1610	1151	1752	1035	1427	1014	1382	891	1016	946	1392	842	1783	930	1778	1021
Anthophila	Melittidae	Melittinae	Melittini	665	1265	1252	1262	1179	1213	1107	1202	986	1199	829	1028	940	1035	1121	1095	1192	1097	1230	1129	1599	1158	1763	1059	1426	992	1393	875	1004	889	1407	840	1804	971	1791	1049
Anthophila	Melittidae	Melittinae	Melittini	719	1368	1308	1353	1237	1311	1135	1295	1065	1297	895	1135	989	1136	1167	1188	1261	1189	1294	1216	1679	1240	1840	1145	1488	1086	1449	947	1043	984	1462	902	1887	1022	1867	1132
Anthophila	Melittidae	Melittinae	Melittini	1021	894	1651	1112	1616	1058	1503	984	1396	939	1318	707	1417	744	1559	860	1653	894	1725	994	2064	1155	2345	1132	1941	898	1971	766	1552	618	2050	702	2412	1019	2361	1122
Anthophila	Melittidae	Melittinae	Melittini	1407	518	1924	769	1893	715	1800	650	1684	591	1654	400	1744	437	1854	554	1930	586	1974	668	2255	841	2510	860	2168	615	2200	498	1861	330	2268	456	2557	755	2518	845
Anthophila	Melittidae	Melittinae	Melittini	998	825	1592	1189	1553	1107	1462	1015	1365	955	1332	683	1427	740	1546	897	1634	950	1697	1079	1996	1316	2297	1336	1937	1015	2010	871	1587	628	2099	824	2407	1234	2315	1330
Anthophila	Melittidae	Melittinae	Melittini	822	1199	1516	1232	1453	1180	1325	1150	1194	1150	1041	953	1165	958	1324	1019	1441	1025	1532	1091	1930	1121	2202	996	1695	917	1688	789	1283	779	1756	702	2166	851	2185	975
Anthophila	Melittidae	Melittinae	Melittini	880	1220	1527	1324	1469	1273	1356	1228	1240	1212	1112	1003	1228	1022	1376	1100	1471	1120	1554	1192	1922	1271	2179	1171	1732	1044	1730	896	1348	848	1784	817	2188	1032	2173	1149
Anthophila	Stenotritidae	Stenotritidae	Stenotritidae	154	263	372	362	365	345	316	312	258	285	255	215	296	231	322	257	384	287	406	320	538	379	640	362	527	297	537	258	364	201	555	238	687	337	669	362
Anthophila	Stenotritidae	Stenotritidae	Stenotritidae	157	216	308	188	298	179	263	176	224	182	202	141	228	133	255	142	288	138	316	150	388	143	441	94	354	97	349	60	241	96	360	41	468	54	458	83
ApoidWasp	Ampulicidae	Ampulicinae	Ampulicini	531	1212	1456	1366	1256	1263	1050	1202	825	1201	544	891	902	910	1104	1031	1501	1088	1330	1100	1938	1268	2208	1102	1773	946	1785	754	1058	710	1865	714	2334	894	2222	1077
ApoidWasp	Ampulicidae	Ampulicinae	Ampulicini	758	903	1564	1217	1380	1081	1222	994	1029	949	821	627	1128	703	1279	836	1672	983	1481	952	1976	1215	2249	1123	1923	907	1958	749	1344	551	2030	729	2401	971	2259	1100
ApoidWasp	Ampulicidae	Ampulicinae	Ampulicini	454	950	1503	1123	1239	1003	1066	947	807	939	473	603	874	635	1091	752	1546	814	1354	822	2012	995	2292	829	1847	659	1853	448	1078	393	1942	419	2429	607	2313	793
ApoidWasp	Ampulicidae	Ampulicinae	Ampulicini	555	1320	1611	1243	1343	1187	1144	1179	896	1229	501	990	917	928	1128	984	1594	937	1392	991	2068	1024	2319	774	1833	716	1794	538	1040	657	1868	474	2374	540	2306	743
ApoidWasp	Ampulicidae	Ampulicinae	Ampulicini	455	770	1422	1388	1192	1160	1018	1032	758	898	623	406	975	585	1149	822	1569	1081	1351	1000	1958	1476	2299	1409	1933	1075	2026	857	1263	414	2126	853	2513	1237	2331	1388
ApoidWasp	Ampulicidae	Ampulicinae	Ampulicini	1047	881	1475	1246	1412	1139	1330	1051	1088	879	1157	654	1364	826	1420	940	1667	1133	1546	1071	1808	1381	2047	1373	1876	1152	1932	1026	1556	750	1992	1020	2174	1286	2064	1356
ApoidWasp	Ampulicidae	Ampulicinae	Ampulicini	892	1175	1302	1275	1258	1238	1146	1184	962	1156	921	972	1118	1033	1183	1084	1430	1137	1332	1137	1622	1270	1785	1194	1592	1087	1608	986	1253	912	1647	960	1852	1076	1794	1175
ApoidWasp	Ampulicidae	Ampulicinae	Ampulicini	1124	940	1531	1147	1488	1101	1378	1014	1188	938	1196	748	1365	847	1435	931	1673	1046	1565	1014	1830	1209	2007	1176	1843	1030	1886	933	1531	773	1930	924	2096	1077	2024	1164
ApoidWasp	Ampulicidae	Ampulicinae	Ampulicini	1147	888	1558	1234	1515	1159	1430	1055	1242	919	1302	733	1474	889	1520	979	1735	1148	1630	1094	1862	1360	2060	1355	1899	1151	1959	1063	1643	834	2021	1061	2158	1267	2071	1334
ApoidWasp	Ampulicidae	Ampulicinae	Ampulicini	1371	1258	1889	1297	1819	1262	1682	1230	1457	1234	1370	1037	1609	1063	1706	1112	1981	1121	1875	1139	2214	1226	2380	1102	2122	1030	2114	911	1707	909	2166	878	2409	965	2378	1082
ApoidWasp	Crabronidae	Larrinae	Larrinae	912	1388	1290	1370	1236	1332	1144	1316	1049	1315	832	1135	1159	1123	1008	1159	1219	1138	1299	1182	1690	1207	1908	1048	1578	998	1497	880	1115	905	1520	849	2012	941	1999	1004
ApoidWasp	Crabronidae	Larrinae	Larrinae	883	1264	1257	1334	1208	1273	1136	1245	1042	1217	850	979	1183	1058	1032	1060	1237	1084	1307	1150	1711	1273	1941	1175	1634	1047	1583	897	1183	825	1607	882	2078	1101	2036	1155
ApoidWasp	Crabronidae	Larrinae	Larrinae	917	1215	1320	1230	1259	1175	1171	1159	1078	1148	854	935	1204	959	1039	983	1266	982	1343	1027	1762	1088	2004	951	1655	869	1577	732	1169	725	1606	707	2123	861	2095	917
ApoidWasp	Crabronidae	Larrinae	Larrinae	983	1093	1363	1111	1294	1060	1208	1035	1122	1022	924	840	1244	859	1106	884	1295	877	1371	931	1748	990	1953	853	1657	779	1601	655	1240	651	1628	635	2079	751	2057	814
ApoidWasp	Crabronidae	Larrinae	Larrinae	1007	1113	1349	1246	1316	1181	1241	1137	1138	1092	1021	852	1313	960	1175	951	1363	995	1420	1070	1757	1234	2014	1169	1735	1009	1706	868	1360	751	1734	856	2158	1120	2114	1164
ApoidWasp	Crabronidae	Philanthinae	Philanthinae	509	1703	1369	1596	1225	1548	1072	1543	933	1565	625	1331	957	1339	1009	1363	1190	1329	1333	1401	1860	1358	2157	1090	1607	1131	1569	961	994	1036	1580	864	2199	935	2184	1065
ApoidWasp	Crabronidae	Philanthinae	Philanthinae	375	1221	1225	1311	1091	1232	949	1194	800	1189	552	878	883	967	931	1009	1107	1019	1231	1122	1722	1212	2063	1034	1552	942	1554	769	1002	702	1583	688	2136	899	2094	1013
ApoidWasp	Crabronidae	Philanthinae	Philanthinae	518	1296	1346	1410	1238	1336	1097	1299	954	1284	721	985	1018	1068	1064	1105	1228	1121	1369	1232	1881	1313	2189	1149	1685	1043	1679	889	1148	803	1718	803	2264	1014	2225	1129
ApoidWasp	Crabronidae	Philanthinae	Philanthinae	430	1270	1208	1289	1084	1227	966	1206	807	1210	553	920	871	965	926	1003	1087	1002	1225	1114	1679	1151	2022	939	1500	893	1485	725	950	697	1520	646	2071	800	2046	918
ApoidWasp	Crabronidae	Philanthinae	Philanthinae	302	1184	1051	1338	944	1263	822	1223	649	1196	480	891	768	982	815	1026	976	1055	1071	1164	1522	1274	1864	1122	1389	1008	1401	861	896	748	1441	788	1935	1000	1890	1107
ApoidWasp	Sphecidae	Ammophilinae	Ammophilinae	525	1349	1099	1402	971	1305	833	1270	771	1264	677	1082	885	1110	870	1118	1026	1136	1093	1186	1699	1241	2243	1091	1642	1019	1369	906	1005	954	1409	851	2344	1026	2282	1076
ApoidWasp	Sphecidae	Ammophilinae	Ammophilinae	596	1423	1168	1446	1031	1364	903	1337	828	1335	697	1166	939	1185	913	1196	1087	1206	1149	1250	1756	1271	2259	1109	1673	1069	1406	966	1038	1033	1442	902	2349	1047	2295	1094
ApoidWasp	Sphecidae	Ammophilinae	Ammophilinae	477	1423	1012	1385	891	1323	744	1313	677	1315	543	1162	771	1153	747	1167	912	1151	998	1193	1539	1146	1993	937	1436	954	1168	888	841	999	1210	831	2070	877	2009	922
ApoidWasp	Sphecidae	Ammophilinae	Ammophilinae	696	1394	1129	1369	1031	1302	912	1288	884	1287	784	1146	966	1148	942	1159	1067	1154	1114	1189	1597	1176	1976	1020	1524	1023	1308	936	1056	1016	1324	893	2053	970	2005	1008
ApoidWasp	Sphecidae	Ammophilinae	Ammophilinae	691	1338	1135	1289	1039	1227	900	1218	875	1219	747	1082	929	1070	909	1082	1037	1070	1130	1105	1586	1071	1969	870	1483	899	1266	829	1017	922	1280	778	2023	807	1988	856
ApoidWasp	Sphecidae	Sphecinae	Sphecinae	751	1477	1338	1445	1204	1372	1133	1357	1002	1353	877	1146	1092	1115	1052	1138	1263	1127	1356	1179	2002	1155	2425	938	1854	893	1639	769	1243	880	1679	700	2502	821	2456	924
ApoidWasp	Sphecidae	Sphecinae	Sphecinae	715	1357	1284	1374	1153	1308	1045	1277	961	1266	875	1033	1079	1020	1019	1048	1222	1066	1322	1146	1938	1196	2410	1025	1849	921	1657	785	1249	829	1712	719	2502	934	2442	1012
ApoidWasp	Sphecidae	Sphecinae	Sphecinae	718	1389	1340	1400	1229	1327	1105	1301	995	1289	886	1071	1110	1056	1060	1078	1249	1084	1363	1154	2031	1172	2527	980	1922	912	1720	780	1286	859	1769	704	2610	880	2558	965
ApoidWasp	Sphecidae	Sphecinae	Sphecinae	711	1477	1294	1422	1195	1372	1055	1353	966	1352	829	1155	1048	1123	1005	1142	1182	1134	1288	1197	1860	1156	2266	933	1754	926	1534	820	1168	925	1573	751	2346	828	2302	918
ApoidWasp	Sphecidae	Sphecinae	Sphecinae	661	1434	1194	1449	1108	1388	993	1355	903	1346	810	1155	1029	1160	982	1182	1150	1186	1229	1247	1816	1278	2225	1126	1731	1042	1581	933	1171	979	1629	870	2336	1042	2256	1114

## Sheet: Entomological collections
Family	Subfamily	Tribe	Collections
Andrenidae	Andreninae	Andreninae	UMONS, Belgium
Andrenidae	Andreninae	Andreninae	UMONS, Belgium
Andrenidae	Andreninae	Andreninae	UMONS, Belgium
Andrenidae	Andreninae	Andreninae	UMONS, Belgium
Andrenidae	Andreninae	Andreninae	UMONS, Belgium
Andrenidae	Andreninae	Andreninae	UMONS, Belgium
Andrenidae	Andreninae	Andreninae	UMONS, Belgium
Andrenidae	Andreninae	Andreninae	UMONS, Belgium
Andrenidae	Andreninae	Andreninae	UMONS, Belgium
Andrenidae	Andreninae	Andreninae	UMONS, Belgium
Andrenidae	Andreninae	Andreninae	UMONS, Belgium
Andrenidae	Andreninae	Andreninae	UMONS, Belgium
Andrenidae	Andreninae	Andreninae	UMONS, Belgium
Andrenidae	Andreninae	Andreninae	UMONS, Belgium
Andrenidae	Andreninae	Andreninae	UMONS, Belgium
Andrenidae	Andreninae	Andreninae	NBC, Leiden, Netherlands
Andrenidae	Andreninae	Andreninae	NBC, Leiden, Netherlands
Andrenidae	Andreninae	Andreninae	NBC, Leiden, Netherlands
Andrenidae	Andreninae	Andreninae	NBC, Leiden, Netherlands
Andrenidae	Andreninae	Andreninae	NBC, Leiden, Netherlands
Andrenidae	Oxaeinae	Oxaeinae	NBC, Leiden, Netherlands
Andrenidae	Oxaeinae	Oxaeinae	IRSNB, Belgium
Andrenidae	Oxaeinae	Oxaeinae	IRSNB, Belgium
Andrenidae	Oxaeinae	Oxaeinae	Michener 2000
Andrenidae	Oxaeinae	Oxaeinae	NBC, Leiden, Netherlands
Andrenidae	Panurginae	Melitturgini	ULg, Belgium
Andrenidae	Panurginae	Melitturgini	Michener 2000
Andrenidae	Panurginae	Melitturgini	ULg, Belgium
Andrenidae	Panurginae	Melitturgini	ULg, Belgium
Andrenidae	Panurginae	Melitturgini	ULg, Belgium
Andrenidae	Panurginae	Melitturgini	ULg, Belgium
Andrenidae	Panurginae	Melitturgini	ULg, Belgium
Andrenidae	Panurginae	Protandrenini	ULg, Belgium
Andrenidae	Panurginae	Protandrenini	ULg, Belgium
Andrenidae	Panurginae	Protandrenini	ULg, Belgium
Andrenidae	Panurginae	Protandrenini	ULg, Belgium
Apidae	Apinae	Ancylini	NBC, Leiden, Netherlands
Apidae	Apinae	Ancylini	NBC, Leiden, Netherlands
Apidae	Apinae	Ancylini	NBC, Leiden, Netherlands
Apidae	Apinae	Ancylini	NBC, Leiden, Netherlands
Apidae	Apinae	Ancylini	NBC, Leiden, Netherlands
Apidae	Apinae	Ancylini	NBC, Leiden, Netherlands
Apidae	Apinae	Ancylini	NBC, Leiden, Netherlands
Apidae	Apinae	Ancylini	NBC, Leiden, Netherlands
Apidae	Apinae	Ancylini	NBC, Leiden, Netherlands
Apidae	Apinae	Ancylini	NBC, Leiden, Netherlands
Apidae	Apinae	Ancylini	NBC, Leiden, Netherlands
Apidae	Apinae	Ancylini	NBC, Leiden, Netherlands
Apidae	Apinae	Ancylini	NBC, Leiden, Netherlands
Apidae	Apinae	Ancylini	NBC, Leiden, Netherlands
Apidae	Apinae	Ancylini	NBC, Leiden, Netherlands
Apidae	Apinae	Ancylini	NBC, Leiden, Netherlands
Apidae	Apinae	Anthophorini	UMONS, Belgium
Apidae	Apinae	Anthophorini	UMONS, Belgium
Apidae	Apinae	Anthophorini	UMONS, Belgium
Apidae	Apinae	Anthophorini	UMONS, Belgium
Apidae	Apinae	Anthophorini	UMONS, Belgium
Apidae	Apinae	Anthophorini	UMONS, Belgium
Apidae	Apinae	Anthophorini	UMONS, Belgium
Apidae	Apinae	Anthophorini	UMONS, Belgium
Apidae	Apinae	Anthophorini	UMONS, Belgium
Apidae	Apinae	Anthophorini	UMONS, Belgium
Apidae	Apinae	Anthophorini	UMONS, Belgium
Apidae	Apinae	Anthophorini	UMONS, Belgium
Apidae	Apinae	Anthophorini	UMONS, Belgium
Apidae	Apinae	Anthophorini	UMONS, Belgium
Apidae	Apinae	Anthophorini	UMONS, Belgium
Apidae	Apinae	Anthophorini	Natural History Museum, The University of Kansas
Apidae	Apinae	Anthophorini	Natural History Museum, The University of Kansas
Apidae	Apinae	Anthophorini	Natural History Museum, The University of Kansas
Apidae	Apinae	Anthophorini	Natural History Museum, The University of Kansas
Apidae	Apinae	Anthophorini	Natural History Museum, The University of Kansas
Apidae	Apinae	Apini	NHM, London
Apidae	Apinae	Apini	NHM, London
Apidae	Apinae	Apini	NHM, London
Apidae	Apinae	Apini	NHM, London
Apidae	Apinae	Apini	NHM, London
Apidae	Apinae	Apini	NHM, London
Apidae	Apinae	Apini	NHM, London
Apidae	Apinae	Apini	NHM, London
Apidae	Apinae	Apini	NHM, London
Apidae	Apinae	Apini	NHM, London
Apidae	Apinae	Apini	NHM, London
Apidae	Apinae	Apini	NHM, London
Apidae	Apinae	Apini	NHM, London
Apidae	Apinae	Apini	NHM, London
Apidae	Apinae	Apini	UMONS, Belgium
Apidae	Apinae	Apini	UMONS, Belgium
Apidae	Apinae	Apini	UMONS, Belgium
Apidae	Apinae	Apini	UMONS, Belgium
Apidae	Apinae	Apini	UMONS, Belgium
Apidae	Apinae	Apini	UMONS, Belgium
Apidae	Apinae	Bombini	UMONS, Belgium
Apidae	Apinae	Bombini	UMONS, Belgium
Apidae	Apinae	Bombini	UMONS, Belgium
Apidae	Apinae	Bombini	UMONS, Belgium
Apidae	Apinae	Bombini	UMONS, Belgium
Apidae	Apinae	Bombini	UMONS, Belgium
Apidae	Apinae	Bombini	UMONS, Belgium
Apidae	Apinae	Bombini	UMONS, Belgium
Apidae	Apinae	Bombini	UMONS, Belgium
Apidae	Apinae	Bombini	UMONS, Belgium
Apidae	Apinae	Bombini	UMONS, Belgium
Apidae	Apinae	Bombini	UMONS, Belgium
Apidae	Apinae	Bombini	UMONS, Belgium
Apidae	Apinae	Bombini	UMONS, Belgium
Apidae	Apinae	Bombini	UMONS, Belgium
Apidae	Apinae	Bombini	UMONS, Belgium
Apidae	Apinae	Bombini	UMONS, Belgium
Apidae	Apinae	Bombini	UMONS, Belgium
Apidae	Apinae	Bombini	UMONS, Belgium
Apidae	Apinae	Bombini	UMONS, Belgium
Apidae	Apinae	Centridini	NHM, London
Apidae	Apinae	Centridini	NHM, London
Apidae	Apinae	Centridini	Natural History Museum, The University of Kansas
Apidae	Apinae	Centridini	Natural History Museum, The University of Kansas
Apidae	Apinae	Centridini	Natural History Museum, The University of Kansas
Apidae	Apinae	Centridini	NHM, London
Apidae	Apinae	Centridini	NHM, London
Apidae	Apinae	Centridini	NHM, London
Apidae	Apinae	Centridini	NHM, London
Apidae	Apinae	Centridini	NHM, London
Apidae	Apinae	Centridini	NHM, London
Apidae	Apinae	Centridini	NHM, London
Apidae	Apinae	Centridini	NHM, London
Apidae	Apinae	Centridini	NHM, London
Apidae	Apinae	Centridini	NHM, London
Apidae	Apinae	Centridini	NHM, London
Apidae	Apinae	Centridini	NHM, London
Apidae	Apinae	Centridini	NHM, London
Apidae	Apinae	Centridini	NHM, London
Apidae	Apinae	Centridini	NHM, London
Apidae	Apinae	Emphorini	NBC, Leiden, Netherlands
Apidae	Apinae	Emphorini	NBC, Leiden, Netherlands
Apidae	Apinae	Emphorini	NBC, Leiden, Netherlands
Apidae	Apinae	Emphorini	NBC, Leiden, Netherlands
Apidae	Apinae	Emphorini	NBC, Leiden, Netherlands
Apidae	Apinae	Emphorini	Michener 2000
Apidae	Apinae	Emphorini	NBC, Leiden, Netherlands
Apidae	Apinae	Emphorini	NBC, Leiden, Netherlands
Apidae	Apinae	Emphorini	NBC, Leiden, Netherlands
Apidae	Apinae	Emphorini	NBC, Leiden, Netherlands
Apidae	Apinae	Emphorini	NBC, Leiden, Netherlands
Apidae	Apinae	Emphorini	NBC, Leiden, Netherlands
Apidae	Apinae	Emphorini	NBC, Leiden, Netherlands
Apidae	Apinae	Emphorini	Michener 2000
Apidae	Apinae	Emphorini	NBC, Leiden, Netherlands
Apidae	Apinae	Emphorini	NBC, Leiden, Netherlands
Apidae	Apinae	Emphorini	NBC, Leiden, Netherlands
Apidae	Apinae	Emphorini	NBC, Leiden, Netherlands
Apidae	Apinae	Emphorini	NBC, Leiden, Netherlands
Apidae	Apinae	Emphorini	NBC, Leiden, Netherlands
Apidae	Apinae	Ericrocidini	NHM, London
Apidae	Apinae	Ericrocidini	NHM, London
Apidae	Apinae	Ericrocidini	NHM, London
Apidae	Apinae	Ericrocidini	NHM, London
Apidae	Apinae	Ericrocidini	NHM, London
Apidae	Apinae	Ericrocidini	NHM, London
Apidae	Apinae	Ericrocidini	NHM, London
Apidae	Apinae	Ericrocidini	NBC, Leiden, Netherlands
Apidae	Apinae	Ericrocidini	NBC, Leiden, Netherlands
Apidae	Apinae	Ericrocidini	NBC, Leiden, Netherlands
Apidae	Apinae	Ericrocidini	NBC, Leiden, Netherlands
Apidae	Apinae	Ericrocidini	NBC, Leiden, Netherlands
Apidae	Apinae	Ericrocidini	NBC, Leiden, Netherlands
Apidae	Apinae	Ericrocidini	NBC, Leiden, Netherlands
Apidae	Apinae	Ericrocidini	NBC, Leiden, Netherlands
Apidae	Apinae	Ericrocidini	NBC, Leiden, Netherlands
Apidae	Apinae	Ericrocidini	NBC, Leiden, Netherlands
Apidae	Apinae	Ericrocidini	NBC, Leiden, Netherlands
Apidae	Apinae	Ericrocidini	NBC, Leiden, Netherlands
Apidae	Apinae	Ericrocidini	NBC, Leiden, Netherlands
Apidae	Apinae	Eucerini	NBC, Leiden, Netherlands
Apidae	Apinae	Eucerini	NBC, Leiden, Netherlands
Apidae	Apinae	Eucerini	NBC, Leiden, Netherlands
Apidae	Apinae	Eucerini	NBC, Leiden, Netherlands
Apidae	Apinae	Eucerini	NBC, Leiden, Netherlands
Apidae	Apinae	Eucerini	NBC, Leiden, Netherlands
Apidae	Apinae	Eucerini	NBC, Leiden, Netherlands
Apidae	Apinae	Eucerini	NBC, Leiden, Netherlands
Apidae	Apinae	Eucerini	NBC, Leiden, Netherlands
Apidae	Apinae	Eucerini	NBC, Leiden, Netherlands
Apidae	Apinae	Eucerini	Musée royal de l'Afrique centrale, Tervuren, Belgium
Apidae	Apinae	Eucerini	Musée royal de l'Afrique centrale, Tervuren, Belgium
Apidae	Apinae	Eucerini	Musée royal de l'Afrique centrale, Tervuren, Belgium
Apidae	Apinae	Eucerini	Musée royal de l'Afrique centrale, Tervuren, Belgium
Apidae	Apinae	Eucerini	Musée royal de l'Afrique centrale, Tervuren, Belgium
Apidae	Apinae	Eucerini	NBC, Leiden, Netherlands
Apidae	Apinae	Eucerini	NBC, Leiden, Netherlands
Apidae	Apinae	Eucerini	NBC, Leiden, Netherlands
Apidae	Apinae	Eucerini	NBC, Leiden, Netherlands
Apidae	Apinae	Eucerini	NBC, Leiden, Netherlands
Apidae	Apinae	Euglossini	NHM, London
Apidae	Apinae	Euglossini	NHM, London
Apidae	Apinae	Euglossini	NHM, London
Apidae	Apinae	Euglossini	NHM, London
Apidae	Apinae	Euglossini	NHM, London
Apidae	Apinae	Euglossini	NHM, London
Apidae	Apinae	Euglossini	NHM, London
Apidae	Apinae	Euglossini	NHM, London
Apidae	Apinae	Euglossini	NHM, London
Apidae	Apinae	Euglossini	NBC, Leiden, Netherlands
Apidae	Apinae	Euglossini	NBC, Leiden, Netherlands
Apidae	Apinae	Euglossini	NBC, Leiden, Netherlands
Apidae	Apinae	Euglossini	NBC, Leiden, Netherlands
Apidae	Apinae	Euglossini	NBC, Leiden, Netherlands
Apidae	Apinae	Euglossini	NBC, Leiden, Netherlands
Apidae	Apinae	Euglossini	NBC, Leiden, Netherlands
Apidae	Apinae	Euglossini	NBC, Leiden, Netherlands
Apidae	Apinae	Euglossini	NBC, Leiden, Netherlands
Apidae	Apinae	Euglossini	NBC, Leiden, Netherlands
Apidae	Apinae	Euglossini	NBC, Leiden, Netherlands
Apidae	Apinae	Exomalopsini	NBC, Leiden, Netherlands
Apidae	Apinae	Exomalopsini	NBC, Leiden, Netherlands
Apidae	Apinae	Exomalopsini	NBC, Leiden, Netherlands
Apidae	Apinae	Exomalopsini	NBC, Leiden, Netherlands
Apidae	Apinae	Exomalopsini	Michener 2000
Apidae	Apinae	Isepeolini	Michener 2000
Apidae	Apinae	Melectini	UMONS, Belgium
Apidae	Apinae	Melectini	NBC, Leiden, Netherlands
Apidae	Apinae	Melectini	NBC, Leiden, Netherlands
Apidae	Apinae	Melectini	NBC, Leiden, Netherlands
Apidae	Apinae	Melectini	NBC, Leiden, Netherlands
Apidae	Apinae	Melectini	NBC, Leiden, Netherlands
Apidae	Apinae	Melectini	NBC, Leiden, Netherlands
Apidae	Apinae	Melectini	NBC, Leiden, Netherlands
Apidae	Apinae	Melectini	NBC, Leiden, Netherlands
Apidae	Apinae	Melectini	NBC, Leiden, Netherlands
Apidae	Apinae	Melectini	NHM, London
Apidae	Apinae	Melectini	NHM, London
Apidae	Apinae	Melectini	NHM, London
Apidae	Apinae	Melectini	NHM, London
Apidae	Apinae	Melectini	NHM, London
Apidae	Apinae	Melectini	NHM, London
Apidae	Apinae	Melectini	NHM, London
Apidae	Apinae	Melectini	NHM, London
Apidae	Apinae	Melectini	NHM, London
Apidae	Apinae	Melectini	NHM, London
Apidae	Apinae	Osirini	NBC, Leiden, Netherlands
Apidae	Apinae	Osirini	NBC, Leiden, Netherlands
Apidae	Apinae	Osirini	NBC, Leiden, Netherlands
Apidae	Apinae	Osirini	NBC, Leiden, Netherlands
Apidae	Apinae	Osirini	NBC, Leiden, Netherlands
Apidae	Apinae	Osirini	Michener 2000
Apidae	Apinae	Osirini	Michener 2000
Apidae	Apinae	Protepeolini	Michener 2000
Apidae	Apinae	Protepeolini	Michener 2000
Apidae	Apinae	Tapinotaspidini	Michener 2000
Apidae	Apinae	Tapinotaspidini	Michener 2000
Apidae	Apinae	Tapinotaspidini	Michener 2000
Apidae	Apinae	Tapinotaspidini	NBC, Leiden, Netherlands
Apidae	Apinae	Tapinotaspidini	NBC, Leiden, Netherlands
Apidae	Apinae	Tapinotaspidini	NBC, Leiden, Netherlands
Apidae	Apinae	Tapinotaspidini	NBC, Leiden, Netherlands
Apidae	Apinae	Tapinotaspidini	NBC, Leiden, Netherlands
Apidae	Apinae	Tapinotaspidini	Michener 2000
Apidae	Apinae	Tetrapediini	Michener 2000
Apidae	Apinae	Tetrapediini	Michener 2000
Apidae	Apinae	Tetrapediini	NBC, Leiden, Netherlands
Apidae	Apinae	Tetrapediini	NBC, Leiden, Netherlands
Apidae	Apinae	Tetrapediini	NBC, Leiden, Netherlands
Apidae	Apinae	Tetrapediini	NBC, Leiden, Netherlands
Apidae	Apinae	Tetrapediini	NBC, Leiden, Netherlands
Apidae	Nomadinae	Brachynomadini	Michener 2000
Apidae	Nomadinae	Brachynomadini	Michener 2000
Apidae	Nomadinae	Epeolini	Michener 2000
Apidae	Nomadinae	Epeolini	NBC, Leiden, Netherlands
Apidae	Nomadinae	Epeolini	NBC, Leiden, Netherlands
Apidae	Nomadinae	Epeolini	NBC, Leiden, Netherlands
Apidae	Nomadinae	Epeolini	NBC, Leiden, Netherlands
Apidae	Nomadinae	Epeolini	NBC, Leiden, Netherlands
Apidae	Nomadinae	Epeolini	NBC, Leiden, Netherlands
Apidae	Nomadinae	Epeolini	NBC, Leiden, Netherlands
Apidae	Nomadinae	Epeolini	Michener 2000
Apidae	Nomadinae	Nomadini	UMONS, Belgium
Apidae	Nomadinae	Nomadini	UMONS, Belgium
Apidae	Nomadinae	Nomadini	UMONS, Belgium
Apidae	Nomadinae	Nomadini	UMONS, Belgium
Apidae	Nomadinae	Nomadini	UMONS, Belgium
Apidae	Nomadinae	Nomadini	UMONS, Belgium
Apidae	Nomadinae	Nomadini	UMONS, Belgium
Apidae	Nomadinae	Nomadini	UMONS, Belgium
Apidae	Nomadinae	Nomadini	UMONS, Belgium
Apidae	Nomadinae	Nomadini	UMONS, Belgium
Apidae	Nomadinae	Nomadini	UMONS, Belgium
Apidae	Nomadinae	Nomadini	UMONS, Belgium
Apidae	Nomadinae	Nomadini	UMONS, Belgium
Apidae	Nomadinae	Nomadini	UMONS, Belgium
Apidae	Nomadinae	Nomadini	UMONS, Belgium
Apidae	Nomadinae	Nomadini	UMONS, Belgium
Apidae	Nomadinae	Nomadini	UMONS, Belgium
Apidae	Nomadinae	Nomadini	UMONS, Belgium
Apidae	Nomadinae	Nomadini	UMONS, Belgium
Apidae	Nomadinae	Nomadini	UMONS, Belgium
Apidae	Xylocopinae	Ceratinini	NBC, Leiden, Netherlands
Apidae	Xylocopinae	Ceratinini	NBC, Leiden, Netherlands
Apidae	Xylocopinae	Ceratinini	NBC, Leiden, Netherlands
Apidae	Xylocopinae	Ceratinini	NBC, Leiden, Netherlands
Apidae	Xylocopinae	Ceratinini	NBC, Leiden, Netherlands
Apidae	Xylocopinae	Ceratinini	UMONS, Belgium
Apidae	Xylocopinae	Ceratinini	UMONS, Belgium
Apidae	Xylocopinae	Ceratinini	UMONS, Belgium
Apidae	Xylocopinae	Ceratinini	UMONS, Belgium
Apidae	Xylocopinae	Ceratinini	UMONS, Belgium
Apidae	Xylocopinae	Ceratinini	UMONS, Belgium
Apidae	Xylocopinae	Ceratinini	UMONS, Belgium
Apidae	Xylocopinae	Ceratinini	UMONS, Belgium
Apidae	Xylocopinae	Ceratinini	UMONS, Belgium
Apidae	Xylocopinae	Ceratinini	UMONS, Belgium
Apidae	Xylocopinae	Ceratinini	Musée royal de l'Afrique centrale, Tervuren, Belgium
Apidae	Xylocopinae	Ceratinini	Musée royal de l'Afrique centrale, Tervuren, Belgium
Apidae	Xylocopinae	Ceratinini	Musée royal de l'Afrique centrale, Tervuren, Belgium
Apidae	Xylocopinae	Ceratinini	Musée royal de l'Afrique centrale, Tervuren, Belgium
Apidae	Xylocopinae	Ceratinini	Musée royal de l'Afrique centrale, Tervuren, Belgium
Apidae	Xylocopinae	Xylocopini	UMONS, Belgium
Apidae	Xylocopinae	Xylocopini	UMONS, Belgium
Apidae	Xylocopinae	Xylocopini	UMONS, Belgium
Apidae	Xylocopinae	Xylocopini	UMONS, Belgium
Apidae	Xylocopinae	Xylocopini	UMONS, Belgium
Apidae	Xylocopinae	Xylocopini	UMONS, Belgium
Apidae	Xylocopinae	Xylocopini	UMONS, Belgium
Apidae	Xylocopinae	Xylocopini	UMONS, Belgium
Apidae	Xylocopinae	Xylocopini	UMONS, Belgium
Apidae	Xylocopinae	Xylocopini	UMONS, Belgium
Apidae	Xylocopinae	Xylocopini	UMONS, Belgium
Apidae	Xylocopinae	Xylocopini	UMONS, Belgium
Apidae	Xylocopinae	Xylocopini	UMONS, Belgium
Apidae	Xylocopinae	Xylocopini	UMONS, Belgium
Apidae	Xylocopinae	Xylocopini	UMONS, Belgium
Apidae	Xylocopinae	Xylocopini	UMONS, Belgium
Apidae	Xylocopinae	Xylocopini	UMONS, Belgium
Apidae	Xylocopinae	Xylocopini	UMONS, Belgium
Apidae	Xylocopinae	Xylocopini	UMONS, Belgium
Apidae	Xylocopinae	Xylocopini	UMONS, Belgium
Colletidae	Colletinae	Colletini	UMONS, Belgium
Colletidae	Colletinae	Colletini	UMONS, Belgium
Colletidae	Colletinae	Colletini	UMONS, Belgium
Colletidae	Colletinae	Colletini	UMONS, Belgium
Colletidae	Colletinae	Colletini	UMONS, Belgium
Colletidae	Colletinae	Colletini	UMONS, Belgium
Colletidae	Colletinae	Colletini	UMONS, Belgium
Colletidae	Colletinae	Colletini	UMONS, Belgium
Colletidae	Colletinae	Colletini	UMONS, Belgium
Colletidae	Colletinae	Colletini	UMONS, Belgium
Colletidae	Colletinae	Colletini	UMONS, Belgium
Colletidae	Colletinae	Colletini	UMONS, Belgium
Colletidae	Colletinae	Colletini	UMONS, Belgium
Colletidae	Colletinae	Colletini	UMONS, Belgium
Colletidae	Colletinae	Colletini	UMONS, Belgium
Colletidae	Colletinae	Colletini	UMONS, Belgium
Colletidae	Colletinae	Colletini	UMONS, Belgium
Colletidae	Colletinae	Colletini	UMONS, Belgium
Colletidae	Colletinae	Colletini	UMONS, Belgium
Colletidae	Colletinae	Colletini	UMONS, Belgium
Colletidae	Colletinae	Paracolletini	NBC, Leiden, Netherlands
Colletidae	Colletinae	Paracolletini	NBC, Leiden, Netherlands
Colletidae	Colletinae	Paracolletini	NBC, Leiden, Netherlands
Colletidae	Colletinae	Paracolletini	NBC, Leiden, Netherlands
Colletidae	Colletinae	Paracolletini	NBC, Leiden, Netherlands
Colletidae	Diphaglossinae	Caupolicanini	NBC, Leiden, Netherlands
Colletidae	Diphaglossinae	Caupolicanini	NBC, Leiden, Netherlands
Colletidae	Diphaglossinae	Caupolicanini	NBC, Leiden, Netherlands
Colletidae	Diphaglossinae	Caupolicanini	NBC, Leiden, Netherlands
Colletidae	Diphaglossinae	Caupolicanini	NBC, Leiden, Netherlands
Colletidae	Diphaglossinae	Caupolicanini	Michener 2000
Colletidae	Diphaglossinae	Caupolicanini	NHM, London
Colletidae	Diphaglossinae	Caupolicanini	NHM, London
Colletidae	Diphaglossinae	Caupolicanini	NHM, London
Colletidae	Diphaglossinae	Caupolicanini	NBC, Leiden, Netherlands
Colletidae	Diphaglossinae	Caupolicanini	NBC, Leiden, Netherlands
Colletidae	Diphaglossinae	Caupolicanini	Michener 2000
Colletidae	Diphaglossinae	Caupolicanini	NBC, Leiden, Netherlands
Colletidae	Diphaglossinae	Caupolicanini	NBC, Leiden, Netherlands
Colletidae	Diphaglossinae	Caupolicanini	NBC, Leiden, Netherlands
Colletidae	Diphaglossinae	Caupolicanini	NBC, Leiden, Netherlands
Colletidae	Diphaglossinae	Diphaglossini	Michener 2000
Colletidae	Diphaglossinae	Diphaglossini	NBC, Leiden, Netherlands
Colletidae	Diphaglossinae	Diphaglossini	NBC, Leiden, Netherlands
Colletidae	Diphaglossinae	Diphaglossini	NBC, Leiden, Netherlands
Colletidae	Diphaglossinae	Dissoglotini	Michener 2000
Colletidae	Diphaglossinae	Caupolicanini	NBC, Leiden, Netherlands
Colletidae	Diphaglossinae	Caupolicanini	NBC, Leiden, Netherlands
Colletidae	Diphaglossinae	Caupolicanini	NBC, Leiden, Netherlands
Colletidae	Diphaglossinae	Caupolicanini	NBC, Leiden, Netherlands
Halictidae	Halictinae	Augochlorini	CUIC, Cornell University
Halictidae	Halictinae	Augochlorini	CUIC, Cornell University
Halictidae	Halictinae	Augochlorini	CUIC, Cornell University
Halictidae	Halictinae	Augochlorini	CUIC, Cornell University
Halictidae	Halictinae	Augochlorini	CUIC, Cornell University
Halictidae	Halictinae	Augochlorini	CUIC, Cornell University
Halictidae	Halictinae	Augochlorini	CUIC, Cornell University
Halictidae	Halictinae	Augochlorini	CUIC, Cornell University
Halictidae	Halictinae	Augochlorini	CUIC, Cornell University
Halictidae	Halictinae	Augochlorini	CUIC, Cornell University
Halictidae	Halictinae	Augochlorini	CUIC, Cornell University
Halictidae	Halictinae	Augochlorini	CUIC, Cornell University
Halictidae	Halictinae	Augochlorini	CUIC, Cornell University
Halictidae	Halictinae	Augochlorini	CUIC, Cornell University
Halictidae	Halictinae	Augochlorini	CUIC, Cornell University
Halictidae	Halictinae	Augochlorini	CUIC, Cornell University
Halictidae	Halictinae	Augochlorini	CUIC, Cornell University
Halictidae	Halictinae	Augochlorini	CUIC, Cornell University
Halictidae	Halictinae	Augochlorini	CUIC, Cornell University
Halictidae	Halictinae	Augochlorini	CUIC, Cornell University
Halictidae	Halictinae	Caenohalictini	CUIC, Cornell University
Halictidae	Halictinae	Caenohalictini	CUIC, Cornell University
Halictidae	Halictinae	Caenohalictini	CUIC, Cornell University
Halictidae	Halictinae	Caenohalictini	CUIC, Cornell University
Halictidae	Halictinae	Caenohalictini	CUIC, Cornell University
Halictidae	Halictinae	Caenohalictini	CUIC, Cornell University
Halictidae	Halictinae	Caenohalictini	CUIC, Cornell University
Halictidae	Halictinae	Caenohalictini	CUIC, Cornell University
Halictidae	Halictinae	Caenohalictini	CUIC, Cornell University
Halictidae	Halictinae	Caenohalictini	CUIC, Cornell University
Halictidae	Halictinae	Caenohalictini	CUIC, Cornell University
Halictidae	Halictinae	Caenohalictini	CUIC, Cornell University
Halictidae	Halictinae	Caenohalictini	CUIC, Cornell University
Halictidae	Halictinae	Caenohalictini	CUIC, Cornell University
Halictidae	Halictinae	Caenohalictini	CUIC, Cornell University
Halictidae	Halictinae	Caenohalictini	CUIC, Cornell University
Halictidae	Halictinae	Caenohalictini	CUIC, Cornell University
Halictidae	Halictinae	Caenohalictini	CUIC, Cornell University
Halictidae	Halictinae	Caenohalictini	CUIC, Cornell University
Halictidae	Halictinae	Caenohalictini	CUIC, Cornell University
Halictidae	Halictinae	Halictini	CUIC, Cornell University
Halictidae	Halictinae	Halictini	CUIC, Cornell University
Halictidae	Halictinae	Halictini	CUIC, Cornell University
Halictidae	Halictinae	Halictini	CUIC, Cornell University
Halictidae	Halictinae	Halictini	CUIC, Cornell University
Halictidae	Halictinae	Halictini	CUIC, Cornell University
Halictidae	Halictinae	Halictini	CUIC, Cornell University
Halictidae	Halictinae	Halictini	CUIC, Cornell University
Halictidae	Halictinae	Halictini	CUIC, Cornell University
Halictidae	Halictinae	Halictini	CUIC, Cornell University
Halictidae	Halictinae	Halictini	CUIC, Cornell University
Halictidae	Halictinae	Halictini	CUIC, Cornell University
Halictidae	Halictinae	Halictini	CUIC, Cornell University
Halictidae	Halictinae	Halictini	CUIC, Cornell University
Halictidae	Halictinae	Halictini	CUIC, Cornell University
Halictidae	Halictinae	Halictini	CUIC, Cornell University
Halictidae	Halictinae	Halictini	CUIC, Cornell University
Halictidae	Halictinae	Halictini	CUIC, Cornell University
Halictidae	Halictinae	Halictini	CUIC, Cornell University
Halictidae	Halictinae	Halictini	CUIC, Cornell University
Halictidae	Halictinae	Sphecodini	CUIC, Cornell University
Halictidae	Halictinae	Sphecodini	CUIC, Cornell University
Halictidae	Halictinae	Sphecodini	CUIC, Cornell University
Halictidae	Halictinae	Sphecodini	CUIC, Cornell University
Halictidae	Halictinae	Sphecodini	CUIC, Cornell University
Halictidae	Halictinae	Sphecodini	CUIC, Cornell University
Halictidae	Halictinae	Sphecodini	CUIC, Cornell University
Halictidae	Halictinae	Sphecodini	CUIC, Cornell University
Halictidae	Halictinae	Sphecodini	CUIC, Cornell University
Halictidae	Halictinae	Sphecodini	CUIC, Cornell University
Halictidae	Halictinae	Sphecodini	CUIC, Cornell University
Halictidae	Halictinae	Sphecodini	CUIC, Cornell University
Halictidae	Halictinae	Sphecodini	CUIC, Cornell University
Halictidae	Halictinae	Sphecodini	CUIC, Cornell University
Halictidae	Halictinae	Sphecodini	CUIC, Cornell University
Halictidae	Halictinae	Sphecodini	CUIC, Cornell University
Halictidae	Halictinae	Sphecodini	CUIC, Cornell University
Halictidae	Halictinae	Sphecodini	CUIC, Cornell University
Halictidae	Halictinae	Sphecodini	CUIC, Cornell University
Halictidae	Halictinae	Sphecodini	CUIC, Cornell University
Halictidae	Halictinae	Thrinchostomini	NBC, Leiden, Netherlands
Halictidae	Halictinae	Thrinchostomini	NBC, Leiden, Netherlands
Halictidae	Halictinae	Thrinchostomini	NBC, Leiden, Netherlands
Halictidae	Halictinae	Thrinchostomini	NBC, Leiden, Netherlands
Halictidae	Halictinae	Thrinchostomini	NBC, Leiden, Netherlands
Halictidae	Halictinae	Thrinchostomini	NBC, Leiden, Netherlands
Halictidae	Halictinae	Thrinchostomini	NBC, Leiden, Netherlands
Halictidae	Halictinae	Thrinchostomini	CUIC, Cornell University
Halictidae	Halictinae	Thrinchostomini	CUIC, Cornell University
Halictidae	Halictinae	Thrinchostomini	CUIC, Cornell University
Halictidae	Halictinae	Thrinchostomini	CUIC, Cornell University
Halictidae	Halictinae	Thrinchostomini	CUIC, Cornell University
Halictidae	Halictinae	Thrinchostomini	CUIC, Cornell University
Halictidae	Halictinae	Thrinchostomini	CUIC, Cornell University
Halictidae	Halictinae	Thrinchostomini	CUIC, Cornell University
Halictidae	Halictinae	Thrinchostomini	CUIC, Cornell University
Halictidae	Halictinae	Thrinchostomini	CUIC, Cornell University
Halictidae	Halictinae	Thrinchostomini	CUIC, Cornell University
Halictidae	Halictinae	Thrinchostomini	CUIC, Cornell University
Halictidae	Halictinae	Thrinchostomini	CUIC, Cornell University
Halictidae	Nomiinae	Nomiinae	Michener 2000
Halictidae	Nomiinae	Nomiinae	Musée royal de l'Afrique centrale, Tervuren, Belgium
Halictidae	Nomiinae	Nomiinae	Musée royal de l'Afrique centrale, Tervuren, Belgium
Halictidae	Nomiinae	Nomiinae	Michener 2000
Halictidae	Nomiinae	Nomiinae	NBC, Leiden, Netherlands
Halictidae	Nomiinae	Nomiinae	NBC, Leiden, Netherlands
Halictidae	Nomiinae	Nomiinae	NBC, Leiden, Netherlands
Halictidae	Nomiinae	Nomiinae	NBC, Leiden, Netherlands
Halictidae	Nomiinae	Nomiinae	NBC, Leiden, Netherlands
Halictidae	Nomiinae	Nomiinae	NBC, Leiden, Netherlands
Halictidae	Nomiinae	Nomiinae	NBC, Leiden, Netherlands
Halictidae	Nomiinae	Nomiinae	NBC, Leiden, Netherlands
Halictidae	Nomiinae	Nomiinae	NBC, Leiden, Netherlands
Halictidae	Nomiinae	Nomiinae	NBC, Leiden, Netherlands
Halictidae	Nomiinae	Nomiinae	Michener 2000
Halictidae	Nomiinae	Nomiinae	NBC, Leiden, Netherlands
Halictidae	Nomiinae	Nomiinae	NBC, Leiden, Netherlands
Halictidae	Nomiinae	Nomiinae	NBC, Leiden, Netherlands
Halictidae	Nomiinae	Nomiinae	NBC, Leiden, Netherlands
Halictidae	Nomiinae	Nomiinae	NBC, Leiden, Netherlands
Halictidae	Nomioidinae	Nomioidinae	NBC, Leiden, Netherlands
Halictidae	Nomioidinae	Nomioidinae	NBC, Leiden, Netherlands
Halictidae	Nomioidinae	Nomioidinae	NBC, Leiden, Netherlands
Halictidae	Nomioidinae	Nomioidinae	NBC, Leiden, Netherlands
Halictidae	Nomioidinae	Nomioidinae	NBC, Leiden, Netherlands
Halictidae	Nomioidinae	Nomioidinae	NBC, Leiden, Netherlands
Halictidae	Nomioidinae	Nomioidinae	NBC, Leiden, Netherlands
Halictidae	Nomioidinae	Nomioidinae	NBC, Leiden, Netherlands
Halictidae	Nomioidinae	Nomioidinae	NBC, Leiden, Netherlands
Halictidae	Nomioidinae	Nomioidinae	NBC, Leiden, Netherlands
Halictidae	Nomioidinae	Nomioidinae	Michener 2000
Halictidae	Rophitinae	Rophitinae	NBC, Leiden, Netherlands
Halictidae	Rophitinae	Rophitinae	NBC, Leiden, Netherlands
Halictidae	Rophitinae	Rophitinae	NBC, Leiden, Netherlands
Halictidae	Rophitinae	Rophitinae	NBC, Leiden, Netherlands
Halictidae	Rophitinae	Rophitinae	NBC, Leiden, Netherlands
Halictidae	Rophitinae	Rophitinae	NBC, Leiden, Netherlands
Halictidae	Rophitinae	Rophitinae	NBC, Leiden, Netherlands
Halictidae	Rophitinae	Rophitinae	NBC, Leiden, Netherlands
Halictidae	Rophitinae	Rophitinae	NBC, Leiden, Netherlands
Halictidae	Rophitinae	Rophitinae	UMONS, Belgium
Halictidae	Rophitinae	Rophitinae	UMONS, Belgium
Halictidae	Rophitinae	Rophitinae	UMONS, Belgium
Halictidae	Rophitinae	Rophitinae	UMONS, Belgium
Halictidae	Rophitinae	Rophitinae	UMONS, Belgium
Halictidae	Rophitinae	Rophitinae	NHM, London
Halictidae	Rophitinae	Rophitinae	NHM, London
Halictidae	Rophitinae	Rophitinae	NHM, London
Halictidae	Rophitinae	Rophitinae	NHM, London
Halictidae	Rophitinae	Rophitinae	NHM, London
Halictidae	Rophitinae	Rophitinae	NHM, London
Megachilidae	Fideliinae	Fideliini	NHM, London
Megachilidae	Fideliinae	Fideliini	NHM, London
Megachilidae	Fideliinae	Fideliini	NHM, London
Megachilidae	Fideliinae	Fideliini	NHM, London
Megachilidae	Fideliinae	Fideliini	NHM, London
Megachilidae	Fideliinae	Fideliini	NHM, London
Megachilidae	Fideliinae	Fideliini	NHM, London
Megachilidae	Fideliinae	Fideliini	NBC, Leiden, Netherlands
Megachilidae	Fideliinae	Fideliini	NBC, Leiden, Netherlands
Megachilidae	Fideliinae	Fideliini	NBC, Leiden, Netherlands
Megachilidae	Fideliinae	Fideliini	NBC, Leiden, Netherlands
Megachilidae	Fideliinae	Fideliini	NBC, Leiden, Netherlands
Megachilidae	Fideliinae	Fideliini	NBC, Leiden, Netherlands
Megachilidae	Fideliinae	Fideliini	NBC, Leiden, Netherlands
Megachilidae	Fideliinae	Fideliini	NBC, Leiden, Netherlands
Megachilidae	Fideliinae	Fideliini	NBC, Leiden, Netherlands
Megachilidae	Fideliinae	Fideliini	NBC, Leiden, Netherlands
Megachilidae	Fideliinae	Fideliini	NBC, Leiden, Netherlands
Megachilidae	Fideliinae	Fideliini	NBC, Leiden, Netherlands
Megachilidae	Fideliinae	Fideliini	Michener 2000
Melittidae	Meganomiinae	Meganomiinae	NBC, Leiden, Netherlands
Melittidae	Meganomiinae	Meganomiinae	NBC, Leiden, Netherlands
Melittidae	Meganomiinae	Meganomiinae	NBC, Leiden, Netherlands
Melittidae	Meganomiinae	Meganomiinae	NBC, Leiden, Netherlands
Melittidae	Meganomiinae	Meganomiinae	NBC, Leiden, Netherlands
Melittidae	Meganomiinae	Meganomiinae	NBC, Leiden, Netherlands
Melittidae	Meganomiinae	Meganomiinae	NBC, Leiden, Netherlands
Melittidae	Meganomiinae	Meganomiinae	NBC, Leiden, Netherlands
Melittidae	Meganomiinae	Meganomiinae	NBC, Leiden, Netherlands
Melittidae	Meganomiinae	Meganomiinae	NBC, Leiden, Netherlands
Melittidae	Melittinae	Melittini	ULB, Belgium
Melittidae	Melittinae	Melittini	ULB, Belgium
Melittidae	Melittinae	Melittini	ULB, Belgium
Melittidae	Melittinae	Melittini	ULB, Belgium
Melittidae	Melittinae	Melittini	UMONS, Belgium
Melittidae	Melittinae	Melittini	UMONS, Belgium
Melittidae	Melittinae	Melittini	UMONS, Belgium
Melittidae	Melittinae	Melittini	UMONS, Belgium
Melittidae	Melittinae	Melittini	UMONS, Belgium
Melittidae	Melittinae	Melittini	NHM, London
Melittidae	Melittinae	Melittini	ULB, Belgium
Melittidae	Melittinae	Melittini	ULB, Belgium
Melittidae	Melittinae	Melittini	ULB, Belgium
Melittidae	Melittinae	Melittini	ULB, Belgium
Melittidae	Melittinae	Melittini	ULB, Belgium
Melittidae	Melittinae	Melittini	NBC, Leiden, Netherlands
Melittidae	Melittinae	Melittini	NBC, Leiden, Netherlands
Melittidae	Melittinae	Melittini	NBC, Leiden, Netherlands
Melittidae	Melittinae	Melittini	NHM, London
Melittidae	Melittinae	Melittini	NHM, London
Stenotritidae	Stenotritidae	Stenotritidae	Michener 2000
Stenotritidae	Stenotritidae	Stenotritidae	Michener 2000
Ampulicidae	Ampulicinae	Ampulicini	NHM, London
Ampulicidae	Ampulicinae	Ampulicini	NHM, London
Ampulicidae	Ampulicinae	Ampulicini	NHM, London
Ampulicidae	Ampulicinae	Ampulicini	NHM, London
Ampulicidae	Ampulicinae	Ampulicini	NHM, London
Ampulicidae	Ampulicinae	Ampulicini	NHM, London
Ampulicidae	Ampulicinae	Ampulicini	NHM, London
Ampulicidae	Ampulicinae	Ampulicini	NHM, London
Ampulicidae	Ampulicinae	Ampulicini	NHM, London
Ampulicidae	Ampulicinae	Ampulicini	NHM, London
Crabronidae	Larrinae	Larrinae	UMONS, Belgium
Crabronidae	Larrinae	Larrinae	UMONS, Belgium
Crabronidae	Larrinae	Larrinae	UMONS, Belgium
Crabronidae	Larrinae	Larrinae	UMONS, Belgium
Crabronidae	Larrinae	Larrinae	UMONS, Belgium
Crabronidae	Philanthinae	Philanthinae	UMONS, Belgium
Crabronidae	Philanthinae	Philanthinae	UMONS, Belgium
Crabronidae	Philanthinae	Philanthinae	UMONS, Belgium
Crabronidae	Philanthinae	Philanthinae	UMONS, Belgium
Crabronidae	Philanthinae	Philanthinae	UMONS, Belgium
Sphecidae	Ammophilinae	Ammophilinae	UMONS, Belgium
Sphecidae	Ammophilinae	Ammophilinae	UMONS, Belgium
Sphecidae	Ammophilinae	Ammophilinae	UMONS, Belgium
Sphecidae	Ammophilinae	Ammophilinae	UMONS, Belgium
Sphecidae	Ammophilinae	Ammophilinae	UMONS, Belgium
Sphecidae	Sphecinae	Sphecinae	UMONS, Belgium
Sphecidae	Sphecinae	Sphecinae	UMONS, Belgium
Sphecidae	Sphecinae	Sphecinae	UMONS, Belgium
Sphecidae	Sphecinae	Sphecinae	UMONS, Belgium
Sphecidae	Sphecinae	Sphecinae	UMONS, Belgium
Apidae	Apinae	Bombini	Wappler et al. 2012
Apidae	Apinae	Electrapini	Engel 2001
Apidae	Apinae	Electrapini	Engel 2001
Apidae	Apinae	Electrapini	Engel 2001
Apidae	Apinae	Electrapini	Engel 2001
Apidae	Apinae	Electrapini	Engel 2001
Apidae	Apinae	Electrapini	Engel 2001
Apidae	Apinae	Euglossini	Poinar 1998
Apidae	Apinae	Exomalopsini	Engel et al. 2012
Apidae	Apinae	Melikertini	Engel 2001
Apidae	Apinae	Melikertini	Engel 2001
Apidae	Apinae	Melikertini	Engel 2001
Halictidae	Halictinae	Halictini	Engel & Peñalver, 2006
Halictidae	Halictinae	Thrinchostomini	Engel 2001
Apidae	Apinae	Anthophorini	Michez et al. 2009
