# Supplementary material for: Wing Shape of Four New Bee Fossils (Hymenoptera: Anthophila) Provides Insights to Bee Evolution
Source: PLoS One. 2014 Oct 29;9(10):e108865. doi: 10.1371/journal.pone.0108865 (PMC4212905; doi:10.1371/journal.pone.0108865)
Supplement: Table S5 — Mahalanobis distances (MD) between: (i) tribes centroids and the 632 specimens, (ii) the fossil Euglossopteryx biesmeijeri gen. nov. sp. n. and tribes centroids, (iii) the fossil Bombus cerdanyensis sp. nov. and tribes centroids, (iv) between the fossil Protohabropoda pauli gen. nov. sp. nov. and tribes centroids, (v) between the fossil Andrena antoinei sp. nov. and tribes centroids. (XLSX) [file pone.0108865.s005.xlsx]

## Sheet: Feuil1
					MD individuals - Centroid			E. biesmeijeri - Centr.	p-value	B. cerdagnensis - Centr.	p-value	P. pauli - Centr.	p-value	P. antoinei - Centr.	p-value
					Min.	Med.	Max.	MD		MD		MD		MD
	ANTHOPHILA	And.	Andreninae	Andreninae	3.72		5.09	24.88	3.64E-48	19.10	5.87E-75	18.92	2.73E-43	9.30	1.00
			Oxaeinae	Oxaeinae	3.11		6.57	31.55	2.06E-130	22.58	5.31E-107	22.59	5.38E-77	26.70	2.80E-137
			Panurginae	Melitturgini	2.66		9.53	25.08	8.51E-51	16.34	3.68E-54	17.03	5.26E-29	17.30	2.34E-47
				Protandrenini	5.04		5.92	23.22	1.67E-31	17.15	2.99E-60	18.25	1.27E-38	14.72	1.18E-29
		Ap.	Apinae	Ancylaini	4.03		7.57	23.17	2.28E-30	15.20	5.27E-46	15.73	2.03E-19	14.42	3.43E-27
				Anthophorini	5.02		10.02	23.05	5.05E-29	16.80	5.77E-57	12.73	1.00	15.89	1.03E-36
				Apini	4.09		6.37	33.53	8.09E-158	24.02	5.58E-121	31.80	3.93E-185	27.67	3.36E-148
				Bombini	2.89		7.06	23.30	1.26E-31	4.86	1.00	20.82	1.08E-59	20.51	2.72E-73
				Centridini	5.33		10.21	21.43	1.84E-13	15.11	2.92E-45	17.84	1.11E-34	20.01	7.18E-69
				Electrapini	7.91		9.52	20.41	9.89E-9	16.18	4.43E-53	21.62	1.36E-67	15.45	2.66E-34
				Emphorini	4.89		8.55	23.68	1.94E-35	15.64	7.74E-49	14.88	1.24E-13	14.43	3.86E-27
				Ericrocidini	5.19		12.64	23.19	1.61E-30	17.62	3.78E-63	17.97	1.04E-35	17.85	4.35E-51
				Eucerini	3.87		6.45	24.13	3.75E-40	15.01	1.20E-44	15.92	1.38E-20	15.66	3.26E-35
				Euglossini	4.14		9.11	20.02	1.00	12.72	7.53E-31	17.38	4.27E-31	16.22	5.14E-39
				Exomalopsini	3.20		7.22	22.69	4.67E-26	18.97	2.08E-74	19.54	5.25E-49	12.52	1.74E-16
				Isepeolini	0.00		0.00	31.37	1.09E-128	22.01	3.49E-102	16.01	1.64E-22	21.59	1.95E-84
				Melectini	5.12		7.62	24.50	4.15E-44	17.95	1.07E-65	16.00	3.60E-21	17.59	3.78E-49
				Melikertini	6.49		7.78	21.89	1.47E-18	16.13	4.98E-53	20.39	1.05E-56	15.27	2.07E-33
				Osirini	3.85		11.11	24.17	4.48E-41	18.33	4.07E-69	13.14	1.58E-3	14.94	7.57E-31
				Protepeolini	8.94		8.94	25.74	1.47E-58	18.22	9.21E-69	16.54	5.79E-26	19.18	7.97E-63
				Tapinotaspidini	2.90		9.63	23.08	1.02E-29	16.35	4.06E-54	16.96	2.47E-28	13.07	2.34E-19
				Tetrapediini	3.17		11.76	25.61	1.37E-56	14.45	1.64E-41	18.16	1.22E-37	15.28	4.31E-33
			Nomadinae	Brachynomadini	5.21		5.21	26.18	1.58E-63	17.71	8.34E-65	15.46	1.72E-18	16.98	1.64E-45
				Epeolini	3.58		9.56	23.23	3.23E-31	18.51	1.77E-70	17.57	5.74E-33	14.83	5.12E-30
				Nomadini	3.70		7.97	26.56	6.67E-67	20.26	7.58E-85	17.05	1.01E-28	15.07	3.21E-31
			Xylocopinae	Ceratinini	3.63		6.36	25.77	6.00E-58	19.01	3.16E-74	20.86	4.99E-60	18.17	1.21E-53
				Xylocopini	4.40		7.44	27.85	4.04E-82	23.50	1.17E-115	24.48	1.17E-95	26.44	8.82E-134
		Col.	Colletinae	Colletini	3.08		5.70	27.92	4.92E-83	20.98	2.65E-91	22.57	3.23E-76	16.09	3.99E-38
				Paracolletini	1.72		2.81	28.91	8.40E-96	21.62	7.39E-98	23.44	2.00E-85	14.45	7.16E-28
			Diphaglossinae	Caupolicanini	3.58		7.23	25.78	4.69E-58	18.25	4.78E-68	19.79	1.27E-50	18.44	8.58E-56
				Diphaglossini	2.29		5.03	28.10	6.98E-86	21.25	2.02E-94	21.39	1.25E-65	13.31	4.29E-21
				Dissoglottini	0.00		0.00	26.74	2.67E-70	18.24	3.04E-69	21.68	5.85E-69	18.05	5.35E-54
		Hal.	Halictinae	Augochlorini	4.60		7.73	25.70	3.79E-57	21.22	1.85E-93	20.99	3.12E-61	18.52	2.07E-56
				Caenohalictini	3.07		7.54	26.16	2.36E-62	20.57	1.33E-87	20.28	7.05E-55	18.86	3.39E-59
				Halictini	3.99		9.43	26.65	5.96E-68	20.96	4.63E-91	20.83	9.68E-60	18.14	2.22E-53
				Sphecodini	2.39		5.75	27.04	1.70E-72	20.77	2.34E-89	19.44	1.26E-47	19.46	3.70E-64
				Thrinchostomatini	3.43		11.88	22.19	1.29E-20	20.86	3.31E-90	20.90	2.12E-60	18.20	7.92E-54
			Nomiinae	Nomiinae	3.51		9.56	25.84	1.03E-58	18.75	4.77E-72	20.64	4.90E-58	15.27	1.39E-32
			Nomioidinae	Nomioidinae	4.10		8.22	26.13	3.10E-62	22.87	1.46E-109	22.82	6.76E-79	21.81	1.67E-85
			Rophithinae	Rophitinae	2.98		9.79	28.25	5.28E-87	21.02	1.25E-91	21.55	2.06E-66	17.42	8.55E-48
		Meg.	Fideliinae	Fideliini	3.11		11.87	30.91	3.18E-121	22.47	2.24E-105	19.05	2.34E-44	21.32	1.23E-80
		Mel.	Meganomiinae	Meganomiinae	2.01		4.27	26.23	1.82E-63	17.78	1.20E-64	16.88	9.39E-28	14.16	8.93E-26
			Melittinae	Melittini	3.32		6.74	26.93	3.16E-71	19.55	9.57E-79	19.31	1.69E-46	12.70	5.56E-17
		Ste.	Stenotritidae	Stenotritidae	4.75		4.75	28.03	2.46E-85	19.14	3.19E-76	19.53	2.28E-49	16.55	2.01E-42
	APOID WASPS	Amp.	Ampulicinae	Ampulicini	5.20		6.49	38.84	1.14E-241	28.098	1.89E-167	32.12	7.61E-190	28.38	3.54E-157
		Cra.	Larrinae	Larrinae	2.33		3.90	47.25	0.00	39.17	0.00	37.76	9.99E-276	37.05	1.24E-280
			Philanthinae	Philanthinae	2.19		2.89	33.06	1.20E-151	25.74	3.18E-140	25.41	2.48E-106	23.82	9.37E-106
		Sph.	Ammophilinae	Ammophilinae	2.41		3.51	36.07	6.47E-197	30.24	6.91E-195	23.06	1.12E-81	26.27	2.03E-132
			Sphecinae	Sphecinae	1.95		3.87	33.65	3.37E-160	26.99	1.83E-154	20.23	4.99E-55	22.64	7.52E-94
