# Supplementary material for: Wing Shape of Four New Bee Fossils (Hymenoptera: Anthophila) Provides Insights to Bee Evolution
Source: PLoS One. 2014 Oct 29;9(10):e108865. doi: 10.1371/journal.pone.0108865 (PMC4212905; doi:10.1371/journal.pone.0108865)
Supplement: Table S6 — Specimen assignment in subfamilies using the cross-validation procedure in the LDA of forewing shape. Original groups are along the rows, predicted groups are along the columns. The hit ratio (HR%) is given for each subfamily. (XLSX) [file pone.0108865.s006.xlsx]

## Sheet: Feuil1
	Defined groups			Cross-validation
				Andreninae	Oxaeinae	Panurginae	Apinae	Nomadinae	Xylocopinae	Colletinae	Diphaglossinae	Halictinae	Nomiinae	Nomioidinae	Rophitinae	Fideliinae	Meganomiinae	Melittinae	Stenotritidae	Ampulicinae	Larrinae	Philanthinae	Ammophilinae	Sphecinae	%
	ANTHOPHILA	And.	Andreninae	20	0	0	0	0	0	0	0	0	0	0	0	0	0	0	0	0	0	0	0	0	100
			Oxaeinae	0	5	0	0	0	0	0	0	0	0	0	0	0	0	0	0	0	0	0	0	0	100
			Panurginae	0	0	11	0	0	0	0	0	0	0	0	0	0	0	0	0	0	0	0	0	0	100
		Ap.	Apinae	0	0	3	237	0	0	0	0	0	0	0	0	0	0	0	0	0	0	0	0	0	98
			Nomadinae	0	0	0	1	30	0	0	0	0	0	0	0	0	0	0	0	0	0	0	0	0	96
			Xylocopinae	0	0	0	0	0	40	0	0	0	0	0	0	0	0	0	0	0	0	0	0	0	100
		Col.	Colletinae	0	0	0	0	0	0	25	0	0	0	0	0	0	0	0	0	0	0	0	0	0	100
			Diphaglossinae	0	0	0	0	0	0	0	23	0	0	0	0	0	2	0	0	0	0	0	0	0	92
		Hal.	Halictinae	0	0	0	0	0	0	0	0	102	0	0	0	0	0	0	0	0	0	0	0	0	100
			Nomiinae	0	0	0	0	0	0	0	0	0	20	0	0	0	0	0	0	0	0	0	0	0	100
			Nomioidinae	0	0	0	0	0	0	0	0	0	0	11	0	0	0	0	0	0	0	0	0	0	100
			Rophitinae	0	0	0	0	0	0	0	0	1	0	0	19	0	0	0	0	0	0	0	0	0	95
		Meg.	Fideliinae	0	0	1	0	0	0	0	0	0	0	0	0	19	0	0	0	0	0	0	0	0	95
		Mel.	Meganomiinae	0	0	0	0	0	0	0	0	0	0	0	0	0	10	0	0	0	0	0	0	0	100
			Melittinae	0	0	0	0	0	0	0	0	0	0	0	0	0	0	20	0	0	0	0	0	0	100
		Ste.	Stenotritidae	0	0	0	0	0	0	0	0	0	0	0	0	0	0	0	2	0	0	0	0	0	100
	APOID WASPS	Amp.	Ampulicinae	0	0	0	0	0	0	0	0	0	0	0	0	0	0	0	0	10	0	0	0	0	100
		Cra.	Larrinae	0	0	0	0	0	0	0	0	0	0	0	0	0	0	0	0	0	5	0	0	0	100
			Philanthinae	0	0	0	0	0	0	0	0	0	0	0	0	0	0	0	0	0	0	5	0	0	100
		Sph.	Ammophilinae	0	0	0	0	0	0	0	0	0	0	0	0	0	0	0	0	0	0	0	5	0	100
			Sphecinae	0	0	0	0	0	0	0	0	0	0	0	0	0	0	0	0	0	0	0	0	5	100
