# Supplementary material for: Wing Shape of Four New Bee Fossils (Hymenoptera: Anthophila) Provides Insights to Bee Evolution
Source: PLoS One. 2014 Oct 29;9(10):e108865. doi: 10.1371/journal.pone.0108865 (PMC4212905; doi:10.1371/journal.pone.0108865)
Supplement: Table S8 — Specimens scores along the LDs (for the following taxonomic levels: suprafamily, family, subfamily and tribe). (XLSX) [file pone.0108865.s008.xlsx]

## Sheet: Superfamily
Superfamily	LD1
Anthophila	-0.446957
Anthophila	-0.139035
Anthophila	-0.210066
Anthophila	0.474583
Anthophila	0.620506
Anthophila	-0.731566
Anthophila	0.0120775
Anthophila	-0.135899
Anthophila	-0.729869
Anthophila	-1.21894
Anthophila	-0.0882898
Anthophila	-0.441001
Anthophila	-0.652781
Anthophila	-0.0509082
Anthophila	-0.649465
Anthophila	0.887911
Anthophila	1.03809
Anthophila	0.816153
Anthophila	1.18326
Anthophila	0.687723
Anthophila	-0.461874
Anthophila	-0.891195
Anthophila	-1.16898
Anthophila	-0.397017
Anthophila	0.14263
Anthophila	-1.24299
Anthophila	-2.09785
Anthophila	-2.80068
Anthophila	-1.70614
Anthophila	-2.12374
Anthophila	-2.02008
Anthophila	-2.11159
Anthophila	0.577619
Anthophila	1.20347
Anthophila	-0.137914
Anthophila	-1.12254
Anthophila	-0.670172
Anthophila	-0.583009
Anthophila	-0.511377
Anthophila	-0.429725
Anthophila	-0.434229
Anthophila	-0.538655
Anthophila	-1.69539
Anthophila	-1.19016
Anthophila	-1.07803
Anthophila	-0.878107
Anthophila	-0.854702
Anthophila	-1.97868
Anthophila	-1.02896
Anthophila	-1.52951
Anthophila	-0.838952
Anthophila	-1.79429
Anthophila	-1.05769
Anthophila	-1.02038
Anthophila	-1.10292
Anthophila	-0.17273
Anthophila	-0.715833
Anthophila	0.29291
Anthophila	0.185298
Anthophila	-0.172426
Anthophila	-0.651838
Anthophila	0.170138
Anthophila	-0.551042
Anthophila	-0.852934
Anthophila	-1.39276
Anthophila	-2.18507
Anthophila	-1.4862
Anthophila	0.299464
Anthophila	0.0198053
Anthophila	-0.671719
Anthophila	-0.783915
Anthophila	-1.00745
Anthophila	-1.00812
Anthophila	-0.883245
Anthophila	-0.976761
Anthophila	-1.33515
Anthophila	-1.03582
Anthophila	-1.18524
Anthophila	-1.70282
Anthophila	-1.62631
Anthophila	-1.47119
Anthophila	-0.382526
Anthophila	0.253313
Anthophila	-0.222746
Anthophila	-0.638457
Anthophila	-0.459133
Anthophila	0.298719
Anthophila	0.29559
Anthophila	0.359379
Anthophila	-0.505968
Anthophila	1.07089
Anthophila	0.262305
Anthophila	0.660869
Anthophila	0.0396343
Anthophila	-0.133028
Anthophila	-0.169088
Anthophila	-0.116386
Anthophila	-0.379776
Anthophila	-0.415913
Anthophila	-0.226637
Anthophila	-0.136376
Anthophila	-0.0217291
Anthophila	-0.699332
Anthophila	-0.372502
Anthophila	-0.697597
Anthophila	-0.666561
Anthophila	-0.550607
Anthophila	0.00845661
Anthophila	-0.208764
Anthophila	0.276864
Anthophila	0.110725
Anthophila	0.37982
Anthophila	-0.202197
Anthophila	-0.252061
Anthophila	-0.325913
Anthophila	-0.316807
Anthophila	-0.924442
Anthophila	-0.073443
Anthophila	0.41733
Anthophila	-0.352507
Anthophila	0.474434
Anthophila	0.307266
Anthophila	-0.47994
Anthophila	-1.33088
Anthophila	-1.09398
Anthophila	-0.683058
Anthophila	-0.934998
Anthophila	-1.01226
Anthophila	-0.350549
Anthophila	-0.570164
Anthophila	-0.824861
Anthophila	-0.556402
Anthophila	-1.05107
Anthophila	-0.970469
Anthophila	-0.806891
Anthophila	-0.166067
Anthophila	-1.01812
Anthophila	-2.42073
Anthophila	-1.96836
Anthophila	-1.74321
Anthophila	-0.79359
Anthophila	-0.488178
Anthophila	-0.855168
Anthophila	-0.683511
Anthophila	-1.06021
Anthophila	-0.628599
Anthophila	-1.26348
Anthophila	-0.804436
Anthophila	-0.840121
Anthophila	-0.41707
Anthophila	-0.679545
Anthophila	-0.481404
Anthophila	0.121161
Anthophila	0.0895711
Anthophila	0.181766
Anthophila	0.064432
Anthophila	0.0228432
Anthophila	0.0511821
Anthophila	-0.915246
Anthophila	-0.922509
Anthophila	-1.04194
Anthophila	-1.13467
Anthophila	-1.4111
Anthophila	-1.12753
Anthophila	-1.84475
Anthophila	-1.58306
Anthophila	-1.1601
Anthophila	-1.11761
Anthophila	-0.835547
Anthophila	-0.540354
Anthophila	-0.641498
Anthophila	-0.720895
Anthophila	-0.579833
Anthophila	-0.465748
Anthophila	-1.22345
Anthophila	-1.61964
Anthophila	-0.865226
Anthophila	-0.0160599
Anthophila	-0.634071
Anthophila	-0.713036
Anthophila	-0.448705
Anthophila	-0.341943
Anthophila	-0.320439
Anthophila	-1.07201
Anthophila	-1.30017
Anthophila	-0.65924
Anthophila	-1.05295
Anthophila	-2.66249
Anthophila	-1.57981
Anthophila	-1.95121
Anthophila	-1.93195
Anthophila	-1.78959
Anthophila	-1.44718
Anthophila	-0.937396
Anthophila	-1.36372
Anthophila	-0.858161
Anthophila	-1.40453
Anthophila	0.658074
Anthophila	0.348675
Anthophila	0.976681
Anthophila	0.65045
Anthophila	-1.25539
Anthophila	-1.40272
Anthophila	-1.50951
Anthophila	-0.660785
Anthophila	-2.09089
Anthophila	0.00237275
Anthophila	-0.294975
Anthophila	-0.471713
Anthophila	0.0059935
Anthophila	-0.42651
Anthophila	0.377704
Anthophila	-1.37339
Anthophila	-0.915965
Anthophila	-2.08799
Anthophila	-1.36543
Anthophila	-1.67602
Anthophila	-0.333076
Anthophila	-0.168127
Anthophila	-0.343991
Anthophila	0.481209
Anthophila	0.436599
Anthophila	0.0984909
Anthophila	-0.149265
Anthophila	1.44779
Anthophila	1.29941
Anthophila	1.15552
Anthophila	0.610589
Anthophila	1.8105
Anthophila	0.797551
Anthophila	1.23581
Anthophila	0.337946
Anthophila	1.46787
Anthophila	-1.81918
Anthophila	-1.16576
Anthophila	-1.4666
Anthophila	-0.815282
Anthophila	-1.07219
Anthophila	-0.65675
Anthophila	-1.25765
Anthophila	-1.60742
Anthophila	-1.30694
Anthophila	-0.85676
Anthophila	1.69083
Anthophila	-3.08846
Anthophila	0.911907
Anthophila	0.00592931
Anthophila	-0.119285
Anthophila	-1.89737
Anthophila	-2.9835
Anthophila	-2.26068
Anthophila	-1.60112
Anthophila	-2.09531
Anthophila	-2.46423
Anthophila	-2.16977
Anthophila	-2.43196
Anthophila	1.59112
Anthophila	1.05344
Anthophila	0.298279
Anthophila	0.281388
Anthophila	1.51398
Anthophila	-0.0218749
Anthophila	0.613636
Anthophila	0.503924
Anthophila	0.745245
Anthophila	-1.83717
Anthophila	-0.983882
Anthophila	-0.79184
Anthophila	-2.21238
Anthophila	-1.73535
Anthophila	-2.15216
Anthophila	-1.29932
Anthophila	-1.37747
Anthophila	-0.851378
Anthophila	-1.44441
Anthophila	-1.89891
Anthophila	-0.789785
Anthophila	-0.475159
Anthophila	-1.15435
Anthophila	-0.349998
Anthophila	-0.716907
Anthophila	-0.0882581
Anthophila	-0.612484
Anthophila	-0.479436
Anthophila	-0.637825
Anthophila	0.0782267
Anthophila	-1.05804
Anthophila	-0.64201
Anthophila	-1.30386
Anthophila	-0.18838
Anthophila	-0.790609
Anthophila	-1.23005
Anthophila	-0.701372
Anthophila	-0.33493
Anthophila	1.27018
Anthophila	0.497104
Anthophila	0.632583
Anthophila	0.472244
Anthophila	1.10696
Anthophila	0.588211
Anthophila	0.694881
Anthophila	-0.192557
Anthophila	-0.410743
Anthophila	-0.00249337
Anthophila	-1.57398
Anthophila	-1.22053
Anthophila	-0.884243
Anthophila	-1.79165
Anthophila	-0.509534
Anthophila	0.51432
Anthophila	-0.0425131
Anthophila	-0.018867
Anthophila	0.133467
Anthophila	-0.256622
Anthophila	0.0497803
Anthophila	-0.888506
Anthophila	-0.310515
Anthophila	0.607592
Anthophila	-0.338408
Anthophila	-1.20363
Anthophila	-1.12065
Anthophila	-1.37178
Anthophila	-1.00868
Anthophila	-0.909299
Anthophila	-0.213681
Anthophila	-1.18846
Anthophila	-0.560184
Anthophila	-0.17008
Anthophila	0.223128
Anthophila	0.544108
Anthophila	0.614949
Anthophila	0.321801
Anthophila	0.00682535
Anthophila	0.236715
Anthophila	-1.06417
Anthophila	0.0245107
Anthophila	-0.531667
Anthophila	-0.505947
Anthophila	-0.178743
Anthophila	-0.307477
Anthophila	-1.0643
Anthophila	-0.824967
Anthophila	-0.597068
Anthophila	-0.798827
Anthophila	-1.64857
Anthophila	-1.37203
Anthophila	-1.19041
Anthophila	-1.473
Anthophila	-1.00747
Anthophila	-1.18605
Anthophila	-0.995344
Anthophila	0.262157
Anthophila	0.0661058
Anthophila	-0.28895
Anthophila	-2.59144
Anthophila	-1.26174
Anthophila	-1.49991
Anthophila	-0.909706
Anthophila	-1.49961
Anthophila	-0.895337
Anthophila	-0.520565
Anthophila	-1.07594
Anthophila	-1.47313
Anthophila	-1.13866
Anthophila	-1.20496
Anthophila	-0.570204
Anthophila	-0.724702
Anthophila	-0.892266
Anthophila	-1.24623
Anthophila	-1.09833
Anthophila	-1.66196
Anthophila	-1.38047
Anthophila	-0.855839
Anthophila	-0.923249
Anthophila	-1.36148
Anthophila	-1.77832
Anthophila	-0.789643
Anthophila	-1.19312
Anthophila	-0.610295
Anthophila	-1.89285
Anthophila	-0.808843
Anthophila	-1.05488
Anthophila	-2.15893
Anthophila	-1.3932
Anthophila	-0.981842
Anthophila	-0.781619
Anthophila	-0.735635
Anthophila	-0.683644
Anthophila	-1.30822
Anthophila	-1.192
Anthophila	-0.686402
Anthophila	-0.984698
Anthophila	-0.392294
Anthophila	-0.436149
Anthophila	-0.766103
Anthophila	-1.5689
Anthophila	-1.55178
Anthophila	-0.951361
Anthophila	-0.691501
Anthophila	-1.39167
Anthophila	-1.70539
Anthophila	-2.65328
Anthophila	-1.23221
Anthophila	-1.85538
Anthophila	-0.830133
Anthophila	-0.43657
Anthophila	0.057364
Anthophila	0.064835
Anthophila	-0.0133639
Anthophila	-0.646552
Anthophila	-0.581251
Anthophila	-0.298839
Anthophila	-1.07105
Anthophila	-0.639299
Anthophila	-1.3108
Anthophila	-2.50548
Anthophila	-0.427068
Anthophila	-0.18561
Anthophila	0.0911578
Anthophila	-0.366627
Anthophila	-1.15445
Anthophila	-0.364534
Anthophila	-0.388718
Anthophila	-0.165123
Anthophila	-1.77744
Anthophila	-1.07077
Anthophila	-0.562459
Anthophila	-1.31221
Anthophila	-1.2635
Anthophila	-0.876415
Anthophila	-1.40365
Anthophila	-1.18984
Anthophila	-0.635521
Anthophila	-0.844064
Anthophila	-0.5745
Anthophila	0.542856
Anthophila	-0.394194
Anthophila	-0.970751
Anthophila	0.101442
Anthophila	0.540474
Anthophila	-0.704278
Anthophila	0.445042
Anthophila	-0.677597
Anthophila	-0.160407
Anthophila	0.681088
Anthophila	0.30858
Anthophila	-0.0853124
Anthophila	-0.0397266
Anthophila	-0.106436
Anthophila	0.731796
Anthophila	-0.0636884
Anthophila	-0.728031
Anthophila	0.0589614
Anthophila	0.0812923
Anthophila	0.328848
Anthophila	-0.289108
Anthophila	-0.537868
Anthophila	-0.600765
Anthophila	-0.508298
Anthophila	0.382423
Anthophila	0.289901
Anthophila	0.629477
Anthophila	0.501932
Anthophila	0.646196
Anthophila	-0.144272
Anthophila	-0.555273
Anthophila	-0.439983
Anthophila	-0.00311197
Anthophila	-0.863332
Anthophila	-0.527374
Anthophila	-0.484711
Anthophila	-1.22922
Anthophila	-1.01471
Anthophila	-0.114124
Anthophila	-1.17303
Anthophila	-0.457637
Anthophila	-0.976928
Anthophila	-0.807825
Anthophila	-0.366568
Anthophila	-0.628957
Anthophila	-0.856328
Anthophila	-1.05107
Anthophila	-0.649861
Anthophila	-0.608427
Anthophila	-1.96971
Anthophila	-0.368578
Anthophila	-0.982081
Anthophila	-1.2721
Anthophila	0.344225
Anthophila	0.758107
Anthophila	1.99098
Anthophila	0.374593
Anthophila	1.11806
Anthophila	-1.95644
Anthophila	-1.00487
Anthophila	-1.27148
Anthophila	-2.1685
Anthophila	-1.56759
Anthophila	-0.484721
Anthophila	-1.95185
Anthophila	-1.34446
Anthophila	-2.02182
Anthophila	-1.42783
Anthophila	-2.08262
Anthophila	-1.0258
Anthophila	-2.14017
Anthophila	-1.55331
Anthophila	-0.731846
Anthophila	-1.98196
Anthophila	-1.204
Anthophila	-1.56044
Anthophila	-0.499095
Anthophila	-0.849986
Anthophila	-1.74377
Anthophila	-1.10431
Anthophila	0.732377
Anthophila	0.948442
Anthophila	0.1245
Anthophila	0.982216
Anthophila	0.0251584
Anthophila	0.4862
Anthophila	0.556208
Anthophila	0.402269
Anthophila	0.881955
Anthophila	0.0732489
Anthophila	-0.0418214
Anthophila	0.289806
Anthophila	0.637757
Anthophila	0.829875
Anthophila	0.303216
Anthophila	1.43803
Anthophila	-0.403583
Anthophila	0.256907
Anthophila	0.597637
Anthophila	-0.0984878
Anthophila	-0.407781
Anthophila	-0.207449
Anthophila	-1.12687
Anthophila	-0.836959
Anthophila	-0.632018
Anthophila	-0.263983
Anthophila	-0.145078
Anthophila	0.0890619
Anthophila	0.202068
Anthophila	-0.0730772
Anthophila	0.991191
Anthophila	0.661439
Anthophila	1.1171
Anthophila	0.736022
Anthophila	-0.0570863
Anthophila	0.578566
Anthophila	0.629464
Anthophila	0.694888
Anthophila	1.79173
Anthophila	-0.228965
Anthophila	1.27723
Anthophila	1.88562
Anthophila	0.964296
Anthophila	2.19206
Anthophila	1.67082
Anthophila	1.09914
Anthophila	1.46929
Anthophila	1.01716
Anthophila	1.38426
Anthophila	1.33816
Anthophila	-0.121042
Anthophila	1.14771
Anthophila	0.303462
Anthophila	0.0346521
Anthophila	0.319287
Anthophila	1.20446
Anthophila	-0.100655
Anthophila	0.915506
Anthophila	0.534267
Anthophila	1.69004
Anthophila	1.50778
Anthophila	1.89809
Anthophila	1.78355
Anthophila	3.12617
Anthophila	1.4569
Anthophila	0.585744
Anthophila	1.01054
Anthophila	0.215986
Anthophila	1.23192
Anthophila	1.03634
Anthophila	4.16327
Anthophila	1.30097
ApoidWasp	8.30351
ApoidWasp	9.51736
ApoidWasp	9.13681
ApoidWasp	9.86651
ApoidWasp	8.49719
ApoidWasp	10.5459
ApoidWasp	9.76844
ApoidWasp	9.6478
ApoidWasp	10.0873
ApoidWasp	9.69518
ApoidWasp	11.9477
ApoidWasp	12.2586
ApoidWasp	11.8237
ApoidWasp	12.2417
ApoidWasp	11.9341
ApoidWasp	7.83547
ApoidWasp	8.12171
ApoidWasp	7.82207
ApoidWasp	8.22569
ApoidWasp	8.30838
ApoidWasp	11.353
ApoidWasp	11.9742
ApoidWasp	12.0078
ApoidWasp	10.9019
ApoidWasp	9.97495
ApoidWasp	7.91171
ApoidWasp	8.46342
ApoidWasp	7.96336
ApoidWasp	9.01203
ApoidWasp	9.3916
Anthophila	-0.7803
Anthophila	-0.262481
Anthophila	1.81662
Anthophila	-0.563897
Anthophila	-2.58847
Anthophila	-1.10245
Anthophila	-1.86784
Anthophila	-0.926038
Anthophila	-2.93724
Anthophila	0.00617393
Anthophila	0.0729879
Anthophila	-0.372958
Anthophila	-0.0753724
Anthophila	-2.9598
Anthophila	-2.28919

## Sheet: Family
Family	LD1	LD2	LD3	LD4	LD5	LD6	LD7	LD8	LD9
Andrenidae	-0.47894	2.23063	-1.35636	-0.66901	-1.42556	-0.721994	0.89838	-1.52219	-1.05639
Andrenidae	-0.248034	1.39277	-0.374985	-1.05098	-1.32486	-0.863164	1.48685	-1.78888	-1.72357
Andrenidae	-0.522772	2.00936	-0.0194977	-0.782035	-1.58477	0.0782042	2.04247	-1.28714	-1.32619
Andrenidae	-0.627798	1.02654	-0.0647617	-0.715249	-1.75707	-1.13285	1.32911	-2.35831	-1.27691
Andrenidae	-1.13796	1.53118	0.272471	-0.880758	-1.85392	0.150752	1.59749	-1.57791	-2.12463
Andrenidae	-0.754555	1.35231	-1.66405	-0.771439	-1.7399	0.349924	1.99203	-1.23891	-0.965404
Andrenidae	-1.98527	1.04319	-1.66063	-0.863904	-2.29962	0.19562	2.45666	-1.39568	-0.431468
Andrenidae	-1.2279	0.968565	-1.2488	-0.698688	-1.8629	-0.194023	1.51291	-1.22876	0.439686
Andrenidae	-0.261004	0.667054	-1.84342	0.093117	-2.85752	-0.138777	1.19512	-1.18672	-0.294784
Andrenidae	-0.176391	1.82215	-2.3499	0.690276	-1.74355	0.0728645	1.16184	-0.808179	0.282836
Andrenidae	-0.841172	1.81322	0.658899	-0.597547	-2.98086	0.741334	2.94896	-0.408505	-1.19726
Andrenidae	-0.699035	1.55145	-0.224022	-1.53271	-2.48658	0.223103	2.01406	0.0266323	-1.39153
Andrenidae	-0.450673	1.29704	-0.499044	-0.714716	-3.42665	0.602933	2.29898	-0.402446	-0.907713
Andrenidae	-1.16628	2.14584	0.111473	-0.322189	-2.68057	0.0321155	3.13349	-0.825731	-0.747249
Andrenidae	-0.759515	2.49897	-1.19181	-0.317293	-3.07051	0.520748	2.19674	-1.77643	-0.394366
Andrenidae	-1.51084	0.648871	-1.01562	-0.181221	-2.73894	-1.09861	0.515502	-2.05221	-0.623547
Andrenidae	-1.83731	0.234301	-0.10116	-0.163723	-1.78666	-0.535416	1.89998	-1.02073	-1.08392
Andrenidae	-1.36645	0.638643	-0.108506	-0.74156	-1.57087	-0.288117	1.10542	-1.39083	-1.34748
Andrenidae	-1.99038	0.159864	-0.0793426	0.101771	-1.88068	-1.00837	2.2188	-1.38126	-0.552077
Andrenidae	-1.54249	1.04403	-1.32678	-0.402067	-2.39943	-1.88218	0.813493	-2.03072	-0.529587
Andrenidae	0.296319	2.53119	1.39592	-0.198474	-3.02353	3.59707	1.88269	-1.97849	-0.676147
Andrenidae	0.126361	1.81341	0.125768	-1.64493	-1.82847	1.91997	2.689	-2.39192	-1.38351
Andrenidae	0.53394	2.06574	0.0557215	-0.582933	-2.3652	2.74442	2.44549	-2.43807	-0.648213
Andrenidae	-0.719667	1.35734	-0.270548	-1.15427	-0.985484	1.57303	2.6647	-3.38839	0.97286
Andrenidae	-0.924372	0.74763	0.354597	-0.702065	-1.39158	1.28413	2.63841	-1.94842	-0.506516
Andrenidae	0.422104	2.80225	-1.42841	-0.176472	-1.98074	2.206	-0.135781	-2.05823	0.325398
Andrenidae	0.61017	-0.693905	-2.06292	0.794056	-2.52161	2.70451	1.9864	-1.79355	4.81444
Andrenidae	1.02354	-0.41239	-2.76101	0.842192	-1.00832	1.85877	3.27851	-1.47658	3.06037
Andrenidae	0.283107	-1.34362	-1.17061	-0.00824774	-0.0711243	1.60458	3.1297	-0.329944	2.73668
Andrenidae	0.30433	-0.560956	-2.00909	0.207411	-0.406613	1.98845	3.21087	-1.01336	2.86039
Andrenidae	0.913992	-0.453697	-2.05705	0.192875	-1.78136	1.48077	2.21265	-2.26251	2.45523
Andrenidae	0.921037	-0.710233	-1.5397	-0.272632	-0.749974	1.39084	2.60123	-1.29022	2.67497
Andrenidae	-0.797472	2.1569	-0.0283653	0.240187	-1.19668	0.952033	0.61784	-3.17956	-0.541412
Andrenidae	-3.21797	1.56974	-0.435287	-1.88434	-0.728546	-0.15658	3.07537	-1.71841	-1.65644
Andrenidae	-0.327251	-0.115254	0.518811	-3.23826	1.41907	-0.918554	1.47063	-0.977719	-0.242749
Andrenidae	1.26211	0.782201	1.19237	-3.27918	0.468759	0.470486	1.13795	-0.225424	-1.49759
Apidae	0.894033	-3.2692	-0.55267	0.972842	0.0487759	-0.0426718	1.17727	1.33008	-0.52856
Apidae	1.18174	-3.36166	0.469146	0.634829	0.182762	-0.505754	1.74263	0.957082	0.308782
Apidae	1.66072	-3.02361	0.68329	1.14647	0.290914	-0.283219	1.26829	-0.0309085	0.0881768
Apidae	1.38316	-3.21362	1.07323	-0.0412927	-0.403118	-0.864308	1.31519	0.722864	0.573316
Apidae	1.43097	-3.81938	0.511222	0.427871	0.266144	-0.908155	1.46004	0.221344	-0.0250026
Apidae	1.49851	-3.1235	0.0861269	1.49109	-0.295889	-1.07029	1.01786	0.117305	0.87
Apidae	2.40556	-2.19543	-0.595713	0.859222	-0.738678	-1.32407	0.417405	1.48382	0.642816
Apidae	1.79872	-2.29829	0.117511	1.86769	1.07342	-1.02058	1.95872	1.37715	0.484487
Apidae	1.82539	-2.39992	0.0223222	1.92142	0.973384	-1.40525	2.28731	0.48036	0.115889
Apidae	1.98074	-2.4285	0.386306	1.75148	1.17599	-1.68686	1.13027	0.905255	0.81057
Apidae	1.3602	-1.50379	-0.267066	2.04931	1.31381	-1.39915	1.45173	1.08519	-0.177117
Apidae	1.70385	-0.811948	-1.30856	0.638936	0.00708161	1.38815	0.0139979	1.67073	0.35779
Apidae	1.52701	-2.21666	-0.364174	-0.676771	1.58239	0.0449633	0.215014	0.0411884	-0.376405
Apidae	2.13569	-2.60906	-0.568489	0.521709	0.0123773	1.18904	-0.145754	0.283858	1.21941
Apidae	1.07976	-2.06291	-0.430645	0.166161	1.0138	0.39792	0.584682	-0.202594	0.650396
Apidae	2.17815	-1.8066	-0.404009	0.374453	0.522862	1.35295	0.991718	-0.263565	0.815301
Apidae	1.98074	-4.11389	-1.27043	-0.622403	-0.603194	0.380024	-0.325071	-1.71505	-0.439693
Apidae	1.74034	-3.81998	-1.2504	-1.27187	-0.452404	0.787784	0.114298	-2.44333	-0.912723
Apidae	2.06044	-4.1118	-1.16317	-0.369396	-0.399555	0.511356	-0.100946	-2.28218	0.454234
Apidae	1.01517	-3.22234	0.0585804	0.633863	-1.27959	0.680684	0.608017	-1.50421	0.754646
Apidae	1.53244	-3.13543	-0.567128	0.8412	-0.81651	1.03777	0.502125	-1.66965	0.288607
Apidae	0.441392	-2.95155	-0.0956268	-0.158855	-0.253513	-1.06167	0.0015698	-0.671768	-0.114049
Apidae	0.347298	-3.26388	-0.9339	0.00346219	-0.578411	-1.09493	-1.08464	-0.402593	0.904558
Apidae	0.829751	-3.45904	-0.296801	-0.297089	-0.687911	-0.291192	-0.327043	0.438876	-0.309393
Apidae	1.31572	-2.85204	-0.764052	-0.115785	-0.0364733	-0.545214	0.0295182	-0.446513	-0.581587
Apidae	0.724803	-3.64056	0.737529	0.162453	-0.0660571	-0.59058	1.03628	-0.466749	0.76026
Apidae	1.00154	-2.94749	-0.483448	-0.263509	-1.17536	-1.02115	-0.338018	0.634622	1.31913
Apidae	0.917124	-2.21233	-1.01697	-0.393734	-1.19917	-0.791593	-0.230247	0.778555	0.663134
Apidae	2.1957	-2.50724	-0.578999	-1.03884	-0.733476	-0.458225	-0.534032	0.144352	0.00296779
Apidae	3.34575	-3.48902	-0.19703	-1.42433	-0.411625	0.48777	-0.191991	0.109851	0.541382
Apidae	2.48357	-3.67722	0.490833	-0.936295	-0.148669	0.187287	1.0386	-0.0496192	0.975896
Apidae	0.861438	-1.91774	0.667868	1.67914	-0.886423	-0.880386	0.403787	-0.695053	0.581139
Apidae	1.05119	-1.67467	0.486738	1.32379	-0.704922	-1.13589	0.301992	-0.394907	0.460592
Apidae	2.41407	-1.97867	0.407045	1.21939	-1.95447	-1.22154	-0.455364	0.53726	-1.29609
Apidae	2.67984	-1.67778	0.850898	0.386105	-1.39335	-0.619596	0.113715	-0.713017	-1.92901
Apidae	3.38649	-1.74261	1.70401	0.786736	-0.996531	-0.572565	0.596905	-0.881104	-1.15381
Apidae	2.71642	-1.46182	0.361656	0.858215	-1.156	0.544316	-0.928062	-0.214709	-1.26818
Apidae	2.50288	-1.94292	1.54343	2.06818	-1.30717	1.5804	1.34829	0.118493	-0.709847
Apidae	2.91625	-2.65598	0.706027	0.591676	-1.32779	0.806066	-0.969106	-0.0665479	-0.688196
Apidae	3.27756	-2.15817	0.00485136	0.0984935	-0.699153	0.317427	-1.85497	-0.0605939	-1.33499
Apidae	1.944	-2.4299	-1.06999	2.49942	-1.22356	1.28669	-0.996417	0.0650233	0.792478
Apidae	1.92279	-2.00951	-0.889198	0.948	-1.16579	1.25125	-1.06806	0.413675	-0.145285
Apidae	2.4278	-2.26391	-1.05091	0.511248	-0.765279	1.08172	-0.331934	-0.161383	-0.160429
Apidae	2.37382	-2.46893	-0.695208	0.608401	-1.11989	1.14938	-0.270927	0.800264	-0.310043
Apidae	2.35587	-2.6751	-1.21795	1.23113	-1.04955	0.900292	-0.862928	0.161164	0.0315281
Apidae	1.0415	-2.17147	-1.12059	1.23377	0.483599	0.446031	-0.611338	-1.18766	-0.207681
Apidae	0.915147	-2.71137	0.387007	0.389206	0.913261	0.948664	-0.34771	-1.31079	-0.834739
Apidae	0.645558	-1.90625	-1.80434	0.685097	0.989178	-0.314974	-0.694676	-1.97665	-0.929461
Apidae	1.01873	-2.04855	-1.06401	1.46249	1.1245	0.998433	0.135133	-0.85448	-0.115401
Apidae	1.29537	-2.35795	-0.494888	1.08313	0.539888	0.816465	0.456409	-1.84074	-0.448174
Apidae	1.98354	-2.45373	1.48453	1.27831	-1.18948	0.0519619	-1.9643	-0.203113	0.516472
Apidae	1.43307	-2.16886	0.881527	0.518035	-0.796806	-0.252637	-1.99401	0.355776	-0.345166
Apidae	1.29135	-1.89973	0.161222	1.71058	-1.51575	0.380223	-2.58085	-0.676625	0.727021
Apidae	1.92704	-1.51117	0.503179	1.08856	-0.821429	-0.525455	-1.34543	1.12215	0.145093
Apidae	0.858049	-2.53667	1.89354	1.21994	-1.48913	0.603808	-1.29636	-0.351099	0.235877
Apidae	1.67735	-2.8784	1.13388	1.19482	-1.20294	0.0935506	-1.34386	-0.217354	0.38342
Apidae	-0.489287	-2.60199	-1.16758	1.53053	0.270935	-0.960318	0.767608	-1.75942	-0.141186
Apidae	1.52896	-2.01776	-0.629915	2.53904	-0.0234476	-0.694451	-1.94233	-0.301211	-0.509449
Apidae	1.23777	-2.47218	-0.487187	1.54914	-0.0397535	-0.469178	-1.18919	0.379874	-0.346715
Apidae	2.08712	-2.62858	0.30049	1.8632	-0.895131	-1.36344	-0.226991	-0.221604	-1.82184
Apidae	1.47847	-2.65365	0.0609537	2.12261	-0.0114763	-0.0701282	-0.576009	0.335732	-0.504389
Apidae	2.24332	-0.967353	0.903991	2.04903	-0.251918	-0.269412	-0.700908	-0.512801	-0.0565159
Apidae	2.2186	-0.916049	0.914374	1.33136	0.112514	-0.617229	-0.939509	0.158293	-0.757137
Apidae	1.24055	-0.924763	-0.143353	1.41127	0.703178	-1.06051	-0.687998	-0.306067	0.131025
Apidae	1.237	-1.22727	0.0616778	2.80702	-0.137886	-0.255999	-0.269594	0.27224	-0.0190084
Apidae	0.975839	-1.21872	0.397624	1.48954	0.408254	-0.277053	0.0693072	-0.0672511	-0.34653
Apidae	1.58476	-2.67879	0.202655	1.61905	0.270588	0.618789	0.775743	0.60133	-0.152887
Apidae	1.60316	-2.19882	0.597039	1.28323	-0.0621274	0.0544053	0.164036	0.310001	-0.393781
Apidae	1.62827	-1.98861	0.261312	1.38576	-0.0669199	0.722654	0.14306	0.420913	0.156458
Apidae	2.27881	-2.65921	0.777006	1.78718	-0.377297	0.486805	-0.043244	0.581861	-0.245899
Apidae	1.96148	-2.68718	0.612497	1.36506	0.338915	-0.00990851	0.134008	0.597705	-0.498464
Apidae	1.32159	-1.58727	-0.399478	1.94677	0.132829	-0.872967	-1.48868	-0.041329	-0.664638
Apidae	1.44727	-1.58134	-0.808304	2.79356	-0.51419	-0.683893	-0.926156	-1.05003	0.230854
Apidae	1.10722	-1.56388	-0.0740775	2.80521	0.411598	-1.14488	-0.906238	-0.21474	-0.0385548
Apidae	1.46866	-2.03702	-0.0162062	2.04744	-0.107871	-0.854858	-1.32664	-0.439753	-0.0572743
Apidae	1.20074	-1.76683	-0.247259	2.72897	-0.129408	-1.09394	-1.07543	-1.24151	-0.241106
Apidae	1.28483	-1.81065	-0.770181	2.15808	0.770484	0.142339	-1.335	-0.92038	0.451382
Apidae	1.16425	-1.63848	-0.320387	1.73437	1.3563	-0.254479	-0.423546	-0.388905	0.153699
Apidae	1.07226	-0.782972	-0.333295	1.87439	3.16361	-0.599345	-1.14536	0.793303	0.610407
Apidae	0.11125	1.10743	-1.05257	2.64445	2.13624	-1.33347	0.266551	0.783587	0.0831384
Apidae	0.501137	-1.03914	-1.63458	1.61209	0.753916	0.297376	1.27564	-0.0218337	-0.59914
Apidae	0.654175	-1.65892	-0.299232	0.891942	0.711642	-0.332744	-0.994148	0.210856	1.10783
Apidae	-0.158789	-0.823819	0.0958268	1.49324	1.01475	-0.148637	0.367067	-0.538516	0.874352
Apidae	1.26657	-1.24	0.495139	1.16648	1.03085	-0.178203	0.201443	-0.400811	0.867279
Apidae	0.141711	-1.31027	0.861305	0.864393	0.957946	0.131504	0.587133	-0.51667	0.366269
Apidae	-0.124092	-1.20661	0.353787	1.11272	0.79277	-0.0461748	1.19583	-0.245472	0.224089
Apidae	1.58856	-2.35821	-0.220194	0.338846	-1.38848	-0.420894	-0.716968	-0.369548	-0.158631
Apidae	1.57504	-0.488406	-1.14333	0.91446	-1.83125	0.162612	-0.335331	0.32505	0.0532806
Apidae	1.30098	-2.52376	-1.10252	-0.82466	-1.13884	-0.0137674	-0.868906	1.49168	-0.561798
Apidae	1.08491	-2.21102	-1.74539	0.247847	-1.54919	-0.321163	-1.47307	-0.157136	-0.20915
Apidae	1.148	-1.81993	-0.813314	-0.18904	-0.824506	-0.638473	0.212963	0.428192	-0.105062
Apidae	1.57489	-3.50304	-0.625344	-1.21267	-0.124395	-0.577744	-0.686068	1.57713	-0.439217
Apidae	0.689361	-3.40648	-0.927778	-0.44663	-0.180974	-0.957287	-0.477485	0.938947	-0.287651
Apidae	0.796913	-3.22599	-1.01978	-1.44885	-0.789179	-0.406381	-0.83304	0.524389	-0.166691
Apidae	1.38132	-3.36221	-0.353078	-1.4452	-0.412492	-0.33112	-0.311836	1.15102	-0.867039
Apidae	1.14748	-3.29406	-0.233673	-0.470503	-0.414848	-0.616949	0.485221	0.650815	-0.796446
Apidae	0.908409	-0.447535	0.403932	-0.616581	0.418291	0.614233	1.12295	0.851852	0.781505
Apidae	1.08458	-0.959319	0.384784	-1.09694	1.12517	0.572892	-0.0757034	1.61079	0.392474
Apidae	1.04653	-0.642752	0.608823	-1.25351	0.65879	0.221415	0.0187185	0.940234	0.556656
Apidae	0.340877	-1.36312	0.399865	-1.29838	0.670208	-0.649776	-0.62222	1.24339	1.06119
Apidae	1.54512	-0.385263	0.574628	-0.759725	0.539947	0.519854	-0.516143	1.05458	0.359272
Apidae	2.25553	-0.682212	-1.47822	1.6238	0.113294	1.45604	1.47641	0.430175	0.0313985
Apidae	1.49152	0.1093	-2.13008	2.84113	1.01406	0.762068	0.774124	1.0972	0.146245
Apidae	2.43965	-0.754885	0.759937	0.250821	1.82761	0.284485	2.04041	0.366216	-0.448565
Apidae	1.65962	-0.763206	-0.184662	-0.478617	0.623182	-0.910051	-1.78855	0.309075	0.979786
Apidae	1.12757	-1.10048	-0.27412	0.0516721	0.266427	-0.266494	-1.71099	0.679965	0.975262
Apidae	2.17051	-1.55473	0.17899	-0.462015	0.313241	-0.66628	-1.61019	0.120707	0.460833
Apidae	1.62532	-1.09904	0.234968	0.0155654	0.316574	-0.0951221	-1.18457	0.0136624	1.22277
Apidae	1.74439	-0.979992	-0.727031	0.0339963	0.0252116	0.115427	-2.21139	0.673237	1.13942
Apidae	0.421928	-1.65627	-0.678564	0.614461	-0.176875	0.020242	-0.185536	0.943976	2.54267
Apidae	1.53704	-1.75764	-0.22112	-0.223056	0.583676	0.337038	-0.431705	1.17711	1.91912
Apidae	3.13277	-2.57167	0.383755	1.72648	1.35069	-0.347218	-1.81701	0.309527	-0.906117
Apidae	3.42234	-3.08035	0.67845	1.31142	1.61799	-0.680217	-1.21316	-0.487216	-1.02879
Apidae	1.9642	-3.17149	0.570615	1.86733	0.867984	-0.235254	0.184264	0.252954	0.0660836
Apidae	1.81154	-2.28611	-0.389387	1.86314	1.92915	-0.304787	-0.121715	-0.020257	-0.422537
Apidae	2.54978	-3.30743	0.618181	1.53819	1.42028	-0.36274	-0.846899	0.114785	-0.509413
Apidae	0.992481	-0.46706	0.235394	2.98503	2.87595	-1.77674	1.22114	-2.90913	1.89481
Apidae	0.687375	-0.711768	0.540435	-0.335009	0.277909	-0.777757	-0.238435	-0.672048	-0.218831
Apidae	1.09164	-0.622817	0.629597	-0.0923038	0.591676	-0.780979	-0.899174	-1.06801	-0.954859
Apidae	1.49237	-1.79188	1.36053	-0.650441	1.05059	-1.12667	-0.449162	-0.620172	-0.12501
Apidae	1.55353	0.0265814	1.08459	-0.0572778	1.16132	-0.768926	-0.626598	-2.15613	-0.431224
Apidae	1.12526	-1.03489	0.671475	-0.401787	-0.105208	-0.748763	-1.58788	-0.200304	0.576017
Apidae	1.64744	-0.748224	1.02413	-1.91945	-1.69243	0.542556	-0.225292	-0.461804	1.00271
Apidae	4.20161	-3.98833	1.86085	2.49302	1.58611	0.212331	-0.939164	0.0698543	0.0634448
Apidae	3.95946	-3.34856	1.39601	1.30145	1.69582	0.260379	-0.786783	-0.717157	-1.00658
Apidae	4.43487	-4.89059	1.7715	1.81045	1.71115	0.742782	-1.44444	0.397232	0.434937
Apidae	3.59432	-3.70175	0.27251	1.14774	1.43157	-0.171246	-1.18684	0.512447	0.0424141
Apidae	2.82815	-3.16028	0.585671	0.0398645	0.102515	0.177536	0.285413	-0.600852	-0.845152
Apidae	3.82522	-3.42492	0.418459	-1.00614	-0.352822	0.40326	-0.281658	-0.705471	-1.14585
Apidae	3.45144	-2.767	0.988002	-0.28976	0.628523	0.597857	0.00143714	0.0293016	-0.733118
Apidae	2.47965	-2.30032	-0.354712	0.727662	0.0785518	0.0974233	-0.409627	-1.04165	0.127566
Apidae	3.14089	-3.03317	0.871255	-0.770622	1.00288	-0.558685	-0.0223276	-0.779624	-1.43753
Apidae	2.22698	-2.92212	0.93885	-1.55483	-0.0691648	0.485235	-0.391005	-0.366269	-0.170203
Apidae	1.73231	-2.60117	0.59223	-1.4278	0.193846	0.309867	-0.744699	-0.806228	0.23144
Apidae	1.68497	-2.74725	0.551868	-1.47145	-0.367536	0.159189	-0.353926	-0.530331	0.337228
Apidae	1.70938	-2.96229	0.278464	-1.49681	0.0521935	0.253031	-0.950961	-0.0252371	0.548148
Apidae	1.41577	-1.08603	0.58178	0.289574	1.50698	-0.15775	-0.353465	0.712274	0.430285
Apidae	1.18965	-2.51182	0.509783	0.0497475	1.21869	-0.355256	0.93955	0.812361	-0.839205
Apidae	2.05682	-2.21177	-0.202127	1.33284	0.473126	-0.263284	0.582882	0.807453	0.157569
Apidae	2.50286	-2.851	-0.0324596	0.279025	0.422894	-0.206808	2.2023	0.295862	-2.02422
Apidae	1.67326	-1.4612	-0.0793174	0.137632	1.41296	-0.289382	-0.263563	0.323307	-0.405722
Apidae	0.0823383	-2.124	-0.863869	0.924799	0.436232	-0.852561	0.277549	-0.0899334	0.728131
Apidae	1.48665	-2.04942	0.0464238	0.963336	0.344043	-0.593549	0.786156	-0.263021	0.0134991
Apidae	1.58746	-1.19924	-0.0137631	1.38017	0.305679	-1.0056	0.852133	-0.721014	0.36367
Apidae	1.1639	-2.18234	0.278849	0.427823	1.39077	-0.211346	0.698157	-0.459666	0.641726
Apidae	1.19167	-2.31918	0.808865	0.655776	0.565124	-0.44383	1.63085	-0.355961	0.146425
Apidae	0.666102	-1.22537	0.217047	-1.30076	1.47624	-0.724002	1.01313	-0.574955	-1.46673
Apidae	1.02611	-1.1349	-0.268369	-1.54993	0.431937	0.0432751	1.36842	-0.427445	-0.991117
Apidae	2.11812	-1.25643	-0.228814	-0.71932	0.286075	-0.182784	0.0416698	-0.785792	-0.416112
Apidae	1.03589	-1.17075	-0.918826	-0.751063	0.0888912	-0.586494	-0.781325	-0.684957	-0.269402
Apidae	1.64084	-1.38302	0.159441	-1.21035	0.475405	0.00693281	0.493714	-0.976447	0.324819
Apidae	2.75649	-0.937574	-0.873312	-1.07989	1.63507	1.04895	0.837209	0.156213	0.0300646
Apidae	1.37459	-0.399645	-0.75409	0.170627	0.826883	-0.113549	0.820706	0.183686	1.67141
Apidae	2.03396	-1.01275	-1.14363	0.0148371	-0.0258593	-0.032587	0.418857	0.0829523	0.991391
Apidae	2.01118	-0.931135	-0.906076	-0.390695	0.870423	-0.169818	0.974964	-0.314548	0.611696
Apidae	1.62236	-0.722195	-0.650483	-0.93159	0.69917	0.15846	0.324642	0.676486	1.3513
Apidae	2.20782	-0.495868	-0.668148	1.76754	2.19557	-0.632961	0.421777	-0.226423	0.0198617
Apidae	1.99669	-0.563921	-0.756123	2.25004	1.5695	-0.702871	0.0152888	-1.00448	-0.726961
Apidae	2.2058	-0.966704	-0.879955	2.01347	1.60259	-0.551483	-0.00341923	0.321399	-0.503848
Apidae	1.91333	-0.54217	0.364325	2.39827	1.42952	-0.00366151	0.885519	-0.266994	-0.0890885
Apidae	2.42561	-0.718844	0.113086	1.41031	1.52513	0.386417	0.633349	0.0940489	-0.896388
Apidae	1.36361	-2.76636	1.5394	0.481418	-0.900433	-2.05796	-0.379189	0.0677196	-1.18306
Apidae	1.73473	-2.21834	1.1031	0.889165	-0.761022	-1.70691	-0.615945	-0.20907	-1.94953
Apidae	0.881882	-2.47251	1.19105	1.23443	-0.993852	-2.0481	-0.393886	-0.365669	-1.07709
Apidae	1.30122	-2.9065	0.850808	1.28	-1.36635	-2.01734	-1.00787	-0.148942	-0.360791
Apidae	2.65781	-1.07785	0.109267	1.59954	-2.04678	-0.508454	1.6481	-1.91648	-1.13166
Apidae	3.18183	-1.97062	0.274011	0.978006	-2.09845	-0.608355	1.12732	-1.53991	-1.44317
Apidae	3.81382	-2.02215	0.635501	0.729294	-1.91724	-0.91854	0.995976	-2.17932	-1.73183
Apidae	2.16503	-1.67627	0.0620497	1.00188	-1.4952	-1.41395	0.47284	-1.77941	-0.417966
Apidae	3.59771	-1.93038	-0.456571	0.920075	-1.93838	-0.895714	1.13846	-1.18271	-0.994035
Apidae	2.00108	-2.58671	1.59192	0.203056	-1.27163	-2.31796	0.873643	-0.693905	-0.975359
Apidae	2.27	-2.91909	1.66266	0.266217	-1.17445	-0.987195	0.839337	-0.364256	-0.973491
Apidae	2.09207	-1.95903	1.34687	0.953833	-1.81321	-1.0281	1.62796	-0.579063	-1.08361
Apidae	1.94701	-2.67833	1.57963	1.14828	-1.86499	-1.52764	1.73795	-1.60677	-0.622076
Apidae	2.09552	-2.66679	0.998547	0.422973	-1.68705	-1.17882	0.714841	-0.677393	-0.410294
Apidae	1.16719	-2.42379	1.33138	1.22804	-1.29991	-2.02857	2.51426	-1.94024	-1.10918
Apidae	1.97366	-0.31707	-0.668734	0.235228	-0.553886	-1.3672	0.369677	-0.0802331	-0.825668
Apidae	1.62215	-1.01314	-0.804436	0.51966	-0.958096	-1.13782	-0.621756	0.168326	-0.400699
Apidae	2.52407	-0.38992	-1.50139	0.719315	-1.41662	-0.63467	0.217083	-0.207584	-0.389639
Apidae	1.77922	-0.536054	-1.59093	1.07814	-1.44306	-1.29603	0.260843	-1.03721	-0.168507
Apidae	2.03726	-0.588571	-1.11085	0.770964	-1.25492	-0.852229	1.37916	-0.395381	-1.37564
Apidae	0.662179	-1.00859	0.749797	-1.3011	3.72284	-0.140276	2.71113	-4.04441	1.02056
Apidae	1.33272	-1.54002	0.710262	1.30828	1.21604	-0.292794	1.04226	-0.811655	-0.987837
Apidae	0.654857	-1.76457	-1.36101	0.293472	0.672324	1.37626	-1.80259	-0.544168	-0.290136
Apidae	-0.834595	-1.75336	-0.809074	0.230668	0.857701	1.55249	-0.491748	-0.614165	0.48033
Apidae	-0.299054	-2.90432	-0.248277	-0.306033	0.488019	1.48063	-0.318074	0.0474876	-0.821447
Apidae	-0.361609	-2.13817	-1.53611	0.198798	-0.433727	1.95285	-1.5383	0.563207	-1.12696
Apidae	1.38269	-1.91581	0.672905	1.7156	0.926239	0.296137	-1.17326	1.28306	0.775545
Apidae	-0.534796	-2.01832	0.623999	1.27051	1.59181	-1.52366	-0.277643	-0.438778	-0.198321
Apidae	0.38123	-1.98404	2.11641	2.35471	1.36887	-0.233564	-0.315398	0.0257688	0.932168
Apidae	-0.0627996	-1.50814	1.75969	0.978833	1.05783	-0.226204	-0.0943288	0.29737	0.0824263
Apidae	0.195365	-1.86572	0.114599	1.89217	1.82524	-0.909836	-0.334827	0.175703	0.18569
Apidae	0.637158	-1.52404	2.43092	1.80975	-0.0916147	-1.81395	-2.56648	0.547325	0.577327
Apidae	1.71488	-1.453	2.76678	1.36803	-0.299492	-1.46358	-1.02267	0.347473	0.179299
Apidae	1.3918	-1.80198	2.84603	2.05061	0.0805815	-1.38001	-0.897547	0.216709	-0.263217
Apidae	2.03607	-1.03113	2.22962	1.65123	-0.0827821	-1.36857	-1.3895	0.900916	0.0374401
Apidae	0.742026	-1.66589	1.79121	2.08792	-0.417728	-1.09178	-1.5182	-0.884283	0.110655
Apidae	3.37439	-2.58935	-1.11756	2.36373	0.834883	-0.742758	-0.903588	1.08297	-0.797502
Apidae	2.67809	-1.73844	-0.992689	2.41099	1.47527	-0.804781	-1.81055	0.993152	-0.78159
Apidae	3.97364	-3.00634	-0.357899	2.56463	1.23262	-1.1217	-1.90222	0.989941	-1.18234
Apidae	2.28102	-2.20343	-0.557752	2.27043	2.32793	-0.78983	-1.09023	1.09706	-1.25321
Apidae	2.81582	-2.73864	-0.595188	1.67107	1.85389	-0.91722	-1.38799	0.800762	-1.30911
Apidae	1.41475	-0.632852	1.01893	-1.60134	-0.916186	-0.1004	0.890149	-2.25075	1.14465
Apidae	1.40035	-1.21088	-0.338707	-1.90481	-0.496928	-0.0363916	0.393992	-1.68899	1.88507
Apidae	2.11466	-0.824183	0.129589	-1.69504	0.0267404	0.567112	0.0825469	-1.22397	1.62486
Apidae	2.04167	-1.29651	0.456507	-1.22398	-0.831146	-0.0289523	0.883944	-1.95504	1.89025
Apidae	2.05681	-0.245304	1.22168	-0.966352	-0.151668	0.0628644	0.816118	-3.40092	1.84132
Apidae	0.0695935	-0.0389515	1.76175	0.740249	-0.958758	-1.33337	-1.18096	-2.01849	-0.7451
Apidae	5.27839	-4.03744	0.202016	-1.59378	1.77814	2.18829	0.236126	-3.25032	0.779514
Apidae	0.879546	-1.8289	1.50503	0.720903	1.42429	2.13073	-1.46458	-5.41734	4.38863
Apidae	1.73656	-2.97254	2.22171	-0.0595851	-2.86433	-0.346579	-1.37902	1.98162	2.39625
Apidae	2.24438	-1.04805	2.36936	2.23122	-0.862657	-0.124786	1.23259	-1.76456	1.09522
Apidae	1.83142	0.00491499	-0.0537432	0.923065	-1.44725	0.681997	2.27752	0.136629	1.16578
Apidae	3.94015	0.851998	0.0785496	1.2967	-0.623271	0.422627	1.42667	-0.121373	0.450101
Apidae	3.58461	0.297919	1.35737	0.253059	0.528853	-0.161582	1.41765	0.0338879	0.616697
Apidae	2.69472	-0.0248203	1.0923	0.532933	-0.218113	-0.359107	0.921972	-0.146468	1.55402
Apidae	2.98729	0.546185	0.867588	1.03282	0.179015	-0.225739	1.79232	0.189512	0.749335
Apidae	3.5501	0.136455	1.05966	0.671583	1.07804	-0.479388	2.10756	0.402806	0.566
Apidae	3.47939	0.703538	1.2349	1.29149	0.569385	0.0286828	1.02526	0.540609	0.899711
Apidae	1.87652	0.826341	-1.5892	0.541472	0.6368	-1.23335	1.39833	0.0314701	2.17426
Apidae	0.978176	-2.98442	0.861497	2.65812	2.26422	-2.06159	-0.852724	-3.78137	-0.00726014
Apidae	-0.455184	-1.78829	0.745697	1.62152	-0.609493	-0.621494	0.190696	0.866823	-0.171318
Apidae	0.92022	-2.1883	0.913147	1.46601	0.105371	0.298896	-0.151197	1.18664	-1.64175
Apidae	0.234253	-2.0677	-0.00288321	1.24877	0.61904	-0.00248731	0.586195	0.423642	-1.54234
Apidae	-0.299608	-2.09096	1.74297	0.559037	0.240641	-0.482484	0.287977	0.335684	-2.27409
Apidae	0.678002	-2.5011	-0.0367314	1.0524	-0.0134735	-0.0522278	0.928648	0.370051	-1.99837
Apidae	0.313797	-2.37119	0.668237	1.43825	0.453681	0.500204	0.141411	0.809612	-1.8672
Apidae	-0.147602	-1.87544	-0.332304	1.15783	-0.096624	1.85626	-0.181254	-0.905133	-1.16688
Apidae	1.71616	-2.9747	1.20554	2.33202	-0.942494	-1.09966	-1.3009	-0.591031	-0.494112
Apidae	1.04059	-1.67488	-2.03869	1.39485	-0.21776	-0.6073	1.05643	2.75794	0.781695
Apidae	1.80016	-1.55934	0.256886	1.74236	0.124832	1.14818	0.714861	0.590632	-0.344825
Apidae	1.6103	-1.74586	1.76107	0.149979	-0.453148	1.4917	1.72015	0.882306	-0.102781
Apidae	3.18908	-1.87498	0.278639	0.942638	0.240702	2.36726	0.0969658	1.43599	0.399707
Apidae	2.05036	-1.75301	-1.1601	2.38283	-0.579758	1.01685	0.432847	1.24014	0.460836
Apidae	2.34356	-2.22173	-0.802365	0.696972	-0.886777	1.61189	0.129242	2.38443	0.366861
Apidae	1.93573	0.01443	-0.195399	1.73503	-2.84103	0.107962	0.204901	1.23144	-0.606436
Apidae	1.04186	-0.0989886	-1.08903	0.46878	-0.264296	-0.450215	0.4882	1.20122	0.296743
Apidae	1.65834	-0.763995	1.37184	0.63062	-0.186373	-0.0897563	1.17085	1.09336	0.671768
Apidae	2.04481	-1.94232	-0.563559	0.865037	-0.878741	0.183166	0.654888	0.512507	-0.335253
Apidae	2.28378	-1.39054	-0.739754	1.09275	-1.00684	0.732895	0.838039	0.676601	0.0387477
Apidae	1.44199	-2.46579	0.35893	0.796692	-1.43019	0.518697	1.10976	0.381473	0.49475
Apidae	0.901492	-2.13779	0.244687	0.687521	-1.32581	0.351456	0.919696	0.268125	0.718408
Apidae	1.69493	-3.16363	-0.781837	1.7213	-1.52622	0.76194	0.406263	0.647962	0.954215
Apidae	0.592208	-1.26196	0.283526	1.74464	-1.09122	-0.0770055	0.629996	1.84695	0.873373
Apidae	1.04026	-1.69015	-0.345477	2.05689	-1.60804	-0.265367	0.69462	1.21133	0.99164
Apidae	0.480713	-1.55977	0.609767	1.58218	-1.6575	0.02837	0.691478	1.73352	0.548301
Apidae	0.88091	-2.0025	-0.12741	0.899127	-1.63659	-0.0344396	0.0167348	1.81185	0.980847
Apidae	0.441993	-2.58298	-0.523342	0.843728	-0.959406	-0.679381	0.477639	1.85491	1.15937
Apidae	1.1112	-2.38262	0.254291	-0.0503202	-1.50885	0.63676	-0.712904	1.29591	2.04653
Apidae	0.0983333	-2.88732	0.337957	-1.29302	-1.44684	0.0885655	0.205143	-0.0237768	1.40212
Apidae	1.91287	-2.80403	1.04849	-1.13432	-0.419008	0.810192	-0.0918471	1.0657	1.6572
Apidae	1.32342	-2.35062	0.350143	0.265141	-1.46005	0.565779	-0.161275	0.494815	1.5645
Apidae	2.55898	-2.3721	0.966861	-0.88872	-1.81685	0.941948	-0.843251	1.33951	0.582501
Apidae	0.317088	-1.50359	0.0680691	1.47534	-1.89363	0.608962	0.0600154	1.71896	0.951975
Apidae	1.34025	-1.86828	0.414553	0.791931	-1.08346	0.264182	0.0288754	2.41243	0.283933
Apidae	1.81016	-1.4935	-0.519433	0.828783	-0.824114	-0.410803	-0.787524	2.23932	0.0585492
Apidae	1.11698	-1.33739	-0.140705	1.57171	-1.53569	0.10452	0.459295	1.85446	-0.828324
Apidae	0.880811	-1.71059	0.242953	0.958536	-1.34866	0.420398	-0.931951	2.33493	0.459707
Apidae	-0.03543	0.45565	2.73186	0.865379	0.596334	1.26901	-1.63372	1.22398	0.525578
Apidae	0.277915	0.611935	1.41784	0.909657	0.705414	1.41909	-1.60942	1.12059	0.258941
Apidae	0.63383	1.06927	2.46054	0.424887	0.471839	1.58208	-1.46948	0.925013	-0.590002
Apidae	0.643341	0.650458	2.17678	0.694952	1.15974	0.935399	-1.18492	1.05589	0.472812
Apidae	0.700787	-0.129624	3.22989	0.820395	0.719348	0.432799	-0.739263	0.517578	-0.00663857
Apidae	-0.148532	0.868816	1.86587	0.425268	0.855734	0.864004	0.184969	0.5715	0.173247
Apidae	-0.378152	0.688914	1.74688	0.694894	0.332128	1.61461	0.351589	0.653782	-0.490081
Apidae	0.927977	-0.148592	1.81061	-0.153109	0.662031	1.71501	0.561771	0.703438	-1.10755
Apidae	1.06775	0.806655	1.2412	-0.488795	1.18033	0.985997	-0.190895	0.420513	-1.09563
Apidae	0.671325	0.721351	2.15635	-0.568166	0.983242	1.15904	0.238152	0.835403	-0.495581
Apidae	2.46924	-0.685937	0.670673	-0.7586	0.777065	0.238042	0.015273	1.51779	-1.14456
Apidae	2.33417	-1.37533	1.32426	0.0909941	0.404098	0.215952	0.622544	1.67804	-0.362822
Apidae	2.0376	-1.71225	1.16073	-0.286265	0.589788	0.344137	0.165697	1.33663	-0.995316
Apidae	3.31922	-1.63968	1.55497	-1.21109	0.968713	0.517521	0.415936	1.28161	-1.27102
Apidae	2.1297	-1.93536	1.83922	0.0821175	1.14563	0.578614	-0.332341	1.60964	-1.06774
Apidae	0.176242	-1.45905	0.13413	2.52562	0.713358	-0.381033	-1.00347	1.7802	0.330239
Apidae	1.06067	-1.93275	0.265959	1.84718	1.36236	-0.717906	-0.954903	1.58307	0.549038
Apidae	0.279984	-1.40711	-0.457192	2.41072	1.06857	-0.692332	-0.390245	2.02376	0.583286
Apidae	0.585894	-1.32573	0.0702614	2.59154	1.01051	-0.153173	-1.34092	2.49161	0.390739
Apidae	1.54369	-1.63441	0.370018	2.12233	0.829504	-0.772136	-1.21938	2.09794	-0.146101
Apidae	1.24347	-2.33474	-0.0967675	0.991426	1.09595	0.0789418	-1.4681	-0.451867	-0.335805
Apidae	1.69822	-2.12035	-1.05836	1.00701	1.24145	-0.0701766	-0.804263	0.164088	-0.86748
Apidae	2.10732	-1.67908	0.0973241	1.82731	0.733519	-0.221471	-1.40761	-0.793806	-0.561078
Apidae	0.602573	-2.47415	0.0358672	2.29899	1.2828	-0.551705	-0.612904	-0.384341	-0.168118
Apidae	1.17365	-2.21324	-1.08839	0.864693	1.92676	-1.16756	-0.554603	-0.873883	-0.746311
Apidae	2.20205	-3.41562	0.668644	0.630593	0.367695	1.60891	1.09601	-0.0283856	1.09312
Apidae	2.08442	-3.16556	1.10914	0.390702	0.569899	1.88817	1.38476	-0.0158702	1.15046
Apidae	2.35582	-2.94551	0.899144	1.02931	0.66897	1.85815	1.50014	-0.113333	1.50167
Apidae	1.90879	-2.61595	0.59039	1.85629	0.527835	1.59384	1.18157	-0.429784	2.01686
Apidae	1.90909	-3.33777	1.3081	0.229403	0.750946	1.5071	1.67894	0.000256978	0.787432
Apidae	1.95139	-1.44686	0.771826	2.48298	-0.404742	0.588831	-0.131949	-0.264365	-1.59632
Apidae	2.88734	-1.66149	-0.13106	0.855965	-0.269353	0.075141	-0.577571	-0.662953	-2.06431
Apidae	2.4589	-1.73718	0.708604	1.2856	0.363735	0.0820914	-0.468153	-0.237412	-2.02074
Apidae	1.57465	-1.32046	0.0236913	2.74299	-0.532412	0.0661877	-0.0874266	-0.56668	-1.46198
Apidae	1.2108	-2.09292	0.45564	2.61926	0.0494967	-0.0282413	0.783463	-0.839869	-1.77281
Apidae	1.39653	-2.58077	1.01694	0.606757	1.21461	-0.424354	-1.07012	-1.54173	-0.441284
Apidae	1.36837	-2.35258	1.06386	1.44512	1.13917	-0.633303	-0.648462	-1.71999	-0.240929
Apidae	1.0623	-1.9361	0.0401056	1.39612	1.25804	-0.651507	-0.818217	-1.83547	0.275296
Apidae	1.85903	-2.39154	0.666326	1.27488	0.949556	-0.104827	-0.6504	-1.64608	-0.158574
Apidae	2.18414	-3.44649	1.11593	0.908571	0.769044	-0.696038	-1.29892	-1.49387	0.183237
Colletidae	-1.05933	1.34589	-4.29256	-1.44982	-3.8599	0.112094	-1.28875	-1.26332	0.42598
Colletidae	-1.82845	1.62615	-3.16425	-1.55099	-3.90425	0.378202	-1.63299	-1.42036	-0.0978729
Colletidae	-1.80601	1.38657	-4.37063	-1.5162	-2.69494	-0.22481	-1.41697	-1.18774	0.209098
Colletidae	-1.43686	1.80183	-3.63321	-0.670148	-3.84671	1.01964	-1.09589	-2.14558	0.712507
Colletidae	-2.09306	1.68074	-4.04149	-1.59337	-4.22092	0.144292	-1.61906	-1.29996	-0.11399
Colletidae	-1.46022	1.08645	-3.66719	-0.693195	-2.67507	0.962278	-1.73535	-0.512656	-1.1991
Colletidae	-1.31726	1.36573	-4.27926	-1.44746	-2.49188	1.13824	-1.63358	0.107964	-0.368606
Colletidae	-1.61638	0.722715	-5.09722	-1.02796	-2.54599	0.386921	-1.73013	-0.931705	0.0778913
Colletidae	-0.970818	1.46508	-4.08176	0.439485	-3.26033	1.22622	-2.20865	-1.53569	0.276826
Colletidae	-1.69895	1.33125	-4.43732	-1.0578	-2.19255	1.66492	-1.35259	-0.167137	-1.25079
Colletidae	-0.211122	1.54131	-4.73147	-0.462928	-1.99642	0.701552	-1.71876	-1.24317	0.137579
Colletidae	-0.715271	1.53761	-4.41487	-0.334117	-2.52961	0.746366	-1.39086	-0.548635	0.430113
Colletidae	-0.350695	1.49365	-3.8832	-0.195248	-1.9416	1.01004	-2.43199	-0.388269	0.632452
Colletidae	0.00713871	1.00752	-3.87775	-0.141453	-1.78863	0.739866	-1.50546	-0.275295	-0.257895
Colletidae	-0.445855	1.50402	-3.35206	-0.120801	-1.52752	0.814107	-1.76076	-0.400236	0.435581
Colletidae	-1.41911	1.95622	-5.0675	-2.08538	-3.46739	0.715725	-2.33081	-0.119935	-1.02015
Colletidae	-1.24993	0.340298	-4.0962	-2.59254	-4.2408	0.83622	-1.39091	-0.174496	-0.76458
Colletidae	-2.6549	1.01812	-3.70665	-1.64861	-3.2037	0.588708	-1.70719	-0.281823	-0.395911
Colletidae	-2.19764	1.26741	-3.38935	-1.62552	-2.87201	0.0591884	-1.49293	-0.404037	-0.237376
Colletidae	-1.27434	1.16218	-3.6574	-1.72636	-2.42048	0.281489	-2.57859	-0.991241	-0.795312
Colletidae	0.287967	2.06585	-4.29633	-2.2892	-0.674404	-0.562698	0.138912	-0.402412	-0.107233
Colletidae	-0.289765	1.61907	-2.82771	-1.60428	-0.746728	-0.854498	-0.0680813	-0.386052	-0.555324
Colletidae	0.21066	1.69871	-2.94391	-1.72553	-1.13222	-0.69894	-0.457007	-0.74998	-0.977473
Colletidae	-0.960387	1.87194	-3.25346	-1.4335	-1.55967	-1.05105	-0.253771	-0.772036	-0.100622
Colletidae	0.149229	1.27677	-3.71925	-1.98163	-0.767615	-1.55865	-1.25435	-1.17682	-0.164721
Colletidae	-1.49372	1.08489	-4.93079	-0.58965	-2.11803	0.122376	-1.68684	-1.6821	2.07688
Colletidae	-1.59032	0.555001	-4.10925	-0.32507	-1.86013	1.08347	-1.77416	-1.51946	2.46934
Colletidae	-0.619362	-0.369566	-4.30859	-1.82673	-1.8157	-0.646588	-2.23983	-0.61878	1.26524
Colletidae	-0.23616	0.243842	-4.41616	-1.86534	-1.75274	-0.568716	-2.14494	-0.99683	1.49898
Colletidae	-0.428008	-0.40627	-4.28363	-2.16066	-1.34118	-0.852459	-2.55274	-0.620848	1.19559
Colletidae	-0.695383	-0.194725	-5.3283	0.425032	-2.09173	-0.215895	-2.25815	-0.71392	1.72996
Colletidae	-1.71107	-0.990503	-4.28911	-2.35816	-1.64117	-2.2291	-0.651674	0.736201	-0.336912
Colletidae	-0.828105	-0.914339	-4.15301	-1.48709	-2.66489	-1.07808	-2.23857	0.396815	0.181209
Colletidae	-1.03513	-0.849375	-4.64864	-1.92663	-2.30993	-1.27616	-2.06134	0.558455	-0.12573
Colletidae	0.358605	1.28182	-3.32347	-0.547704	-1.9665	-0.857756	-2.02796	0.89873	-2.12867
Colletidae	-0.170377	1.40055	-3.71723	-1.23964	-1.91779	-0.720552	-2.00551	0.527446	-2.57326
Colletidae	1.06288	0.604125	-3.94989	-0.95937	-2.12787	-1.37624	-2.82333	0.915928	-2.59671
Colletidae	-0.68091	1.31978	-3.784	-0.901418	-2.5673	-0.0948329	-1.36543	2.11116	-0.828081
Colletidae	-0.756001	1.64111	-3.31423	-0.753739	-3.27011	0.138812	-1.84325	1.051	-1.09643
Colletidae	-0.859335	1.46785	-3.31633	-0.765253	-3.2306	0.532391	-1.24307	0.960672	-1.27952
Colletidae	-0.846452	1.96763	-3.44089	-0.829117	-3.08319	0.770615	-0.710313	1.35758	-0.606266
Colletidae	-0.533279	-1.61956	-3.57668	-3.10841	-2.66906	-0.123494	0.800858	0.554467	0.719025
Colletidae	-2.51202	-0.465193	-3.85106	-2.50014	-2.74479	-1.40218	1.94	0.760832	0.858322
Colletidae	-1.91035	-0.242611	-3.89085	-3.45868	-2.96079	-1.51002	1.28724	0.712487	0.608815
Colletidae	-2.40838	0.0804461	-3.39892	-2.31408	-2.51724	-1.73177	1.79472	0.440458	1.06208
Colletidae	0.50499	-1.34481	-3.79352	-1.33028	-0.848833	1.51147	-1.71022	1.94398	-1.60419
Colletidae	-1.10942	1.40783	-3.47264	-0.941875	-2.74278	-0.175586	-1.56807	1.83844	-1.39235
Colletidae	-0.793524	1.41629	-3.49641	-1.22277	-2.4544	-0.550004	-1.69981	2.27827	-1.59246
Colletidae	0.757524	1.39096	-4.13811	-0.752545	-2.78155	-0.0824289	-2.38767	1.75696	-1.12963
Colletidae	-0.734742	1.84874	-4.30391	-0.608875	-2.89204	-0.256957	-1.71508	1.78832	-1.22947
Halictidae	1.04435	4.90921	0.596664	-1.27272	0.00082138	-0.440946	-2.22764	1.21735	0.341514
Halictidae	0.832039	4.37826	0.815782	-1.57135	1.53387	-1.2083	-1.17146	1.08533	-0.519347
Halictidae	1.56218	4.72034	1.58842	-0.70752	1.16634	-1.27297	-1.56817	0.308462	0.517946
Halictidae	1.00317	4.63268	2.50662	-0.517828	1.64929	-0.228164	1.37864	0.594545	-0.656284
Halictidae	1.47769	4.59852	0.70661	-1.34367	1.38501	-0.867518	-0.814903	0.384278	-0.228802
Halictidae	0.308722	4.09492	0.633505	-1.00707	-0.0589349	0.736032	0.7125	1.10541	0.749495
Halictidae	0.369836	3.64237	2.19096	-1.14197	0.317762	0.764831	1.57378	1.10999	0.264125
Halictidae	0.147962	4.20487	1.31513	-0.938761	0.612964	0.703175	1.48246	1.75752	-0.199113
Halictidae	-0.496583	3.60906	0.324778	-1.16697	0.0915053	-0.154055	0.244617	0.323623	0.759268
Halictidae	-0.339171	3.89029	1.0388	-1.30738	1.14082	-0.163163	1.1844	0.67977	-0.271513
Halictidae	0.99828	3.68086	2.06787	-1.03515	0.321755	0.851058	0.424395	0.397075	0.223927
Halictidae	1.49649	3.79638	1.36825	-1.19848	-0.131614	1.08356	0.477115	1.06119	0.00858907
Halictidae	1.32367	4.31995	0.605615	-1.9284	0.126439	0.316731	-0.0782804	0.335398	-0.719891
Halictidae	0.978631	3.84385	1.48617	-1.27366	0.201939	0.363838	-0.0757906	0.779188	0.28422
Halictidae	0.218117	3.98424	0.812055	-1.06196	0.0298342	0.0599566	-0.191828	0.85105	0.616371
Halictidae	1.52235	5.31615	0.772378	-0.191088	1.13542	-1.69454	0.143642	0.331917	0.128962
Halictidae	2.20176	5.30212	1.16753	-1.91387	0.7268	-1.49106	-0.760221	-0.0647677	0.220789
Halictidae	3.34769	5.53494	1.13186	-1.32145	1.22138	-0.662989	-1.14929	0.50804	1.31513
Halictidae	1.61004	5.28757	2.53241	-1.29482	0.759663	-0.683917	1.6271	-0.264256	-0.0464385
Halictidae	2.35439	5.0687	0.912716	-1.70031	0.802614	-1.38012	-1.58111	0.826101	0.672148
Halictidae	0.795436	5.08871	0.837142	-1.12026	1.28033	-0.130778	-0.854398	0.758768	-1.40067
Halictidae	0.299319	4.25246	0.29537	0.288402	0.774183	-0.699463	-0.457143	-0.250655	0.353251
Halictidae	0.205557	5.27599	1.27786	0.245529	0.65297	-0.330639	-1.64806	0.414218	0.216646
Halictidae	0.381366	4.66258	1.09429	-0.134738	0.755777	-1.17369	-1.08386	-0.502785	-0.47512
Halictidae	-0.0307174	4.94413	0.59829	0.559647	0.681491	-0.568677	-0.842484	-0.539191	0.391201
Halictidae	1.67244	3.87497	2.34263	-2.02275	-0.415684	-1.90718	-0.145908	-0.386191	-0.259799
Halictidae	1.39307	5.43431	2.09548	-1.49756	-0.000662312	-1.19311	-1.61489	-0.564535	1.4588
Halictidae	0.901043	4.79219	2.37381	-1.65948	-0.129773	-1.2353	-0.548302	-0.354552	0.973947
Halictidae	2.47982	4.61374	2.70167	-2.04813	-0.0519867	-1.08439	-1.42263	-0.50203	1.16373
Halictidae	1.7973	5.08246	2.2854	-1.42876	-0.511639	-0.658402	-1.92999	-0.614419	1.00329
Halictidae	1.51789	3.89784	-0.273813	0.45083	-0.167316	1.15839	-0.450693	-0.982364	-1.69867
Halictidae	3.03118	4.4924	-0.130744	-0.397493	1.00441	0.500903	-0.562809	0.164975	-2.44457
Halictidae	0.184695	5.64053	1.19077	-0.765307	0.555209	1.08044	-0.717733	-0.512395	0.239035
Halictidae	-0.508339	4.27092	1.2481	-1.48844	0.757925	0.0659689	0.662217	0.77874	-0.642776
Halictidae	-0.385551	4.18313	1.65674	-0.543349	0.679174	0.326455	0.620053	0.377799	-0.419028
Halictidae	0.00198333	4.89528	1.15165	-1.43437	1.03177	0.428983	-0.248377	-0.332813	-0.00354171
Halictidae	0.702734	4.60124	0.452647	-0.736154	0.72452	0.547734	0.138909	-0.141377	0.23863
Halictidae	0.0454016	3.73576	0.994429	-1.02648	0.197904	0.181297	-0.432177	0.964368	0.0137434
Halictidae	-0.102383	4.60831	0.262472	-0.198777	0.469183	-0.211292	-0.290075	-0.284173	0.28245
Halictidae	-0.289739	3.6831	0.52606	-0.609597	0.0787352	-0.273471	-0.164393	0.106718	0.265503
Halictidae	1.23767	4.04422	-0.820263	-1.57028	1.07924	0.131991	-0.0799955	-0.356033	-1.71842
Halictidae	0.448987	3.71832	-0.512355	-1.65569	1.1776	0.053836	-0.53592	0.480475	-1.89059
Halictidae	-0.193762	4.36428	-0.64805	0.0196082	0.304465	-0.00780856	0.100938	-0.654347	-1.0736
Halictidae	0.511153	4.43454	-1.1551	-0.736597	1.1407	-0.137942	-0.206852	-0.339597	-1.49436
Halictidae	0.870738	3.85869	-0.813929	-0.555514	1.43282	0.155629	-0.327445	-0.642242	-1.45131
Halictidae	0.852878	4.13267	0.656797	-0.922985	-0.142953	-1.52937	-0.653393	0.437016	1.12268
Halictidae	1.46194	4.75754	0.390289	-1.40237	0.669397	-1.53891	-0.451796	-0.394678	0.305322
Halictidae	0.865323	4.57987	-0.165516	-1.21919	0.0829235	-1.18401	-1.04885	0.244794	0.434101
Halictidae	0.319357	4.51829	0.523345	-1.33841	0.542439	-1.50901	-0.583312	-0.0197481	1.05325
Halictidae	0.973652	4.64058	0.498101	-1.19136	0.359931	-1.81295	-1.03238	-0.366498	0.691503
Halictidae	0.745913	4.38503	0.462251	-1.70605	-0.126804	-3.21207	-1.63905	0.192633	1.15841
Halictidae	0.172884	3.69522	1.12991	-0.00263891	-0.65973	-3.47189	-1.61661	-0.808673	2.2677
Halictidae	0.569275	5.51282	1.06693	0.360019	-0.137813	0.0387714	-0.871122	-0.066277	-0.276387
Halictidae	0.912762	4.70805	0.774793	-0.0589738	0.493084	-0.487899	-0.362131	0.407653	0.835002
Halictidae	0.0307459	3.92164	1.25607	-0.495769	-0.143341	-0.85706	0.106916	-0.401528	-0.669001
Halictidae	-1.18258	4.98203	0.657735	-0.828283	0.0205761	-0.607943	-0.467294	-0.789794	0.250877
Halictidae	0.122869	4.99878	-0.0258033	-0.533595	-0.107086	0.332736	-0.46036	-0.879425	0.340148
Halictidae	-0.852488	5.58908	0.856606	-0.677851	0.155934	-0.572866	-0.976374	-1.0731	0.808447
Halictidae	0.561482	4.53926	0.117667	-0.427488	-0.756854	0.176769	-1.76342	-0.304493	0.972645
Halictidae	-0.184176	4.69755	0.662812	-0.60208	-0.510393	0.283924	-0.77602	-0.700032	0.805541
Halictidae	0.313211	3.23769	3.02081	-0.518477	1.86438	-1.01655	0.474618	-1.20913	0.481194
Halictidae	0.504223	3.15085	1.80064	-0.546827	1.95826	-1.32937	-0.888526	-1.19339	1.33505
Halictidae	1.23406	3.38857	2.84729	-0.726512	1.91143	-1.12932	-0.103441	0.249213	-0.151715
Halictidae	0.768955	2.6817	2.10896	-0.881075	1.95762	-1.68685	0.726723	-0.651866	0.157743
Halictidae	0.944909	3.69086	2.22514	-1.20729	2.22805	-0.688803	-0.558233	-0.490803	-0.0976058
Halictidae	-0.694122	4.51882	1.25014	-0.218246	2.20954	-1.61787	-0.926476	-0.0877779	0.233442
Halictidae	-0.162494	4.62455	0.283665	-0.0973425	2.20478	-1.9347	-1.19204	-0.316748	1.72565
Halictidae	-0.183712	4.04874	-0.693138	-1.35979	2.00852	-1.24777	-1.05446	0.550762	0.654103
Halictidae	-0.837222	5.20001	0.257131	-1.23053	2.10679	-0.785314	-1.30665	0.0361072	0.794165
Halictidae	0.788564	3.93252	2.09243	-0.633539	1.12093	-0.310591	-0.53948	-0.169451	-1.70046
Halictidae	-0.385914	4.02776	1.31113	-0.767094	1.50662	-0.875569	-0.200237	0.245277	-0.817088
Halictidae	0.285476	3.52867	1.16757	-0.867029	1.64968	-0.627227	0.204546	0.328687	-0.720052
Halictidae	0.842867	3.81152	1.67939	-1.66013	2.07903	-0.0118749	-0.111554	0.542767	-1.73744
Halictidae	0.762455	4.34291	0.888745	-0.358574	1.46845	-0.748915	-0.521303	0.259262	-0.361442
Halictidae	0.201032	3.72533	0.594119	-0.832924	2.54403	-1.11961	-0.0643317	1.21593	-0.873657
Halictidae	0.225024	3.49411	3.13216	-0.910113	1.07065	-0.102421	0.915117	-0.131763	-0.206045
Halictidae	-0.357501	3.70256	2.56435	-1.74244	0.697121	-0.375681	0.811768	0.892595	-0.409885
Halictidae	-0.888832	3.92541	1.80311	-0.952304	0.867759	-0.638627	0.472183	-0.199616	0.307433
Halictidae	-0.686515	4.02335	1.40854	-0.822469	0.146161	-1.10256	0.329073	-1.062	0.857824
Halictidae	-0.694544	4.2983	2.39335	-0.848348	0.816128	-0.439166	0.429302	0.256891	0.159537
Halictidae	1.00308	3.46329	2.42258	-0.0736118	0.30753	-0.631067	-0.971098	1.13336	1.25569
Halictidae	0.758419	2.88959	1.9574	-1.04679	1.44744	-1.35329	0.630425	1.2642	0.933975
Halictidae	0.0979926	3.57962	1.3965	-1.2346	0.511057	-1.10217	0.0178339	1.7515	1.07243
Halictidae	0.165062	3.20089	2.05089	-1.15105	1.03279	-1.27967	-0.116516	1.34371	0.896844
Halictidae	0.976198	3.54074	1.51483	-1.20175	0.72422	-1.33383	-0.290356	1.99058	0.610375
Halictidae	0.661297	3.51023	2.05776	-1.84485	1.70446	-1.1555	-0.192717	2.03561	0.185503
Halictidae	0.516542	3.37001	1.4725	-1.24597	1.35246	-1.64721	-0.287545	1.54111	0.948687
Halictidae	0.958644	4.85921	1.34428	-2.00409	1.22492	-0.913949	0.796451	0.528959	-0.27362
Halictidae	0.499186	4.67351	1.28733	-0.942197	0.980904	-0.409503	1.49934	0.084463	0.763801
Halictidae	-0.226818	4.88414	1.80515	-0.614045	0.916925	-0.341597	0.800758	-0.267315	1.31565
Halictidae	0.48815	5.39898	1.02452	-1.10323	1.20149	-0.720386	1.31392	0.355217	0.412239
Halictidae	0.410199	4.93036	1.73544	-0.979401	1.36916	-0.671623	0.344714	-0.457784	1.24415
Halictidae	0.622695	4.63468	1.01353	-1.63533	1.16587	-0.855444	0.500013	-0.0760239	0.538099
Halictidae	0.327413	4.32957	1.40759	-1.05871	1.06906	-0.749745	1.57211	0.292476	0.576
Halictidae	-0.163007	4.45516	2.55057	-0.699945	0.80853	0.106973	3.15503	0.176644	0.176033
Halictidae	1.16348	2.93697	2.14087	-0.159843	0.820119	-0.866361	0.274878	1.11417	1.59261
Halictidae	1.01754	3.51366	1.51535	-0.600231	0.596469	-0.618501	-0.237267	1.40673	1.19101
Halictidae	1.31082	3.79438	1.39444	-0.714244	0.381955	-0.758572	-0.302811	0.861452	1.2498
Halictidae	0.923655	3.62422	1.72437	-1.42323	1.24854	-1.35604	-0.599302	1.22139	1.19104
Halictidae	1.38034	3.43231	2.32526	-1.07786	1.01765	-1.08505	-0.250167	0.834247	0.587535
Halictidae	2.48583	2.22575	-0.347829	-1.00533	-0.0678639	-0.333633	0.148774	-1.75593	-0.583523
Halictidae	0.455747	6.03611	0.553944	-1.0998	-0.0517993	-2.6605	0.0490996	-2.2221	-0.663832
Halictidae	1.91208	4.91444	1.15496	-1.68008	-1.10135	-2.30057	-0.158939	-1.45531	-2.16155
Halictidae	2.23101	3.17607	0.890237	1.15034	0.727632	0.789291	0.0242315	-0.172081	-1.86232
Halictidae	-0.507598	4.57601	1.76766	-0.572723	-1.26286	0.582072	-0.116209	-0.0977563	0.115277
Halictidae	-2.14035	4.28977	1.7053	-2.18603	-0.229896	0.828601	1.19193	0.419997	0.231708
Halictidae	-1.79038	3.78516	2.34402	-1.58986	-1.10505	-0.613626	-1.04849	-0.94818	-0.573835
Halictidae	0.0248615	3.56656	1.79121	-0.181266	-1.33572	-0.0669631	0.353426	-1.13576	-0.353494
Halictidae	-0.0544627	3.90679	2.68054	0.355837	-1.99481	0.0340025	0.048067	-1.73444	-1.32651
Halictidae	1.63905	3.69101	-0.595756	0.0418355	0.703562	-0.180353	0.753113	-0.890073	0.432205
Halictidae	0.539947	3.21149	-0.526874	0.730821	-0.208528	-0.246828	0.514632	-0.2119	0.142152
Halictidae	1.49668	3.001	0.178843	0.417314	0.22704	0.741113	0.0391678	-0.548617	-0.328428
Halictidae	1.47248	3.59705	-0.946908	0.488858	0.304255	0.688048	0.8577	0.110248	0.197513
Halictidae	1.7256	2.99207	0.384624	-0.479613	0.91895	0.621475	0.754201	-0.539741	-1.08271
Halictidae	-0.0678871	2.88705	0.457276	0.852844	-0.529867	-1.14218	1.8575	0.363539	0.786739
Halictidae	1.57588	3.99261	-0.748839	0.62429	0.248189	0.571701	0.508449	-0.297171	-0.460297
Halictidae	1.14918	3.42471	-0.473454	0.305828	1.04093	-0.325476	0.508552	-0.712051	-0.494021
Halictidae	2.11796	3.48834	-0.144351	0.590175	0.366353	0.811315	0.160904	-0.00167163	-0.131435
Halictidae	1.15436	2.97441	-0.193838	-0.221466	0.911094	-0.612103	1.94414	-1.54289	-0.545264
Halictidae	1.60112	3.83913	-0.31823	0.235472	0.830732	0.340055	1.49003	-0.154567	-0.292082
Halictidae	-0.0202766	5.51602	0.274946	-1.9385	2.18098	0.0919597	-0.0785076	-0.313543	1.06856
Halictidae	1.86309	5.33582	0.0591905	-1.09762	3.011	-0.390693	0.655642	-0.34214	-1.01395
Halictidae	1.10651	5.23646	0.707099	-1.05141	2.59158	-0.116239	0.935297	0.120854	-0.486293
Halictidae	1.13734	4.24333	1.29828	-1.56053	3.52828	1.47119	-1.72109	-1.07098	0.600512
Halictidae	0.945376	5.50811	0.342632	-2.26278	2.63128	0.444138	0.0454915	1.36984	0.449071
Halictidae	1.25746	4.10554	0.655194	-1.01061	1.70001	-0.307541	-0.25912	-0.545305	0.612069
Halictidae	2.13527	4.79374	2.49853	-1.97526	0.857801	2.08888	-0.75563	0.993868	-0.307621
Halictidae	-0.341356	3.75173	0.881685	-1.19983	1.41174	1.52081	0.452314	0.476943	0.148519
Halictidae	0.822834	4.10701	1.44604	-1.88331	1.01841	0.998387	-1.07949	1.05097	0.0475815
Halictidae	1.56164	4.65097	0.497453	-1.6601	2.39276	0.636455	-0.404101	-0.242864	0.196225
Halictidae	1.84543	4.11141	1.04473	-1.32092	2.08835	-0.349572	-1.6553	-0.128786	-0.365806
Halictidae	-1.70699	4.43807	0.918051	-0.849317	2.2752	1.44152	-0.188932	0.30078	-1.12915
Halictidae	-1.78085	4.06091	1.34331	-0.27817	1.6502	1.7761	0.595784	0.0752218	-1.39789
Halictidae	-0.332346	3.74875	1.54676	0.216795	0.848416	3.03308	-0.452232	0.156813	-0.00443407
Halictidae	-1.4706	3.59719	1.51694	0.752661	1.38143	1.79828	0.870661	-0.154123	-1.12717
Halictidae	-0.618426	2.86047	0.185807	0.897091	1.09806	1.93461	0.772624	-0.66294	-0.927229
Halictidae	-0.991829	2.95156	1.20051	0.24306	1.23762	1.93823	1.28307	-0.438009	-1.39209
Halictidae	-1.16775	3.32894	0.989511	-0.319655	1.22097	0.361837	0.283298	0.612025	-0.668165
Halictidae	-0.385607	3.38518	1.07934	-1.30057	1.20513	-1.81368	0.354706	-1.37964	-0.195882
Halictidae	-1.23999	3.06994	2.20112	-0.664332	1.3776	1.40045	0.856024	0.893535	-1.43117
Halictidae	-0.150528	3.50835	1.0853	0.444159	0.609198	2.79851	-1.80189	0.137155	1.49748
Halictidae	-0.0551535	3.48959	1.46939	-0.417546	0.442089	2.09826	-1.17672	0.685599	0.778585
Halictidae	0.0120407	3.86105	2.11403	0.468633	0.509827	2.41966	-0.277225	-0.319002	-0.219473
Halictidae	-1.49672	4.10747	0.208769	0.139478	0.487096	1.74021	-0.726891	0.1778	-1.3135
Halictidae	-1.9088	3.72713	0.928126	-0.00795977	-0.026328	2.12255	0.53682	0.617297	-1.24885
Halictidae	-0.504417	3.05435	1.17804	0.362921	1.77657	1.37575	-0.270984	0.122769	0.459989
Halictidae	-1.96747	3.48118	1.14174	0.271443	1.08258	1.68883	-0.050731	-0.937769	-0.891056
Halictidae	-0.0928808	3.50174	1.02517	-1.16232	0.920807	2.91025	-0.142838	-0.053727	-0.698112
Halictidae	-0.344876	2.9343	1.34145	-0.246478	1.67367	1.28521	0.156082	-0.457955	-0.222268
Halictidae	-0.462123	3.11764	2.3778	-0.296923	1.83096	1.42216	0.279888	0.226981	-0.271973
Halictidae	-0.414414	2.60616	0.99262	-0.108306	1.21819	2.13286	-0.545022	1.17692	1.03016
Megachilidae	-3.54884	-4.5	-4.81309	-5.30652	4.93071	2.43379	0.768007	-0.229535	0.538652
Megachilidae	-3.51049	-4.65441	-4.31333	-4.62632	4.78273	2.23675	0.79844	0.8386	0.223314
Megachilidae	-1.84165	-4.90043	-4.15668	-5.32885	4.92851	2.51632	0.338886	0.216766	-0.238302
Megachilidae	-2.26802	-4.83842	-4.46631	-4.83309	3.68889	2.53764	0.0914347	0.147537	-0.0916983
Megachilidae	-3.06132	-3.90613	-5.02183	-4.60305	3.9675	1.52892	0.942269	-0.418762	-0.0846831
Megachilidae	-1.96069	-3.07427	-3.0772	-3.28225	3.99655	0.444015	-0.186224	-0.459617	2.0095
Megachilidae	-2.05343	-2.96749	-3.04031	-3.20874	3.37172	0.365792	-0.276164	-0.239145	1.61347
Megachilidae	-3.18993	-4.97155	-4.81848	-4.67451	4.71631	1.74566	-0.52742	-0.468049	-0.74244
Megachilidae	-3.49514	-5.00869	-4.79631	-3.868	4.12624	1.95102	-0.152682	-0.236137	0.096305
Megachilidae	-4.07675	-4.67465	-6.08885	-4.66366	4.73352	1.32155	0.212921	0.359014	-1.52772
Megachilidae	-4.40827	-5.78869	-4.99077	-3.71177	4.99425	1.03413	-0.286133	-0.260879	0.298273
Megachilidae	-4.3451	-5.98432	-4.96013	-4.99822	4.70495	1.24147	0.0790258	0.272895	-0.410311
Megachilidae	-3.92897	-6.5032	-4.19433	-4.31205	4.14357	0.659949	-0.681311	-0.212318	0.608881
Megachilidae	-4.67229	-5.71563	-4.62019	-4.23893	5.15036	1.5189	1.00419	0.285895	0.652795
Megachilidae	-2.87673	-6.20913	-4.51812	-4.90246	4.61277	1.8076	0.3687	-0.415929	-1.06625
Megachilidae	-4.02452	-5.4753	-5.22541	-4.00649	5.16481	1.58743	-1.18852	0.571555	0.119634
Megachilidae	-4.39656	-6.36068	-4.95146	-5.08759	5.31951	1.64694	0.0250968	0.691552	-0.376664
Megachilidae	-3.68781	-5.72905	-4.37221	-4.26257	4.55315	2.16033	0.530478	-1.56643	-1.05229
Megachilidae	-5.73615	-6.4603	-4.74296	-5.01982	6.03975	1.48782	0.600433	-0.712104	-0.735867
Megachilidae	-0.378515	-2.08509	0.975874	-0.729062	2.43014	0.791918	2.4888	0.613004	2.46017
Melittidae	-3.35103	-0.722027	-0.127013	0.511636	-0.455211	0.384791	2.2294	2.79872	0.912774
Melittidae	-3.95531	-0.586555	-0.74133	1.3718	-2.26581	-0.869716	1.49516	2.37664	1.5158
Melittidae	-2.89375	-0.370711	-1.21439	1.19179	-1.1162	-0.495657	0.966033	2.82007	0.981647
Melittidae	-4.70618	-0.861115	-0.731922	0.571771	-1.50805	-1.07045	2.01324	2.49883	1.42948
Melittidae	-4.29136	-0.761038	-1.55243	0.784749	-1.79791	-1.34613	1.39357	3.0195	1.51045
Melittidae	-3.29965	0.135056	-0.753182	1.8442	-1.13412	0.011669	2.33375	2.50767	1.25507
Melittidae	-3.81873	-0.0412155	-0.794264	1.06566	-1.02329	-0.674722	2.5299	2.17031	0.799372
Melittidae	-3.57615	0.11416	-1.60453	1.46139	-1.24528	-0.465227	2.16803	2.20586	1.16795
Melittidae	-3.33607	-0.372088	-0.653607	1.35609	-1.47406	-0.321611	1.94456	2.17527	0.932081
Melittidae	-3.57944	-0.0565225	-0.771979	1.41812	-1.20484	-0.244358	2.31172	2.30416	0.978977
Melittidae	-3.94374	2.1656	-4.19461	-0.116652	-2.36674	0.3833	0.857789	2.92045	-0.258638
Melittidae	-4.68479	1.97253	-2.476	-0.434937	-1.32619	0.104622	1.36752	2.40661	-0.866711
Melittidae	-3.03495	2.52546	-1.90446	-1.41096	-1.45937	0.889835	0.561697	2.32035	-2.2371
Melittidae	-3.30814	1.46551	-3.02853	-0.610325	-2.16556	0.321769	1.15348	2.22538	-0.47163
Melittidae	-4.05618	1.0416	-2.85103	-0.67315	-0.929277	0.754172	2.31337	2.13059	-0.265968
Melittidae	-4.54722	0.793902	-2.6955	-0.860267	-1.35485	0.911377	1.95608	0.778952	-2.04237
Melittidae	-3.45552	0.713122	-3.7205	0.179683	-1.08272	0.823962	2.1864	1.26019	-0.426014
Melittidae	-4.02835	0.690295	-2.33295	-0.0152183	-1.07994	0.452295	2.06791	1.20085	-0.191062
Melittidae	-3.83108	-0.0625272	-3.18918	-0.524788	-0.986841	0.193091	1.38508	1.99186	-0.44403
Melittidae	-4.38996	1.6548	-1.82844	-0.166987	-1.28772	1.58536	0.436319	-0.0156012	-0.274752
Melittidae	-5.04844	1.0942	-2.18666	0.311527	-1.7131	0.104947	1.77196	2.21905	0.88675
Melittidae	-5.5011	1.28313	-2.56307	0.0541344	-2.0575	0.629665	0.939781	1.85532	-0.130195
Melittidae	-4.89114	0.880079	-1.63297	-0.265594	-2.2081	1.46281	1.06063	1.97498	-0.506991
Melittidae	-5.93556	0.182531	-0.798085	0.63425	-2.20668	0.322107	0.834117	1.75675	1.30131
Melittidae	-5.25584	1.02346	-2.38851	0.305985	-1.73722	0.681101	2.21922	2.06082	0.53779
Melittidae	-2.03069	0.744723	-0.139503	0.67534	-2.50267	0.246282	2.37081	0.451006	0.712251
Melittidae	-2.91897	1.97463	-0.949973	1.54803	-2.42813	-0.107035	2.44862	-0.202084	0.014452
Melittidae	-1.99063	0.653821	-0.277019	0.256208	-1.35573	1.1653	2.22605	1.45443	0.599561
Melittidae	-2.76096	2.17963	-0.348076	0.599348	-2.61697	-0.27201	1.12565	0.72193	-0.486295
Melittidae	-2.16849	2.33763	0.32005	0.479963	-2.19558	0.603989	0.579623	1.00433	-0.289376
Stenotritidae	-6.01581	-0.727189	-0.984714	1.45606	-3.4302	-0.341416	-1.65953	-1.74818	5.50978
Stenotritidae	-2.26375	0.479215	-1.87601	2.73886	-1.65507	0.667988	-2.07274	-2.29998	5.68765
Ampulicidae	-13.5566	2.97257	-4.09092	7.19718	3.32216	-2.48446	0.0512599	0.619972	0.56699
Ampulicidae	-14.2763	2.39895	-3.47189	8.42266	4.34303	-3.60325	-0.070015	0.692676	0.220849
Ampulicidae	-13.8057	2.38758	-3.2542	8.21658	3.2597	-1.97539	-0.620086	1.11559	0.274484
Ampulicidae	-14.5124	2.5045	-2.58154	7.82039	3.51272	-2.68896	-0.388909	1.43073	-0.318224
Ampulicidae	-13.4093	2.77085	-4.24616	7.38502	3.54308	-1.67355	-0.340822	-0.215759	-1.00762
Ampulicidae	-14.8249	2.57604	-3.18031	7.15196	3.1377	-0.684358	-1.84169	-2.53908	-1.11164
Ampulicidae	-14.5341	3.05487	-2.59314	7.21125	2.53981	0.616091	0.264225	-2.22312	-0.556475
Ampulicidae	-14.9699	3.74965	-3.84589	8.26684	2.45935	-0.0869935	0.227335	-2.57914	0.363377
Ampulicidae	-14.4492	3.43215	-3.4175	7.97891	1.99947	-1.06953	-1.21463	-2.83059	-0.558435
Ampulicidae	-14.4446	3.68943	-3.06917	6.93766	2.79072	0.0800782	-0.626782	-1.99222	-1.32823
Crabronidae	-9.9994	-2.52801	9.968	-0.7148	-1.60814	5.29711	-4.39719	-0.786707	-0.160393
Crabronidae	-10.7276	-3.33866	10.6425	-0.520322	-1.75015	6.44969	-3.26953	0.452966	-0.0507565
Crabronidae	-10.1478	-3.17296	10.1006	-1.33832	-1.78204	5.48522	-4.00468	0.657483	-0.857614
Crabronidae	-9.84186	-2.63345	10.4934	0.982739	-2.01781	6.2152	-4.58571	-1.38773	1.22844
Crabronidae	-9.64359	-3.32386	10.6895	-0.185136	-1.46619	6.00864	-3.7343	-0.671646	-0.0341106
Crabronidae	-7.93661	-1.37068	6.96832	0.990914	-2.93081	4.22992	1.2274	1.30053	-0.602333
Crabronidae	-8.14458	-1.49504	7.09729	1.41909	-2.27586	4.3735	1.42643	0.741636	-0.451856
Crabronidae	-7.95433	-1.23959	6.95987	0.15215	-2.87548	3.67549	1.28082	0.664502	-0.399753
Crabronidae	-8.19507	-1.53571	6.65792	0.935335	-1.54493	3.7387	1.03372	-0.301594	-0.439311
Crabronidae	-8.57335	-1.27507	5.88642	0.890956	-1.79456	3.05846	0.667844	-0.484658	-0.44474
Sphecidae	-10.3723	-8.48135	7.2545	-5.13772	-1.76743	-4.91017	0.189617	-0.840657	-1.16583
Sphecidae	-11.1564	-8.1536	7.63373	-4.60971	-2.08823	-4.91922	0.482568	-0.706212	-0.935048
Sphecidae	-11.2762	-8.35731	7.90122	-5.07869	-1.25207	-5.14381	0.738264	0.0739103	-1.4001
Sphecidae	-9.95094	-8.65772	7.39486	-5.15293	-1.88992	-4.38328	0.678023	-0.809605	-0.596007
Sphecidae	-8.36784	-8.35936	7.94402	-5.70052	-1.60181	-3.8067	-0.132751	-0.110891	-0.84758
Sphecidae	-8.08383	-5.5243	4.38613	-5.48118	-0.581687	-4.27218	-1.46695	1.14819	0.528453
Sphecidae	-8.54613	-5.77822	4.63669	-5.31892	-0.00198877	-4.9212	-0.357499	-0.568299	0.596254
Sphecidae	-8.17548	-5.58216	4.61808	-5.07381	-1.17086	-4.62429	-0.2326	0.104433	1.4022
Sphecidae	-8.52903	-5.69875	5.5611	-5.17003	-0.152887	-4.80469	-0.946983	-0.822569	0.808218
Sphecidae	-10.1376	-5.23843	5.35864	-3.81303	-1.34447	-4.04723	0.960867	0.31535	1.29439
Apidae	2.18839	-2.08309	-0.493635	2.33935	-0.401415	-0.588533	-0.230492	-0.0391654	-1.1031
Apidae	2.77109	-2.58819	1.56767	4.6248	-0.182288	2.81387	0.108553	-0.7894	-0.670309
Apidae	0.585186	-3.56903	2.95598	2.30991	0.389842	0.404502	0.0951409	0.012694	-1.34844
Apidae	2.52492	-3.18378	-0.0465532	3.05743	-0.392257	1.35006	-1.11082	0.337416	-1.61887
Apidae	3.90817	-1.60792	-0.0151137	-1.14795	2.63206	2.00731	-0.867224	0.359308	-1.27007
Apidae	2.73643	-1.51624	1.3458	3.59839	1.51268	0.667215	0.851887	1.51956	0.651388
Apidae	5.15725	-3.70369	2.38018	1.43541	1.02233	1.67846	-1.17051	0.722077	0.921418
Apidae	2.20021	-3.86219	-0.198603	0.130696	-3.17365	-1.48277	0.246741	0.358727	-0.142061
Apidae	3.48967	-1.48338	-2.23268	-1.0728	-1.78094	0.359548	-1.44455	0.0685096	-0.47501
Apidae	1.14611	-1.19462	1.78799	2.33423	1.89359	0.208543	2.46774	-0.0677959	-0.970725
Apidae	2.30158	-2.62998	2.72128	2.25579	0.712321	0.15643	1.19862	-0.177559	-0.229037
Apidae	0.755923	-1.02793	-1.1583	0.357823	2.02362	-0.855049	-0.972823	-1.15548	0.653467
Halictidae	0.697275	4.90524	1.3968	1.16218	-2.16768	1.03564	-2.12113	-1.0134	2.54922
Halictidae	2.55636	6.26934	0.583575	-1.77095	-1.86352	3.0039	0.441008	0.602252	-2.21176
Apidae	3.02966	-0.810231	0.578139	-2.16996	-0.456652	0.73399	-1.66962	1.42951	3.13537

## Sheet: Subfamily
Subfamily	LD1	LD2	LD3	LD4	LD5	LD6	LD7	LD8	LD9	LD10	LD11	LD12	LD13	LD14	LD15	LD16	LD17	LD18	LD19	LD20
Andreninae	0.772237	0.692203	4.75271	-1.6083	1.72243	0.346866	-0.312019	-1.25459	-1.57214	0.221646	-0.371373	1.81288	0.326876	0.347794	-2.35923	-0.446868	0.377897	-0.691415	0.439204	-0.106369
Andreninae	1.88185	-0.167134	4.0937	-2.23701	1.3464	-1.34813	-0.473858	-1.11652	-2.06331	0.554163	-0.930302	2.75106	0.425628	0.161669	-2.10232	-0.467094	0.180135	-0.517432	0.185983	1.07896
Andreninae	1.37114	-0.467851	4.50757	-3.18308	1.47385	-1.02275	-0.833021	-0.594161	-1.21786	-0.33513	-0.728704	2.25389	0.776738	-0.624548	-2.25606	-1.09215	0.0121305	-0.561347	0.92263	0.825548
Andreninae	0.688318	-0.155893	3.31962	-2.03622	1.91389	0.00116931	-0.454942	-1.9651	-1.49212	1.39154	-1.21649	1.60913	0.12216	-0.0854828	-2.82174	0.154585	0.231359	-1.57354	-0.0554503	-0.148207
Andreninae	1.53869	-1.89256	4.61827	-3.47244	1.11641	-1.71296	-0.998057	-0.314681	-1.22705	0.123834	-0.388137	2.93401	0.370835	-0.162629	-1.96233	-0.539235	-0.326105	-0.999313	-0.0887334	0.867031
Andreninae	1.0568	-0.331815	5.03728	-0.897423	0.461503	-0.200399	-1.40682	-0.358352	0.239663	0.657133	-1.07458	1.93234	-0.936736	0.191248	-1.93561	-0.961004	1.10003	-0.282461	0.272671	-0.0685026
Andreninae	1.14778	-1.67622	5.29071	-1.24792	0.627511	0.319105	-0.923712	0.225673	-0.549809	0.889174	-1.68602	2.04041	-1.28161	-0.63754	-1.72363	-0.0830896	0.814106	-0.183406	0.0335402	0.184596
Andreninae	1.44124	-0.615173	4.57967	-1.15829	1.05693	0.0519053	-0.833092	-0.960262	-1.14282	0.408022	-1.49282	1.39307	-0.840267	-0.749709	-1.0179	0.266753	1.43637	-0.0367147	0.0271992	-0.0947243
Andreninae	1.9732	-0.503814	4.81686	-1.95057	0.612198	1.09174	-1.45968	-1.27294	-0.708869	0.950231	-0.51664	0.67868	-0.570241	-0.185217	-1.81146	-0.335608	0.277703	0.0479273	-0.0723591	-0.454156
Andreninae	1.81762	0.553299	5.30562	-1.75955	-0.0467305	1.22549	-0.399935	-1.3865	-2.10425	-0.3451	-0.649132	1.25538	0.0123884	-1.00797	-1.21754	-0.239438	0.929835	0.0717669	0.156486	0.0509035
Andreninae	0.296968	-1.22453	4.15878	-3.46659	0.693531	-0.647232	-1.56648	0.301121	1.19445	1.03737	-1.26903	2.2984	-1.28085	-0.58374	-1.39471	-1.53572	0.394798	0.0265707	-0.0344654	-0.0244516
Andreninae	0.699435	-1.43719	4.13278	-2.64758	0.8261	-0.419111	-1.24159	1.02047	0.800474	1.85979	-0.422485	3.08897	-0.0958748	0.0595288	-0.869284	-1.27578	0.698443	0.0145253	0.233887	-0.0346844
Andreninae	1.31116	-0.973352	4.44275	-2.86223	0.550266	0.242625	-1.5703	0.555989	0.551002	1.51297	-0.880739	2.19909	-1.62017	-0.234273	-1.14053	-1.06681	0.444236	0.0492783	0.137807	-0.462113
Andreninae	0.383194	-1.12039	5.0098	-3.52364	0.488663	-0.0787422	-0.854024	0.191849	1.04351	1.33474	-2.12284	2.25833	-0.444548	-0.508643	-1.57586	-0.80695	1.14962	-0.588411	0.0500249	-0.59105
Andreninae	1.32469	-0.50965	5.72224	-3.0648	0.435347	0.120765	-0.717114	0.245337	-0.399126	1.25695	-0.536353	2.22274	-0.992894	-1.39563	-2.16271	0.302753	0.338772	-0.554051	-0.323567	-0.528785
Andreninae	1.19317	-2.44136	4.6056	-2.19966	1.08957	-0.553142	-0.53269	-1.33932	-0.413664	2.0916	0.840963	1.62255	-0.241122	0.548216	-2.54802	0.207814	-0.136894	0.822752	0.32236	-0.432352
Andreninae	0.957992	-2.72802	3.80066	-2.01863	0.915442	-0.937564	-0.634467	-0.786218	0.575751	1.03058	-0.629469	1.55488	-0.292775	0.163376	-1.86849	-0.760468	-1.05904	0.167334	0.811507	-0.519241
Andreninae	0.317434	-2.11046	3.44875	-1.90899	0.751423	-1.36086	-1.06682	-0.723728	-0.335608	1.1333	-0.103454	1.97152	0.266127	0.62471	-2.01323	-0.935623	0.529845	0.0880483	0.476191	0.16939
Andreninae	0.403171	-3.01581	3.88159	-1.91807	0.995051	-0.256503	-0.551812	-1.56009	1.0524	1.41745	-0.722018	2.08029	-0.393024	0.384509	-2.64073	-0.602546	-0.261848	1.09814	1.34813	-0.21578
Andreninae	0.685558	-1.57257	5.24091	-1.46278	1.35699	-0.692289	-0.482895	-2.00364	0.254673	2.776	0.174564	1.36644	0.0601756	0.713004	-2.42128	0.286716	-0.115142	0.830192	1.03152	0.0859047
Oxaeinae	-1.69566	-0.372602	-0.0505365	-5.40226	-5.43271	-5.17867	-2.71426	9.83608	1.30483	0.466182	-1.41375	-5.57115	1.30119	0.678885	-0.4731	-0.862328	0.112539	0.292039	-0.0216535	0.966479
Oxaeinae	0.175651	-0.547043	0.0651103	-4.10972	-4.32891	-5.24647	-1.40805	11.6518	1.43995	0.677002	-2.5608	-5.6351	3.05843	2.15525	-1.70049	-1.22352	-0.264392	0.212558	0.035157	0.110402
Oxaeinae	-0.570472	0.449575	-0.205646	-3.69419	-4.75701	-3.65964	-1.53644	10.4098	1.32468	0.452146	-2.18245	-5.37026	0.89781	1.20198	-1.5396	-0.454338	-0.230682	0.0326279	-0.17038	-0.0297522
Oxaeinae	1.10398	0.0548622	-0.201472	-2.12528	-3.1038	-3.89402	0.463192	10.2505	-0.0383607	-0.936048	-3.31531	-5.08011	0.533282	0.842122	-1.83205	1.10705	0.139321	0.132657	0.984121	-0.594149
Oxaeinae	-0.833271	-0.943878	-1.0213	-2.85034	-3.80217	-2.97659	-0.636866	9.72669	0.75574	0.385595	-3.42494	-5.64586	1.70707	1.50765	-1.08076	0.0133254	-1.63143	-0.137763	0.487347	-0.394542
Panurginae	-1.49249	3.3073	3.94055	-0.130437	-0.762628	-1.63207	-2.942	-1.68442	-1.73365	0.944664	0.485507	-1.34951	-2.00565	-2.62336	-0.435674	0.92379	-0.896265	-1.75313	0.84305	0.625022
Panurginae	2.59826	0.930301	0.756962	0.908216	-1.16759	1.2178	-1.15633	1.05649	-0.139541	-0.478234	-0.316355	-2.98665	-4.10613	-5.40855	-0.851208	2.51757	-0.345377	2.38911	-0.736099	-0.551859
Panurginae	1.90639	2.31262	1.44536	1.84424	-3.41538	0.512383	-1.52567	1.78825	0.125425	0.119012	-3.31564	-2.75068	-3.07016	-3.53752	0.0050146	2.13033	-1.10376	1.31236	-0.275032	0.0845577
Panurginae	1.02953	1.02608	-0.547052	2.61912	-1.33095	0.0512617	-0.926723	0.314753	0.873513	0.173839	-2.37977	-1.68631	-2.58551	-4.1059	0.0983445	0.415203	-0.00835671	1.44896	0.214783	0.963474
Panurginae	1.21547	1.27965	0.88061	2.06117	-2.27721	0.479737	-1.24267	1.3065	0.76232	0.134723	-2.74747	-1.84304	-2.41591	-4.17794	-0.0436714	1.67403	-0.372015	0.711839	-0.51301	0.155149
Panurginae	1.68456	1.91974	0.993912	0.955232	-1.82342	1.24501	-1.60714	2.02504	0.182414	0.467078	-2.50715	-2.86954	-2.90847	-2.4412	-0.960607	2.84712	-1.38562	0.0539218	-0.457609	-0.969755
Panurginae	1.07913	1.85119	0.194084	2.26388	-2.05621	-0.159469	-1.62536	1.54215	1.43758	1.068	-2.3872	-2.07823	-3.01978	-3.12364	0.190483	2.42386	-1.42827	1.21076	-0.436646	-0.0472581
Panurginae	-1.3645	1.08465	2.37842	-0.542647	0.139433	-1.73498	-0.811339	-1.19167	-1.59119	-0.28859	0.0562693	0.319815	-2.77353	-0.764521	-2.69306	0.768597	-0.828018	-0.478073	-1.03408	-0.393826
Panurginae	-1.99465	0.142664	3.3411	1.43667	2.7275	-0.199616	-0.586292	-0.537043	-0.61367	-0.416199	-3.38931	1.12744	-3.27607	-0.0647075	-2.35528	-0.895133	-0.276416	-1.03877	-0.623466	1.10517
Panurginae	0.78158	0.883587	0.18864	2.48302	2.56202	-2.0424	-0.0973519	-0.483879	0.423423	0.572637	-2.08318	2.47061	-0.94075	-0.647073	-0.199256	0.84701	1.3111	-0.500754	-1.48349	0.777993
Panurginae	-0.81874	2.88342	-1.58922	2.29039	2.51388	-0.920889	-0.768211	0.192688	1.17126	1.05034	-0.627062	2.40492	-2.43763	-1.01963	-0.234475	-0.162238	0.491189	-1.06587	-2.03073	1.86084
Apinae	3.2115	-0.999226	-1.35001	1.4792	-1.11183	0.109206	-0.061841	-0.891556	0.0861821	-0.0802248	-0.744111	0.587218	-2.20181	0.212488	0.845459	-1.57479	-1.78188	1.45713	0.450263	0.0101142
Apinae	4.10066	-1.57113	-1.5681	0.241976	-0.860276	-0.788566	0.275653	-0.504944	0.899363	0.155081	-1.37421	0.980653	-0.950543	0.0607776	0.624588	-1.26821	-0.0826746	1.65577	0.566381	-0.573523
Apinae	3.52107	-0.969601	-1.3859	-0.0228567	-1.60809	-1.43686	-0.468161	-1.43315	0.417225	0.132828	-1.03284	0.957954	-1.10341	0.209483	0.162065	-0.409816	-1.10902	1.32281	0.660812	-0.819423
Apinae	2.44133	-0.950421	-2.67195	0.336554	-0.706131	-0.708398	-0.0544184	-1.04692	-0.376738	2.20804	-0.991166	1.54029	-1.2385	-0.527635	0.870859	-0.483765	-0.913253	1.70136	1.31727	-0.739213
Apinae	4.3357	-1.40733	-1.702	0.280462	-0.592814	-0.861214	-0.0567266	-1.22511	-0.417645	0.262516	-1.42139	1.48003	-0.913085	0.749902	-0.0384918	-0.910703	-1.0282	1.34794	1.75902	-1.0511
Apinae	4.18256	-0.786913	-0.971186	-0.0675565	-1.37155	-0.618592	0.317712	-1.93205	-0.845081	0.481696	-1.26348	0.734805	-1.3601	0.0184075	0.601476	-0.0731072	-0.688659	1.90216	0.88788	-0.662817
Apinae	3.95326	-0.134055	-2.05128	-1.44718	-0.563366	1.4077	1.23038	0.471666	-1.26498	0.884361	0.127195	-1.04193	2.31099	-0.443057	0.231607	-1.62175	-0.104845	2.00842	-0.24874	-0.358031
Apinae	3.76858	-0.274705	-1.88287	-0.374932	-1.1616	0.156638	1.51674	-0.715138	0.639782	-0.85801	-1.4639	-0.707965	1.26201	-0.891165	0.173664	-1.73336	-0.660482	1.78837	-0.784713	-0.296568
Apinae	3.94072	-0.367926	-1.89036	-0.557682	-1.17868	0.0973051	1.63945	-0.751423	0.174023	-0.592111	-1.59335	-0.771247	1.44678	-0.871448	-0.891396	-1.38881	-1.43063	1.90401	-0.873406	0.195024
Apinae	3.83815	-0.293614	-2.11454	-0.0869228	-1.27841	-0.608183	1.82508	-1.26443	0.688006	0.0626773	-0.980482	-0.0170683	1.00243	-0.383601	0.548749	-0.704961	-0.0404685	2.12367	-0.827837	-0.310787
Apinae	2.93012	-0.38473	-1.01649	-0.209609	-1.48016	-0.625057	1.8306	-0.893085	0.93014	-0.356273	-0.682256	-0.550122	1.68953	-0.221238	-0.136573	-1.87732	-0.82982	1.92594	-0.924421	-0.0164093
Apinae	1.55179	0.932159	-0.0486452	1.06091	-1.0632	-0.0963118	-0.982795	-0.808619	0.560211	-0.1279	1.45055	-0.395465	-0.465339	-1.10621	0.807817	-2.17242	-0.662189	0.94568	0.485721	-1.28933
Apinae	2.72473	0.112737	-1.45671	1.46964	0.213175	-1.92926	-0.472626	-1.02157	-0.550251	-0.347345	0.376335	0.0500508	1.24819	-0.0379099	-0.758269	-1.94193	-0.419736	0.155433	0.609995	-1.71899
Apinae	2.139	0.699567	-1.93212	1.21425	-1.32925	-0.0965121	-1.66133	-1.25328	-0.901665	0.0255727	0.50009	-1.01523	-0.766256	-1.23662	0.448184	-0.412773	-1.07283	0.742804	1.29355	-1.20464
Apinae	2.60574	0.0366323	-0.387517	1.49345	-0.341846	-1.5243	-0.822476	-1.83061	0.276545	-0.379833	-0.180058	-0.17101	-0.282963	-1.03618	-0.1336	-0.51058	-0.699767	0.206586	0.645669	-1.36007
Apinae	2.44772	0.879025	-1.3546	1.0024	-1.20691	-0.996247	-1.22314	-0.691847	0.472226	-0.244201	0.124505	-0.741016	-0.461093	-1.85789	-0.54505	-0.627548	-1.01387	0.390194	-0.01181	-1.53174
Apinae	5.99681	-1.5578	-0.961642	1.27987	0.0113506	-1.21307	-0.547903	-0.269593	0.172167	1.12614	1.70051	0.767634	-1.04046	0.373152	-1.89409	-0.371893	0.783718	-0.0936951	1.42041	0.0782736
Apinae	5.36067	-1.48957	-0.651319	1.49222	0.641682	-1.38677	-1.01664	-0.392658	0.407945	1.37191	1.8306	0.97339	-0.710289	-0.107036	-3.11215	-0.555733	0.483517	-1.10888	2.12404	0.0609353
Apinae	5.88921	-1.34542	-1.04488	1.30746	-0.496494	-1.84658	-0.748118	-0.317371	0.472454	1.16169	1.39999	-0.129007	-0.797911	-0.268533	-2.02521	0.291098	0.642501	0.0592417	1.79837	-0.287264
Apinae	4.3737	-0.95358	-0.892305	0.259058	0.0168386	-1.12531	-0.493232	-0.705753	1.04237	0.181763	-0.170109	-1.64706	-2.25769	-0.636098	-1.11685	-0.225156	0.887212	-0.394824	1.57998	0.182026
Apinae	4.53963	-0.887702	-0.774423	0.579026	-1.10542	-1.13239	-0.449822	-0.473285	1.15432	0.639894	0.371474	-0.847609	-1.85887	-0.862026	-1.26345	0.0325183	0.834466	-0.802831	0.808659	0.0284184
Apinae	5.34964	-1.38461	0.172333	0.342344	0.89185	-2.75713	0.717226	-1.0332	0.434672	0.52093	-0.265571	-0.84254	-0.21016	0.2668	0.149863	-0.71225	1.24255	-0.43224	1.65379	1.27898
Apinae	5.49409	-1.65917	0.190811	0.433869	0.808054	-1.24039	0.723945	-1.07419	-0.884349	0.345108	0.36035	-1.1495	0.201456	0.120254	0.700526	0.130865	1.74265	0.0348032	1.46066	1.06885
Apinae	4.78454	-1.36749	-1.42551	0.360049	1.08521	-0.416261	0.594585	-0.245353	-0.183611	0.828629	0.684099	-1.30028	0.218241	-0.958867	0.496027	-0.867677	-0.196153	-1.14537	1.80215	1.69428
Apinae	5.22148	-0.473834	-0.415766	0.82075	0.380375	-1.44285	0.628504	-0.471615	0.256626	0.619913	0.235177	-0.750919	0.0035316	-0.383841	-0.0449528	-0.442595	-0.0145933	-0.94159	1.51478	1.92556
Apinae	5.77835	-1.4389	-1.34924	0.264405	0.62671	-2.20085	1.23855	-0.102321	1.39847	0.152878	-1.26108	-1.05081	-0.946779	-0.419756	0.258879	-0.467933	1.33033	-0.778593	2.34506	0.285436
Apinae	4.14823	-0.90994	-0.541763	0.317227	1.05802	0.481835	-0.43967	-0.0141543	0.886976	0.592197	0.482931	-1.5251	-0.493299	-0.0812274	1.0925	1.24601	-2.7887	1.56319	2.47198	0.676211
Apinae	4.18679	-0.522172	0.360798	0.317765	0.773721	0.333537	-0.0984392	0.847143	1.29722	0.94348	0.398279	-1.36693	-0.433588	0.130988	1.25172	0.884496	-2.52451	0.401708	2.38293	0.153915
Apinae	4.60732	0.00612205	-0.448124	0.579967	0.495939	-0.765063	-0.883727	1.08195	2.27023	1.28596	1.0209	-0.701056	-0.227306	0.761478	0.748874	1.04226	-2.15044	0.143045	2.31956	0.553781
Apinae	4.45688	0.711472	-2.12878	1.23872	-0.218517	-0.0293963	-2.12477	0.481199	1.41609	1.39741	0.321109	0.159464	-0.741884	-0.381744	1.08991	1.58414	-1.40032	-0.154114	1.63374	0.566566
Apinae	4.73699	-0.173808	-2.00237	0.771128	0.443332	-0.501467	-1.40603	-0.294471	1.87501	0.796004	-0.46016	-0.296891	-0.422198	-1.57486	0.445512	1.12448	-1.50232	0.0855732	1.99798	1.12126
Apinae	2.91246	-0.601118	-2.4413	-1.32695	0.0864756	0.849677	2.11896	0.6648	-0.0066126	-0.275208	-0.322029	-2.23658	-0.335379	0.0717099	-1.28767	-0.23471	0.00404422	0.294697	0.183777	-0.312733
Apinae	2.77011	-0.234864	-2.17631	-1.09865	0.00457508	0.689483	2.02883	0.76571	0.154011	0.179393	-0.404363	-1.88492	0.0216362	0.373986	-0.833938	-0.236658	0.160493	0.295668	0.349002	-0.255372
Apinae	3.71514	-0.732433	-1.39488	-2.37894	0.462569	0.496129	0.141205	0.103425	1.7413	0.743937	2.0195	-1.91063	0.911662	1.39938	-1.05894	-1.43436	-2.4789	1.80776	0.204411	1.38364
Apinae	4.2315	-0.410301	-1.83297	-2.79418	-0.26249	-1.50879	0.161986	1.84921	0.421316	0.306195	1.13058	-1.51638	1.36057	1.45868	-1.66545	-1.48247	-1.38047	0.956399	0.170983	2.09381
Apinae	4.09457	0.253066	-2.44714	-2.96138	-0.306744	-1.85939	-0.171746	0.805328	1.0485	-0.20916	0.682454	-1.48355	1.21648	1.2502	-1.9547	-1.56946	-0.904323	1.57072	0.827011	1.78797
Apinae	3.9151	0.840149	-0.684264	-1.91669	-0.00283257	-0.33865	-0.640873	-0.893294	-0.302579	-0.169653	1.06189	-1.26198	0.436722	-0.0523535	-0.180734	-0.821528	-0.321852	-2.11312	0.193463	0.438142
Apinae	3.82265	0.0422197	-1.85633	-2.23498	-0.583807	0.248528	0.246822	-1.13026	1.19223	-0.348494	0.255677	-0.187942	-1.54278	-1.95664	-0.826655	-1.78176	0.12332	-1.95615	0.758783	0.165467
Apinae	4.54205	0.383049	-1.62183	-1.23787	-0.0136641	-0.687513	-1.03319	-1.29299	-0.081251	0.311622	1.13521	-0.914261	-0.664379	-0.462804	0.405907	-0.609337	0.00495927	-1.7102	0.339072	0.239953
Apinae	4.57936	1.08277	-0.986177	-0.554795	-0.424617	-1.40626	-1.23676	-0.624736	0.0487472	0.23302	1.42577	-0.771822	-0.113504	1.10226	0.972622	-0.171167	-0.14956	-1.37751	0.0948873	0.971596
Apinae	3.7756	-0.285893	-1.9091	-0.34176	-2.15055	1.00018	1.02003	0.0800613	-1.66013	-0.319181	2.17003	-1.20244	-1.56861	-0.935481	-0.0281955	-0.698029	0.101256	0.484571	1.99807	0.629119
Apinae	3.77942	-0.0258386	-1.57661	0.00429482	-0.767126	0.341646	0.767703	0.815773	-0.36117	0.33925	2.40693	-0.798682	-1.22387	-0.552431	0.110868	-1.24941	0.362118	-0.66095	1.57423	0.217523
Apinae	3.81766	0.657925	-1.78302	0.356135	-0.711316	0.725836	0.226097	0.445866	-1.07466	0.294536	1.4919	-0.53508	-0.689811	-0.822776	-0.66718	-1.03648	0.20871	-0.653771	2.24187	1.15848
Apinae	4.46202	-0.212073	-2.0679	-0.32677	-0.680705	0.141915	0.754024	1.14785	-0.444408	0.553955	2.1713	-0.490623	-0.463687	-0.84667	-0.140406	-2.20494	0.292326	-0.122435	2.39622	0.815096
Apinae	4.07854	-0.142775	-1.59054	0.058337	-0.926641	0.927177	0.27716	-0.0994108	-0.471174	0.475235	2.3286	-0.851879	-0.513346	-0.383988	-0.635779	-1.30874	-0.0220811	-0.144982	2.30278	0.173825
Apinae	3.36499	-0.0763574	0.0478986	1.11741	-1.18732	-1.89241	-0.736699	-1.02481	-0.488376	-1.55765	0.728311	-1.92222	-0.769747	0.569075	-0.642219	-0.112095	-1.74431	0.551201	1.61117	1.187
Apinae	1.71445	-1.14243	-1.68285	1.1807	-0.757666	-1.67295	-1.62226	-0.912792	0.852589	-1.39398	0.916621	-0.511054	-0.713016	0.980262	-1.38133	-0.238377	-0.903723	0.514102	1.32051	1.9049
Apinae	2.89244	-0.0163597	1.08906	2.06909	-1.21204	-1.57116	-0.685364	-1.21324	0.00208029	-0.687838	0.161439	-0.79844	-0.608386	1.56014	-1.02274	0.98856	-1.16414	-0.301854	1.33686	1.90689
Apinae	2.76602	-0.551572	-0.155395	1.41618	-1.68809	-0.637666	-0.383537	-0.839308	0.745353	-1.56286	0.793731	-0.142421	-0.831862	-0.0543132	-0.930575	0.159751	-1.23736	0.246525	1.85715	1.22672
Apinae	2.37494	-0.104649	-1.02153	1.40418	-0.98256	-0.807896	-0.787958	-1.3574	0.743527	-0.694289	0.535012	-0.79211	-1.33442	-0.246264	-2.13447	0.0526925	-1.38898	-0.133282	1.38957	1.17784
Apinae	3.26603	-0.475483	-2.17877	-1.30785	-0.422137	-0.645554	-0.0697714	-1.45816	-0.0261249	0.566302	1.5657	-0.512837	-1.32748	-0.0528755	1.37008	1.45074	-0.256951	-0.656608	0.593142	0.0663104
Apinae	3.63006	-0.815431	-1.06869	-1.23245	-0.278047	-1.38762	-0.0648495	-0.666803	-0.462687	0.477752	1.19872	-0.407632	-0.101744	0.526153	2.02489	0.781787	-0.221067	-1.0669	0.530774	0.600928
Apinae	3.55032	-1.2392	-0.887938	-1.58516	-0.346768	-0.299449	0.546473	-1.09267	-0.208523	0.515919	3.06186	-1.56597	-0.228863	-0.754076	0.32794	1.22425	0.00578845	-1.00824	-0.127978	-0.769973
Apinae	3.58771	0.342674	-0.486355	-1.26448	-0.603292	-0.404634	0.198667	-0.952088	0.0309295	0.431332	0.452725	-0.51412	-0.216562	0.0738137	2.64302	0.806469	-0.53894	-0.67178	0.509664	0.599204
Apinae	3.62107	-2.53192	-1.45079	-2.51447	0.0427579	-1.75343	-0.0311746	-1.09103	0.214004	0.127504	2.02613	-0.434034	-0.533507	-0.479864	0.315711	-0.025037	0.170389	-0.632316	0.795253	-0.738351
Apinae	4.02044	-1.1868	-1.48797	-1.42646	-0.222201	-0.680427	-0.446556	-1.5853	0.160793	0.199176	1.20194	-0.841068	-0.728048	-0.487328	1.00863	1.09952	-0.495248	-0.508977	0.467304	0.763881
Apinae	4.30172	-2.13878	0.328909	0.864656	-0.562677	0.213837	2.60422	-1.25818	-0.286106	0.472055	-0.642353	0.873454	-0.952052	-0.638465	-1.49609	0.668497	1.9063	-1.21048	0.208765	1.51901
Apinae	4.54654	-0.371841	-0.52889	-0.12803	-1.72916	-0.755152	1.85821	-1.19528	-0.0789382	-0.237262	1.24183	-0.776107	-0.894057	0.79295	1.18319	0.86762	0.623674	-0.697281	-1.20989	1.26325
Apinae	5.38035	-1.18139	-0.511045	0.168745	-0.640799	-1.01684	1.73317	-0.535186	1.22909	-0.408816	1.18868	-0.468233	-0.863624	0.311143	1.26471	0.0140767	1.27543	-0.176028	-1.4606	1.43656
Apinae	4.8572	-0.243545	-0.980817	-0.915694	-0.866792	-0.570079	1.05519	-0.905035	1.36905	0.838915	-0.274632	-0.924357	-1.0428	1.47594	0.323318	-0.134733	-0.790466	-0.886929	-0.738631	1.68063
Apinae	4.25118	-1.21756	-1.62703	-0.254472	-0.903262	-0.572459	1.22944	-1.06638	1.05718	-0.733434	1.33315	-1.0559	-0.457072	-0.216391	0.165621	-0.907641	0.287828	0.46404	-1.1572	1.7046
Apinae	3.84129	0.685169	-0.787232	-1.54267	-1.57083	-2.06948	0.815487	-0.466616	1.07404	-0.828558	0.0898011	-1.42778	-0.560257	0.53172	0.898197	0.415401	1.21955	0.0684985	-1.22401	1.59639
Apinae	3.84851	0.940034	-0.695058	-1.12495	-1.01564	-2.40978	0.689716	-0.40674	0.862615	-0.873397	0.0066846	-1.01058	-0.275199	1.08056	1.64937	0.0608256	0.711067	-0.0521603	-1.04529	2.22563
Apinae	3.52561	0.130158	0.037573	-0.0743615	-1.10408	-1.79153	1.54315	-0.770323	0.841059	-0.313284	0.199538	-0.526069	0.305189	0.209191	1.00836	0.834144	1.09505	0.37411	-0.759044	2.22209
Apinae	3.48444	-0.439704	-0.0121326	-1.01774	-1.81362	-0.476768	1.04337	-1.05521	1.16664	-1.24031	0.217777	-1.10718	-0.719383	-0.280321	1.13414	0.591874	-0.246829	0.720583	-1.29673	2.63248
Apinae	3.07419	-0.333502	-0.614304	-0.487176	-1.23786	-1.42598	0.939026	0.213752	1.22308	-1.17287	-0.380543	-1.10227	-0.266079	0.321351	0.746622	0.189699	0.307118	0.345295	-0.669641	2.56125
Apinae	4.59178	-1.0511	-1.80109	-0.503023	-1.05144	-0.229883	0.973441	-0.102669	0.330063	-1.60157	0.0429145	-0.51062	-0.160676	-1.15735	0.193209	-1.27073	0.788141	0.426537	-0.170139	2.61059
Apinae	4.51278	-0.584964	-1.49531	-0.845291	-0.680627	-1.13723	1.02927	0.0537722	0.662635	-0.881592	0.0363325	-0.989343	-0.23468	-0.570769	0.706319	-0.563977	0.391152	-0.198422	-0.473253	2.14819
Apinae	4.38648	-0.637211	-1.01612	-0.67494	-1.27755	-0.971362	0.529198	0.359509	1.1343	-1.40385	0.150298	-0.797085	-0.541359	-0.643285	0.990533	-0.412479	1.49342	0.357716	-0.510709	2.66516
Apinae	4.99011	-0.447969	-1.72419	-1.52535	-1.19711	-1.0242	0.185547	-0.381847	0.181579	-1.59614	-0.0825556	-1.46504	-0.130539	-0.208913	0.956942	-1.17732	0.957729	0.129343	-0.242449	2.17782
Apinae	5.19305	-0.75188	-1.67792	-0.695778	-0.847103	-1.26358	1.05821	-0.118062	1.1495	-1.10869	-0.0328403	-0.667388	0.0827443	-0.111773	0.883915	-0.985921	1.23369	-0.178168	-0.27437	2.30164
Apinae	3.30584	0.337193	-0.351832	0.123975	-1.39666	-1.06842	1.17724	-1.83077	-0.446839	0.141378	0.327732	-1.02723	-0.397728	0.473616	1.48125	0.327643	0.809437	-0.834378	-0.922533	2.06231
Apinae	3.59994	0.463432	0.215545	-0.0624037	-1.98566	-0.24951	1.09369	-2.01016	0.19223	0.13914	-0.0303172	-1.58214	-1.28915	-0.0110736	0.568171	1.31396	1.12452	-0.440043	-0.745037	2.40214
Apinae	3.68469	0.0482874	-0.0491713	0.0418418	-2.02787	-1.58207	1.87196	-1.9223	0.743562	-0.143951	-0.300668	-0.866381	-1.11064	0.650259	1.6289	0.786774	1.07612	-0.312455	-0.489097	1.7692
Apinae	3.46264	-0.0250578	-1.00201	0.12874	-1.3782	-1.0391	1.18992	-1.63135	0.72486	0.491344	0.513528	-1.37349	-0.788501	0.256402	1.09111	0.878419	0.995127	-0.377644	-0.877792	2.04716
Apinae	3.48692	-0.109999	-0.141048	-0.427427	-2.09277	-0.649242	1.3937	-1.83589	0.0950092	0.328188	-0.349331	-1.1445	-0.755638	0.572041	0.659327	1.70834	0.944578	-1.09397	-0.95038	1.9214
Apinae	3.72089	-0.294929	-0.760963	0.873995	-1.03963	-0.632902	1.8785	-1.5879	0.431194	-0.336276	2.08375	-0.267137	-0.863348	-0.644988	-0.434433	0.799108	-0.12267	-1.06069	0.397561	-1.11156
Apinae	3.77247	0.0370122	-1.17368	0.830027	-0.609893	-0.886345	2.30231	-0.667225	0.611162	-0.990434	0.791695	-0.508446	-0.433774	-0.37414	-0.189018	0.245375	-0.675971	-1.02685	0.258056	-1.24831
Apinae	2.24353	0.728331	-1.8217	0.78222	-0.20431	1.60129	3.27979	-0.956712	-0.491811	-2.81167	0.186467	-0.00926463	2.41224	-0.0348099	0.382102	-0.00346943	2.18147	-1.9153	0.17201	-0.580769
Apinae	2.12027	0.868454	1.17199	0.147884	-0.563561	-0.361954	4.38562	-0.657038	1.13945	-1.25157	0.460905	-0.617563	1.80494	-0.557711	0.00676434	-1.02521	-0.0505762	-0.895769	1.85836	0.163251
Apinae	2.98594	-0.425685	-0.488865	0.602404	-0.353746	1.64661	2.78948	0.704225	0.60155	-0.512996	0.834612	-0.528001	0.605844	-1.78873	-2.00916	-1.26412	-1.26401	-1.40852	0.945343	0.000452675
Apinae	3.80462	-0.73775	-1.16561	0.158924	-0.168846	-1.01189	2.26505	0.774246	0.37125	-0.563207	1.17116	-1.39953	0.859325	-0.461391	0.742718	0.207841	0.644832	-0.435931	1.62652	-0.216253
Apinae	3.63547	-0.961072	0.397631	-0.367487	-0.301986	-2.87984	1.77088	0.398729	1.53959	-2.16082	-0.0379393	-2.42149	0.523732	-0.485375	-0.140784	-0.363512	0.0728293	0.308928	0.366969	-0.117332
Apinae	3.95146	0.0918878	-1.04428	-0.23366	-0.78492	-2.75897	1.94122	-0.027507	0.559548	-0.669701	0.159265	-1.03131	0.45686	-1.12315	0.3753	-0.166199	0.726741	-0.247585	1.18862	0.291009
Apinae	3.18224	-1.23602	-1.04999	-0.559994	0.0362335	-2.23379	1.90348	0.631189	1.35103	-1.15849	0.0979477	-1.21263	0.773733	-0.839667	-0.584176	-0.739967	0.928566	-0.851683	1.12379	0.0504683
Apinae	3.97739	-1.37422	0.0109897	-0.933447	0.206359	-2.65552	1.79437	0.69623	1.06601	-2.11372	-0.375616	-2.07231	1.11405	-0.552065	-0.860214	-1.91907	0.425432	0.0771715	1.20355	0.15767
Apinae	2.64212	0.358328	-0.984478	0.456009	0.365402	-0.00511186	-0.605056	-1.74186	0.669619	1.43375	0.163888	-1.21226	-1.42136	1.02379	-0.29007	-1.1432	2.1252	-0.397573	-0.437027	-0.677355
Apinae	3.1256	0.894111	1.05481	-0.968112	-0.238368	0.621308	0.0194172	-0.00893322	0.672308	0.354125	0.269713	-1.47586	-0.726952	0.526478	0.143175	-1.3547	2.05068	-0.382676	-0.668782	-0.779185
Apinae	2.74228	-0.304175	-0.721704	0.874903	0.464474	0.337483	-1.27521	-0.332101	0.397624	1.34526	0.627901	-1.33471	0.231108	0.447172	1.25599	-1.97284	1.38117	0.0960959	-0.918635	0.56594
Apinae	3.04967	-0.253956	0.0726821	0.906132	-0.021799	0.466434	-0.137797	-0.79825	0.720217	2.19439	1.24854	-1.70325	-0.516323	0.62542	0.0612966	-0.784203	2.12008	-0.968081	-0.715416	-0.488384
Apinae	3.04114	0.301614	-0.263839	0.482195	-0.00226433	-0.585086	-0.0648338	-0.0588297	0.827357	1.4375	-0.738052	-1.80687	0.11838	0.0891074	0.653967	-1.26198	1.51152	-0.238295	-0.631627	0.378978
Apinae	2.25072	-0.0505944	-2.7077	2.12779	0.445187	0.814833	-1.30424	-0.10922	0.549579	1.06726	-0.371869	-1.30076	0.00271689	1.15467	1.45779	-1.31519	0.858828	0.767509	-1.54744	0.676268
Apinae	2.17503	-0.624571	-1.86109	2.29694	0.33354	0.696942	-0.651301	-0.756778	0.676996	0.94479	-0.546823	-1.49862	-0.602926	1.25587	0.852643	-1.11224	0.946459	1.00817	-1.37536	0.886044
Apinae	2.26859	-0.663221	-1.71663	1.9899	0.859405	0.398214	-1.28862	-0.0585441	0.249996	1.50241	0.21586	-1.57688	-0.230693	0.634608	0.582288	-0.866463	1.19613	0.582295	-1.19443	0.953739
Apinae	2.35514	-0.0398172	-2.7381	1.95069	0.581464	0.303518	-1.20022	0.513593	0.266363	0.944138	-0.610391	-1.15892	-0.754396	1.24088	1.0919	-1.4838	0.698378	0.515451	-1.17136	1.13306
Apinae	2.57652	-0.390522	-1.83096	1.64992	0.479684	0.111901	-1.00788	-0.764688	1.41035	0.880047	-0.906402	-1.14535	-1.10107	0.929661	0.239647	-1.45727	0.129508	0.676227	-1.10026	0.799912
Apinae	2.52218	-0.114162	0.329833	-0.852139	0.426226	-0.266652	-0.594117	-0.242821	-0.59048	-1.47971	-0.942263	1.3586	0.694304	-1.91897	0.972895	0.0557175	0.426672	0.360575	-1.49305	-0.163686
Apinae	2.85164	-0.403418	-0.414302	-0.169724	0.146681	-1.18379	-0.557865	0.211375	-0.925957	-1.4885	-0.0703423	1.65503	1.18095	-1.28219	2.34447	0.0748699	0.2757	0.472801	-1.58822	0.253177
Apinae	2.45074	0.11256	-0.603058	-0.493892	0.802775	-0.965758	-0.385093	0.241456	-1.06323	-1.03683	-0.300383	0.766476	1.2498	-1.47556	1.60935	0.38206	0.0821243	0.0842638	-1.51595	0.0447733
Apinae	2.78988	-0.786564	0.0477692	0.194353	1.55456	-1.02313	-0.56973	-1.11599	-0.511118	-0.905719	-0.129996	0.605055	1.11347	-1.04402	2.31242	0.925827	0.0297223	0.934371	-1.66862	0.310936
Apinae	1.85946	0.607037	-0.715672	-0.549228	0.3402	-0.714044	-0.737193	-0.349358	-0.907447	-0.926383	0.360073	0.773899	1.03092	-1.19723	1.60115	0.137101	0.152802	0.0377805	-1.80867	-0.382057
Apinae	3.06034	1.23531	0.137033	0.433322	-2.331	0.97841	0.433539	1.12666	2.21164	-0.224352	-0.176431	-0.0527068	-1.16437	-0.907111	-0.279933	-0.696467	-0.445208	-0.97596	0.321079	-1.72024
Apinae	3.5691	0.63994	1.25427	0.320077	-3.15627	0.692207	2.49648	1.34059	1.68319	-1.21947	0.242624	0.851356	-0.87388	0.108712	0.615421	-0.75812	0.0750646	-0.432176	-0.0196032	-2.76512
Apinae	3.27742	0.462461	-1.10341	0.097851	-1.30624	-1.10303	1.12913	0.320417	1.77637	-0.424307	-0.636051	3.88829	-0.315248	-0.6223	-0.119262	-0.285034	0.392937	0.179334	-0.263001	-0.58922
Apinae	2.9178	0.533514	-0.349153	-0.0339892	-0.408219	-2.94208	0.441937	0.00449462	-0.454715	0.952738	1.32014	-0.440866	1.83061	0.527047	1.69258	0.253865	0.713593	0.559242	0.698385	-1.68545
Apinae	2.75819	-0.194219	-0.75029	0.0123792	-0.681847	-2.23243	0.591656	0.925906	-0.0279516	0.207018	1.43583	-1.01984	0.788099	0.914526	1.64785	-0.267106	0.494917	0.745261	0.457074	-2.46803
Apinae	3.6819	0.23882	-1.14488	-0.434134	-0.0292973	-2.72748	0.248213	-0.269111	-0.621662	0.978199	1.6226	-0.331929	1.73185	0.444795	0.879284	-0.39672	0.351213	0.118577	0.774884	-2.15092
Apinae	2.72027	0.276262	-1.12192	-0.149737	-0.481987	-2.2234	0.418088	0.208465	-0.0270844	0.326145	1.24124	-0.504626	0.64329	0.205505	0.838553	-0.0526442	0.914864	0.520902	1.08926	-2.00036
Apinae	3.39991	0.0444	-0.289378	-0.137869	-0.709395	-2.12872	0.335654	0.423236	-0.410509	0.336218	2.46222	-0.457792	0.982074	0.449947	1.5717	-0.346878	1.08589	0.786284	0.461013	-2.41969
Apinae	3.50582	-1.20614	0.303996	-0.351296	-0.374862	0.591065	0.516181	0.597217	0.615723	-1.03051	-0.169964	-0.637022	0.49749	-0.314114	1.46166	0.465048	2.16126	1.20675	1.53396	-0.560781
Apinae	3.22021	-0.53141	-0.178062	-0.0117581	-1.03432	-0.706117	-0.828645	0.240092	0.70029	-0.514512	-0.0385595	0.533634	1.17493	-0.0830282	2.18819	0.475009	2.06164	1.09266	1.50535	-0.164194
Apinae	4.48207	0.436807	-1.82915	-0.550474	-0.524164	0.0161296	0.171096	-1.46719	1.83794	-1.76529	0.978403	-1.37165	1.92603	1.77028	0.31671	-0.2021	0.621151	-1.8097	0.00222769	0.183608
Apinae	5.36202	0.184995	-2.06101	-0.613009	-0.708654	-0.537155	0.342426	-1.18103	1.97679	-1.1827	0.274449	-0.555218	2.19517	1.71216	-0.119216	0.496194	1.0863	-2.22198	0.492451	0.917685
Apinae	4.9025	-1.13189	-1.33194	-0.878725	-0.307385	0.274453	0.283966	-1.43938	2.28287	-2.09542	-0.503336	-1.24141	1.36348	0.613861	-0.329952	-0.814286	1.67292	-0.570833	0.128929	0.717815
Apinae	4.59685	-0.321271	-0.0402108	0.0466869	-0.563438	0.313382	0.290907	-1.49951	2.33214	-2.90097	-0.587864	-1.04409	1.72722	0.953455	-0.265766	0.0932197	0.66914	-1.25031	-0.323566	0.945216
Apinae	4.38079	-0.52752	-2.09647	-0.114413	-0.249271	0.435464	-0.148586	-1.57396	2.58382	-2.05606	0.194453	-1.12472	1.45001	1.50484	-0.20336	-0.0580385	0.944636	-0.895435	-0.0893571	1.12485
Apinae	-0.393261	-0.390618	-2.13484	-0.781197	-2.96352	0.192913	2.43354	-0.103034	1.15712	-0.331367	-0.860408	-1.4024	4.28781	0.578252	-4.109	1.587	0.0814915	1.27933	1.57021	-2.29038
Apinae	2.94914	-0.351757	0.413678	-0.0167604	1.34893	-1.33611	0.444809	-0.898746	1.03792	-0.359711	0.883573	1.15956	-0.648289	-0.237024	-0.0838805	1.66972	-2.04278	0.1789	-0.03489	0.758704
Apinae	2.96217	0.0944261	-0.148175	-0.195512	0.750879	-1.51057	0.869623	-0.555401	0.707594	0.0969295	0.975163	0.839895	-0.178208	-0.0909042	0.0755488	2.29832	-2.41044	-1.62261	-0.989878	-0.0490954
Apinae	3.63628	-0.141643	-1.16071	0.613798	1.20831	-1.99587	0.553908	-1.74259	0.734808	0.210316	0.585754	2.20334	-0.802637	-0.539709	0.744275	2.38992	-1.87774	-0.153852	-0.160064	0.904861
Apinae	2.51923	0.833969	-0.183531	-0.330417	-0.067105	-2.4082	0.821502	-0.669369	0.123018	-0.110601	0.570386	1.89007	-0.270746	-0.130561	-0.336428	3.37939	-1.75198	-1.04456	-0.1697	0.915874
Apinae	3.03123	-0.0125853	-0.812528	-0.399656	1.65648	-0.274109	0.704423	-1.01594	-0.646335	-0.0837429	1.56907	0.554059	-0.0424004	-0.993365	0.934676	2.35042	-1.53898	-0.4193	-0.507208	0.284871
Apinae	2.19987	0.203256	-0.716214	-2.93067	1.44584	-1.27401	-2.71924	2.21817	-1.08246	-1.16355	-0.15059	-2.91195	2.52272	0.668336	-0.617819	-0.832097	0.598511	1.24818	1.31592	-0.107329
Apinae	4.78702	0.229012	-3.90105	0.172305	-1.88167	-1.3606	-0.927579	-3.14864	1.53922	-2.19989	1.03371	0.668136	-1.51827	0.886363	0.695947	0.934965	-2.26957	1.52993	-1.09042	-0.748251
Apinae	5.04248	0.30147	-3.19085	-0.157577	-1.57076	-1.98506	-0.860304	-1.04419	1.73714	-1.69429	0.725039	0.0260815	0.0343402	1.11072	-0.00485127	1.17178	-2.42561	-0.425488	-1.38621	-0.79321
Apinae	5.11312	0.0622368	-4.97065	0.264333	-1.94565	-1.14584	-1.70926	-2.06094	0.514905	-2.74262	0.821803	-0.349562	-0.602862	1.11851	1.211	0.734691	-1.86524	1.23463	-0.645627	-1.19191
Apinae	4.77504	0.0313257	-3.01451	0.606203	-1.12572	0.176729	-0.834309	-1.56158	0.596901	-1.61907	1.06825	0.260578	0.333633	0.659293	0.8218	1.2032	-2.25822	1.16313	-1.32872	-0.225924
Apinae	4.03001	-0.587394	-1.54596	-0.928397	0.214244	0.645996	-2.03698	-1.58455	0.353987	-1.1017	-0.118009	0.672445	1.04383	0.718666	-1.47531	-0.305263	-0.0570542	-0.0501338	-0.531612	0.453204
Apinae	4.33764	-0.204237	-2.34613	-1.1304	-0.146684	0.228235	-2.67654	-0.490561	-0.858397	0.241583	0.707593	1.11247	1.66816	0.782807	-1.34013	-0.202931	-0.554424	-0.123951	-0.00903771	0.110817
Apinae	3.58477	0.474841	-2.79644	-0.793118	-0.157167	0.115427	-1.90168	-0.415383	-0.0368584	-1.33496	-0.122022	0.256004	1.21417	0.635734	-0.564703	-0.470131	-0.658621	-0.361909	-0.95814	-1.03719
Apinae	3.6865	-0.465591	-0.226667	-0.765656	-0.66281	0.0729952	-1.74358	-1.6018	0.228029	-0.987571	0.791454	0.166377	1.06714	0.791935	-1.41827	0.461966	-0.398832	0.876397	-0.0094484	-0.461217
Apinae	4.60939	-0.10506	-2.01947	-0.553544	0.161927	-1.54588	-1.49792	-0.471969	0.049852	-0.751729	-0.16825	0.798332	1.56185	1.69526	-0.998177	-0.0239467	-1.63837	-0.116458	-0.436054	-0.808367
Apinae	3.57759	-0.0779705	-2.2904	0.062382	0.746217	-1.07523	-1.80031	0.684514	0.345484	-0.282152	-0.222067	-0.0687166	-0.165844	1.16246	0.0580036	0.0359291	0.150633	-0.734561	0.447061	-1.58233
Apinae	3.42416	-0.381667	-1.4835	0.182096	1.05443	-0.812225	-1.59038	0.272332	0.0581716	-1.02121	0.100165	0.375102	-0.0091261	1.67957	-0.487639	0.326821	0.957246	-0.271881	1.20786	-1.24361
Apinae	3.79254	-0.142155	-1.7304	0.0839276	0.815225	-1.22506	-1.2709	0.651908	-1.03469	-0.517604	-0.51354	0.0170297	-0.607105	1.31272	0.0880693	-0.184393	0.942096	0.12302	1.19908	-1.04905
Apinae	4.19064	-0.557076	-1.79698	0.574151	1.1008	-0.947084	-1.03245	0.752525	0.146659	-0.58235	0.526315	-0.067768	-0.206356	0.987638	0.506134	0.286422	0.319044	-0.0596457	0.717313	-1.66326
Apinae	2.65207	0.389816	-2.03033	1.05589	-1.06865	-3.00078	1.88066	0.320193	0.463858	0.225261	0.551024	0.941999	-0.604546	0.00762504	1.50665	-0.865609	1.30837	0.442358	-0.538757	-2.0428
Apinae	3.42549	-0.283807	-2.10728	1.04199	-0.621421	-1.54198	1.03444	0.620626	0.881371	-0.0436573	-1.49252	0.537587	-0.808068	0.928862	0.910015	-1.35092	-0.068309	-0.873468	-0.568255	-2.46628
Apinae	3.88744	-0.00424567	-1.9093	-0.113808	-0.951131	-0.128006	1.64495	-0.357015	-0.241356	0.438903	0.38816	0.254848	0.283328	-0.594474	-0.0670133	-1.50215	-0.94801	-0.195696	1.13817	-2.81652
Apinae	4.31116	0.314804	-1.84681	0.160006	-0.759747	-0.520529	0.159694	0.37025	0.659274	0.756668	-1.3317	0.385776	-0.116775	0.235186	-1.02418	-1.99911	-3.13577	-1.31361	0.824911	-2.08801
Apinae	3.05726	0.447361	-2.12016	0.938005	-0.628377	-2.26835	1.69428	0.249825	-0.570663	0.246588	0.755167	0.310603	0.465886	0.031067	0.173228	-1.57174	0.217583	-0.150196	-0.712593	-2.43212
Apinae	3.27447	-1.47907	-0.233235	0.685208	-1.00952	-1.21936	1.23262	-0.483632	-0.905687	0.0711385	-0.0775433	0.0633653	-0.187231	-0.0921405	0.205648	-0.208092	-0.334195	1.62379	0.26513	-0.668205
Apinae	3.07811	-0.789272	-0.977214	0.104784	-0.915682	-1.14994	0.47707	-1.18087	0.659283	0.617872	0.427916	0.842897	-0.195928	-0.224466	-0.756369	-0.501645	-1.09838	1.46396	0.0937006	-0.787884
Apinae	2.67644	0.0765128	-0.440638	-0.28926	-1.09151	-1.32035	0.812264	-1.04477	0.925072	0.517517	0.0296368	-0.0373584	0.136469	0.223355	-1.10903	-0.335319	-0.772045	1.57014	0.784038	-0.725747
Apinae	2.94763	-0.544295	-1.70773	1.39623	-1.32871	-2.35872	0.707059	-0.134229	0.986925	-0.0417469	-0.264353	0.707049	-0.885384	-0.133464	0.133716	0.247412	-0.0763095	1.3431	0.0584895	-0.581727
Apinae	2.87694	-0.899595	-1.49452	0.224666	-0.450364	-1.10697	0.220036	-0.543602	1.95151	-0.215277	-0.925944	0.442258	-0.765762	0.301188	-0.961757	-0.619097	-0.361007	1.30389	0.0684947	-0.816331
Apinae	1.80372	-0.301838	-1.23412	1.22154	0.73845	-2.43052	0.678455	-0.162286	0.350588	1.06447	-0.0592027	1.15203	0.982098	-0.181271	-1.38914	-1.388	-0.733558	-0.49431	-1.26209	-1.50165
Apinae	3.05551	0.00950208	-0.193103	1.09527	0.47448	-2.10442	0.13774	0.934326	1.29947	1.32657	-0.312104	1.26904	-0.552397	-0.698055	-0.552663	-0.490505	-0.930238	-0.899745	-1.26499	-1.85734
Apinae	3.55157	0.757135	-0.74659	0.569678	-0.389673	-2.57689	0.0342105	0.711405	0.927621	1.21149	0.457826	0.118948	-0.236741	0.223317	-0.26075	0.0647676	-0.833019	-0.387064	-1.06526	-2.56191
Apinae	2.77644	0.163008	-0.376429	0.815876	-0.171301	-1.97747	0.510905	0.28537	-1.49243	1.30164	0.928172	0.286722	0.0974184	0.31496	-0.0757968	-0.0692814	-0.448232	0.0810495	-0.382731	-1.69895
Apinae	3.16467	0.172972	-0.518758	0.543378	0.0663738	-2.6855	-0.426926	-0.179038	0.50343	1.18351	0.110231	1.00972	0.141242	-0.757114	-0.41366	0.215098	0.327244	-0.190342	-0.44765	-2.02551
Apinae	2.99193	1.28855	-0.94116	1.15022	-1.69613	-2.66364	-1.20548	1.18694	-0.525169	-0.626804	0.436949	0.799377	1.29815	-1.10197	0.178066	-0.778875	-0.832844	1.80522	-0.363989	0.617451
Apinae	2.58462	0.90466	0.357903	0.572054	-1.21346	-2.10911	0.0936582	0.0127345	0.113108	-0.214071	-0.356164	-0.455765	0.646181	-1.37061	0.810245	0.0591922	-0.0808494	2.05476	0.207729	-0.229775
Apinae	3.24453	0.928565	0.248593	0.553311	-1.22911	-1.64341	-0.310976	-0.289455	-0.232658	0.960655	0.366609	0.0539709	0.130847	-1.03838	0.511941	-0.287633	-0.186022	1.57351	0.378826	-0.545094
Apinae	2.93593	1.21567	-0.0726156	0.927719	-1.25306	-2.3837	-0.474437	0.149499	0.0122373	0.399099	-0.523527	-0.216484	0.727861	-0.661	0.0420943	-0.384857	-0.395354	1.48246	-0.0544899	-0.470892
Apinae	2.22325	1.01485	-0.607068	0.754765	-0.487558	-1.69167	-0.588214	0.869383	-0.483414	-0.24848	0.0930758	-0.596519	1.13591	-0.916776	0.948544	-0.476396	-0.208674	2.07401	0.638667	-0.0393739
Apinae	2.55425	2.15414	-1.50283	2.17832	-1.80552	-2.11623	2.50841	-0.549452	2.12682	-0.315782	0.14956	-0.569431	-0.678917	0.212171	-0.336855	-1.14069	1.27786	0.834678	-1.21968	-0.223947
Apinae	2.67804	1.68574	-1.06538	1.7571	-1.86037	-2.42359	2.46412	-0.895298	2.34502	0.105018	0.799926	-1.1436	-0.994878	0.577753	-1.1115	-1.05244	0.677841	0.341011	-1.59864	-0.0408824
Apinae	2.74845	1.57046	-2.0659	1.87071	-1.73524	-1.71838	2.66363	-0.238791	1.83696	-0.0136271	1.09793	-1.28886	-0.456845	0.309794	-0.42142	-2.15124	0.660909	1.05004	-1.50972	-0.317806
Apinae	1.88769	1.49275	-2.01815	1.23908	-2.08077	-2.55156	2.09677	-0.534695	3.17807	-0.335108	0.177901	-1.49593	-1.40172	-0.376277	-0.495747	-1.55299	1.05515	1.00378	-1.82052	0.312809
Apinae	2.50148	1.34681	-2.45704	0.892423	-2.15692	-2.59865	1.57272	1.49333	2.74815	-0.741306	0.408878	-1.46649	-0.29415	0.526754	-0.428487	-2.06624	0.852284	0.858927	-2.15278	0.182504
Apinae	3.50196	-0.732761	-2.11372	-0.847764	0.715317	-2.0488	0.596566	-2.16314	-0.210205	1.53871	-0.363553	-0.665759	-0.611555	0.922773	0.574118	-1.01176	-0.247146	0.637415	-2.63743	-0.0475472
Apinae	3.40117	-0.198493	-1.69145	-0.714635	0.39504	-1.8095	0.611995	-2.46737	-0.268808	1.39268	0.492912	-0.292491	-0.881791	0.578517	0.138608	-0.654183	-1.70454	0.126954	-3.20605	0.232438
Apinae	3.50807	-0.905879	-1.578	-0.833211	0.589709	-1.40248	1.30389	-2.1202	-0.0270689	1.16644	-0.22392	-0.798008	-1.33015	0.898376	0.126469	-0.342994	-0.924929	0.261558	-2.60769	-0.563194
Apinae	4.1617	-1.252	-1.57198	-1.0074	0.46544	-1.20269	1.04611	-2.33783	0.0551023	1.52412	0.601845	-0.941676	-0.835967	0.809781	0.353039	-0.361936	0.0618445	0.972857	-2.5998	-0.74803
Apinae	4.24337	1.64561	-0.0424397	-1.81237	-2.02814	-1.0378	0.329006	0.871865	1.08443	1.57379	-2.23313	-1.54648	-2.16697	0.795313	-0.984196	0.308892	-0.187387	-1.28728	-0.795791	0.134814
Apinae	4.28934	1.46489	-1.20495	-1.37312	-1.74602	-0.995744	-0.246466	0.597564	0.686683	2.1747	-1.5694	-1.16692	-2.01496	1.12878	-0.819505	-0.114061	-0.335371	-0.737804	-0.837597	0.381298
Apinae	4.59755	1.81561	-1.62006	-1.65819	-1.89721	-1.77591	-0.401319	0.696361	0.761006	2.52382	-1.62954	-1.26771	-1.39551	1.40852	-1.14228	0.296217	-0.198485	-0.870952	-1.17531	0.876343
Apinae	4.17298	0.888268	-0.970866	-1.17857	-1.62276	-1.64889	1.27047	0.646076	-0.221252	2.52701	-1.40917	-1.36077	-0.919116	0.793673	-0.396637	0.543332	0.861731	-0.799464	-0.316525	-0.00875038
Apinae	4.38513	1.86636	-1.21328	-0.91284	-2.2118	0.0274647	0.0758763	0.777276	0.416228	2.86495	-1.51156	-0.600432	-1.5716	0.624454	-0.399301	0.539801	-0.358735	-0.387866	-0.837145	0.75675
Apinae	4.71504	0.110746	-1.47355	-1.57905	0.752853	-2.02229	0.779794	-1.90546	-0.334951	2.21819	-1.87155	-0.321841	-0.43294	0.24028	0.083235	-0.49926	0.28514	-0.485707	-1.67193	0.0356668
Apinae	4.50525	-0.392998	-2.92102	-1.93128	0.163064	-0.730186	0.57958	-0.695087	-1.6712	0.941532	-1.35524	0.202543	-0.378063	-0.363344	-0.176243	-0.812699	0.624014	-0.251947	-2.62726	0.206994
Apinae	4.39596	0.232369	-1.64526	-2.43959	0.22752	-0.215682	0.874276	-0.276839	-0.365269	0.734559	-1.84305	-0.699598	-1.09255	-0.177403	-0.817599	-0.913937	-0.262896	-0.499744	-2.14336	-0.127334
Apinae	4.67285	-0.268926	-1.31653	-2.26227	0.473603	-0.656365	0.450772	-2.43039	-0.788857	1.36097	-1.95557	-0.119561	-1.38549	-0.72845	-1.48994	-0.0784451	-0.440649	-0.287082	-1.69705	-0.0387769
Apinae	3.98345	0.462661	-1.96264	-0.708488	0.133966	-0.626372	0.370793	-1.73328	-0.594559	2.4147	-1.28443	-0.281323	-1.88936	-1.00359	0.260801	0.299826	-0.170371	-0.65837	-2.09648	0.00499648
Apinae	4.51806	-0.39352	-0.537119	-1.93243	0.369629	-1.06951	0.851833	-2.1436	-0.352982	1.079	-3.29038	-0.537044	-1.17114	-0.273151	-1.7797	-0.100442	-0.750108	-0.794223	-2.17612	-0.196284
Apinae	4.6514	0.52568	0.735643	-1.80271	-0.127949	-0.0527456	1.56678	0.560585	-2.06851	-0.143664	-0.586101	2.01998	0.389101	1.27869	-0.325882	-0.60146	0.77689	0.543487	-2.10102	-1.72786
Apinae	4.18559	-0.332986	0.583205	-1.2002	-0.539874	0.157534	0.869828	-0.137311	-1.68322	0.311128	0.38047	1.89847	-0.498879	1.27915	0.535196	0.213496	0.429074	1.25064	-2.42247	-1.31651
Apinae	4.96431	1.08941	1.56874	-1.02737	-1.43938	-0.171883	0.624967	0.49201	-1.28265	0.656167	0.00785836	2.1428	-1.88793	1.05597	0.381442	0.41862	-0.542633	1.19502	-1.63636	-1.85667
Apinae	4.82092	0.553291	2.25643	-1.35892	-0.274519	0.468778	0.762093	-1.1536	-1.38623	0.45092	-0.31034	1.17695	-0.888318	0.840317	-1.04044	0.345062	-0.105887	0.482396	-2.12823	-2.78281
Apinae	4.42848	0.65255	1.35461	-1.49252	-0.282316	0.289393	0.837445	-0.888974	-1.46603	0.798522	-0.505343	1.67074	-0.409047	-0.040524	-1.37141	-1.43441	-0.261416	0.0850182	-1.61234	-0.987907
Apinae	2.99024	0.293549	-0.153107	1.745	0.314711	-4.47677	-0.505299	-0.347115	1.6224	-2.54804	-2.79663	0.0871036	1.25856	-1.47014	-3.19956	2.52762	-0.373126	-0.0961414	-1.9023	-0.781404
Apinae	2.44864	0.489737	-1.99734	-0.220962	-0.479174	0.943816	1.44386	-0.244806	0.389216	-0.715541	-1.37682	-0.481728	0.385476	-1.16529	-0.757346	1.39147	-2.31897	-2.9157	-0.228287	0.683906
Apinae	2.30178	-0.0613246	-1.04933	1.24259	-0.457807	-0.143474	0.237959	-0.270016	-2.29794	-0.641564	1.80849	-1.2401	0.570257	-1.14557	-0.0968545	-0.147689	0.0413061	-2.72002	0.888951	-0.302735
Apinae	1.41893	-0.796025	-0.976629	1.1826	-0.69967	-0.358645	0.317025	0.208818	-3.1348	-1.51973	-0.508686	-1.3943	0.00248206	-1.60602	0.305563	-0.172475	1.26231	-2.47771	0.720494	-0.0879734
Apinae	2.75126	-1.27083	-1.50101	1.09582	0.338227	-0.621118	-0.304924	-0.339469	-2.53959	-1.19618	-0.0221767	-0.988786	-0.355343	-1.72249	0.535728	-0.781814	-0.913365	-2.83666	0.969055	0.753644
Apinae	1.83824	-1.82427	-0.64085	0.600513	-0.64735	0.67145	-0.357983	0.630524	-2.45383	-0.259075	2.11632	-0.907279	0.168854	-1.12427	0.46492	-1.05493	-1.08925	-2.47879	0.585869	-0.207384
Apinae	2.24675	-0.229748	-2.7986	-0.607332	-1.71866	0.730332	1.3084	0.705873	-0.568192	-1.24443	0.00350117	-0.942077	0.764649	0.115843	2.15581	0.521529	0.333935	-1.1157	0.976112	-0.622992
Apinae	2.30556	-1.32839	-0.680594	0.422004	-0.671014	-1.61515	1.62932	-1.1928	-0.601207	-0.887776	-1.42127	-0.12656	0.196602	1.23224	0.877792	0.88722	-0.458725	-0.739766	1.26873	0.378469
Apinae	1.40298	-0.473312	-2.64946	-0.523948	-0.695413	-1.16016	1.1768	-2.11604	-0.0553436	-1.95151	-1.03296	-1.67191	-0.140361	-0.271517	0.890947	0.128173	0.197732	-0.89818	0.798869	-0.750541
Apinae	1.68622	-1.02126	-1.72238	-0.463519	-0.0535864	-1.19663	1.27508	-0.595792	0.537734	-1.09433	-0.790625	-0.313221	-0.0424813	-0.210214	1.16334	0.337874	0.21286	-1.44607	0.45925	-0.0332682
Apinae	3.16758	-1.29314	-0.509546	0.28773	-1.59107	-1.57178	1.76049	-0.778022	-0.201277	-1.68616	-0.541097	0.294826	0.276679	1.02315	1.14039	0.438034	-0.158843	0.40273	0.844043	0.216368
Apinae	1.99743	-1.45018	-3.35459	-2.18879	0.0843175	-0.331003	3.20859	0.35624	0.706308	0.764197	1.66706	-1.14094	0.870015	1.00798	1.8512	1.95859	-0.871541	-1.05738	0.645003	-1.39699
Apinae	2.24197	-0.554372	-2.68029	-2.46553	0.296696	-0.121489	1.81561	-1.25073	1.5569	1.58883	0.780101	0.08633	0.971875	-0.588691	1.29474	1.86375	-0.903355	-1.70432	0.673514	-0.0205784
Apinae	1.78344	-1.07462	-3.31657	-2.20292	-0.10146	-0.279485	1.88536	-1.12838	2.09356	0.954379	1.01258	-0.930872	0.922754	-0.339655	0.695931	1.56488	-2.39623	-1.22314	0.234259	0.112446
Apinae	1.71484	0.202789	-3.06558	-2.25037	0.186813	1.09461	2.00945	-0.729389	1.13685	0.919497	1.23438	-0.552497	1.36343	-0.514719	1.37283	1.7914	-1.99749	-1.43008	0.444104	0.285683
Apinae	3.83482	-1.82691	-1.37394	-3.02305	0.229339	0.056084	2.54353	-1.05981	-0.681911	-0.198363	0.956001	0.24108	0.624543	-0.0170631	0.0825663	2.02448	-0.336676	-2.3932	-0.163212	-1.84955
Apinae	5.37315	-0.0598618	0.256943	-0.823073	-0.70115	2.12671	-0.164224	-2.81154	2.53199	-1.14423	1.22093	-0.474162	2.88083	0.552711	0.0419377	-0.210525	-0.283976	-0.867194	-0.157371	1.40735
Apinae	4.75498	0.152982	0.259282	-0.697385	-0.845888	1.35314	0.70941	-1.92616	1.78767	-2.20023	1.07996	-0.774396	2.77147	1.53516	0.706553	0.0508543	0.740931	-1.21416	-1.2308	0.619858
Apinae	5.7862	0.535444	-1.12396	-0.712013	-1.2127	0.87726	0.143996	-2.48929	1.72152	-1.70097	0.996382	-0.673168	2.03263	2.28156	0.91455	-0.0329871	-0.262093	-0.709396	-0.727853	0.71947
Apinae	5.08897	-0.195436	-0.153362	-0.239308	-0.664758	0.434364	1.06494	-2.19523	1.68631	-2.58057	0.312063	-0.546385	2.81471	0.991203	0.784803	-0.4317	0.181541	-1.91269	-1.38468	0.44727
Apinae	4.71665	0.101115	-0.609067	0.343158	-0.717778	0.723405	0.0228087	-2.00533	2.50918	-1.59917	0.403569	-0.553868	2.2305	2.00821	0.686232	0.0466215	0.252713	-1.48778	-0.633839	1.01567
Apinae	2.02167	1.26281	0.106425	-0.934753	1.24849	-1.0085	-1.93847	-0.286701	-0.373131	0.50489	-1.59147	-0.495093	-0.20632	-1.30347	-0.804021	2.77419	-1.02089	-0.829334	1.06407	0.436712
Apinae	2.81628	0.634635	0.272401	0.387296	1.22309	-0.164088	-1.69373	-0.192845	-0.681005	0.265965	-0.474419	0.483871	-0.120886	-1.40204	-0.646714	2.71444	-0.201893	0.736056	0.672462	0.466536
Apinae	2.48884	1.34331	-0.511717	0.133872	0.599672	-0.292651	-1.81396	0.176918	-0.859134	-0.519092	-0.2548	0.695246	0.0638904	-1.45383	-0.0178844	2.64559	-0.211218	0.51256	0.226949	0.812557
Apinae	3.43966	1.57897	-0.410122	-0.294993	0.964204	-0.52683	-1.41207	-0.577267	-1.49307	-0.0443543	-1.38034	0.0874017	-1.21178	-1.79333	-0.47724	2.83417	-1.0354	0.30783	0.795511	0.170117
Apinae	2.77584	1.70165	-0.303443	-1.16833	0.853074	-1.93613	-1.21523	-0.7051	-1.43321	-0.996961	-1.03454	0.0680599	-0.242024	-1.633	-1.96288	3.07663	-0.0352121	0.467714	0.350269	0.712485
Apinae	2.15195	-1.34227	1.02052	-3.08607	1.61331	-0.405623	0.534326	-0.565155	1.24865	-1.38465	-0.0867	0.561013	-0.35415	3.66314	-1.73587	1.25394	1.54053	-1.14123	-1.52076	-2.83187
Apinae	4.89301	1.62365	-3.43722	1.6867	0.74595	0.0828679	-4.31215	-2.08863	1.99023	-1.80682	0.910265	-0.332148	1.36957	-2.06798	-3.87013	2.06844	0.278623	-1.07984	-2.22081	-0.239534
Apinae	1.744	-0.573167	-2.47851	0.788274	0.00674859	-3.49455	-1.41702	-1.48507	0.381151	-3.98955	1.59125	-2.37273	-1.5383	-0.630669	-4.07123	3.02747	3.48075	1.63654	-0.975909	-3.77875
Apinae	5.61013	-1.17065	-2.84616	-2.00015	3.09163	0.0246789	0.625171	-1.11604	-1.30494	-0.756608	2.38463	-0.0426138	-3.01136	-1.8533	2.59696	0.368181	-1.33153	3.3636	0.0401783	0.381442
Apinae	4.96434	-0.883504	-0.478684	-3.73051	-1.59677	-3.04867	1.39339	-1.3765	-0.507148	-0.0499521	0.221636	2.26694	-1.07691	-1.55085	-0.756558	1.08018	0.263899	1.10069	1.59548	0.135298
Apinae	1.41829	1.3344	0.571875	-1.18892	-1.17986	1.01426	-0.830231	-0.772894	0.708888	1.01279	-1.30141	0.451417	-1.25605	-2.35637	-0.132047	0.0155079	-0.224203	0.643072	-0.0944988	-0.550751
Apinae	3.16612	2.47373	-0.175451	-1.90371	-0.888232	0.616361	0.547115	-0.281281	1.76034	0.0913698	0.999657	1.23552	-0.0704961	-1.93015	-1.28926	-0.107922	-0.14831	1.26159	-1.65145	-0.119632
Apinae	1.75793	1.87503	-1.78781	-1.11578	-1.01324	-0.793809	0.347826	-0.0202682	2.43291	0.871304	0.313631	2.05926	0.58692	-1.08357	-0.564495	0.107042	0.932907	1.8436	-1.11238	0.251974
Apinae	2.46443	0.496945	-1.10705	-1.58109	-0.174413	-0.456471	0.755608	-0.745376	1.76817	0.57252	1.1707	1.87747	0.456834	-1.6325	-0.863272	0.24902	1.66082	2.80217	-1.56788	0.0701358
Apinae	2.25266	1.42587	-0.752052	-1.56088	-0.96454	-0.0170526	0.880638	-0.442116	1.51759	0.0485985	0.230007	2.25687	0.092498	-1.65996	-0.661796	0.187897	-0.0530822	2.34984	-1.352	0.472673
Apinae	1.92803	1.9116	-1.722	-0.639335	-0.74845	0.0834179	0.926136	-0.957912	2.38226	0.569842	0.174671	2.67457	0.736134	-1.76283	-0.953324	-0.206228	0.0909577	2.11444	-0.569693	0.817622
Apinae	1.62713	1.70634	-1.41074	-1.49271	-0.969577	-0.0422466	0.89496	-1.40443	1.86814	0.306157	1.46946	2.46735	0.648926	-2.26101	-0.430177	0.112203	0.166808	2.11981	-1.29542	0.447679
Apinae	3.10931	2.31597	1.34613	0.512346	-0.610309	0.337102	1.6775	0.255075	0.483398	-0.485479	-0.951379	0.540941	0.257467	-1.12433	0.183211	1.09653	0.846179	2.76926	0.0481354	1.21244
Apinae	1.30137	-0.520909	-4.51151	1.0067	-2.88591	-1.27862	2.96256	-2.26398	-3.27594	1.21967	-0.66892	0.0235736	0.152416	0.340588	-2.17879	3.02257	-0.8402	-1.03528	-1.27034	-1.33798
Apinae	2.11703	-2.18123	-0.872963	-1.39594	-1.11315	-0.171829	1.52485	-0.0212384	-1.48421	0.0680419	-0.364831	0.600695	-0.787543	0.169611	1.32132	-0.198272	-1.36521	0.424214	1.38103	0.137103
Apinae	3.04285	-2.11338	-0.649766	-1.44991	-1.65827	-1.59809	-0.315299	-1.02541	-0.742247	-1.031	0.466071	1.66136	-0.319486	1.03438	1.24569	-1.55318	-1.1059	0.658936	-0.274212	0.305651
Apinae	1.92519	-2.13441	-0.382157	-0.643618	-1.68718	-0.687632	-0.344701	-0.706082	-1.36399	-0.985002	-0.0821195	1.17727	0.579928	0.889865	-0.217395	-1.29834	-2.23248	0.911905	0.832211	0.654986
Apinae	1.60693	-3.15131	-0.849418	-1.57269	-0.480839	-2.22292	-0.110638	-0.818178	-0.0174091	-0.0206224	0.207186	1.63911	0.604756	1.50732	-0.0701063	-1.60781	-1.34074	0.112004	0.773891	0.693964
Apinae	3.01758	-1.99431	-0.34815	-0.794021	-1.70207	-0.227571	-0.251285	-0.319871	-1.09127	-0.218538	-0.657335	1.7595	-0.287172	0.964419	0.0279013	-0.973371	-2.00978	-0.0302667	0.592662	0.708145
Apinae	1.7	-2.48088	-0.840448	-0.800743	-1.91446	-0.727114	-1.01531	-0.635723	-0.176282	-1.40822	-0.0301118	1.00062	-0.194815	1.42951	0.571539	-1.09223	-1.95682	0.629927	-0.364527	0.749854
Nomadinae	2.42552	-2.17876	-1.43404	-1.6646	0.392876	4.13997	0.278372	1.23358	-2.16799	-3.74247	0.141566	-0.879102	0.86367	-1.17244	-2.12017	0.840738	-0.77882	-3.19479	-3.0272	0.2515
Nomadinae	3.09279	-0.634903	-2.42769	-2.63597	0.544092	2.66304	-0.711781	-2.01615	-2.10297	-2.72559	-0.382294	-2.89556	0.640356	1.2689	-0.711292	1.50172	-3.6623	0.0482721	-1.64711	0.520648
Nomadinae	3.29256	-0.32574	0.822364	-0.146623	0.42945	5.51448	0.936188	-1.11623	0.367332	-0.744791	-0.771378	0.588953	1.23553	-1.05662	0.79116	-0.793854	-0.415096	-0.183539	0.671709	-0.665444
Nomadinae	2.16526	-0.145996	-0.805835	-1.55019	-1.02788	3.16915	-0.676039	-0.723007	0.0425463	-1.92498	-0.76137	0.689166	0.425576	-0.423611	-0.304335	0.17878	-0.854823	-1.90147	0.747046	-0.540677
Nomadinae	1.84965	-0.628762	-1.40549	-2.03474	0.540601	3.3177	-1.58226	-0.298901	1.30963	-1.57232	-1.65991	1.68685	-0.0857414	-1.23691	-0.0361362	0.401878	0.19812	-2.11057	0.355577	0.224557
Nomadinae	2.73329	0.567011	-1.90714	-1.59198	-1.53856	3.87658	-1.66683	-0.0634438	-1.00214	-2.39299	-0.382901	1.56664	0.939474	-1.34917	1.05707	0.449916	1.11752	-1.87936	0.286938	0.439165
Nomadinae	2.60817	0.0947589	0.37911	-1.35047	-0.986632	5.22294	-1.40567	-2.08574	-0.476925	-2.20943	-0.4491	0.0689119	0.495259	-1.03038	-0.021558	0.374182	-1.31689	-0.699939	-0.0840474	-0.250107
Nomadinae	2.81974	-0.00550553	-1.17175	-1.31091	0.123384	5.94606	-1.74371	-0.0936298	-1.28253	-2.37994	-0.0271689	0.531436	0.611671	-1.00334	0.765942	-0.185405	-1.36024	-0.690976	0.0985047	-0.52009
Nomadinae	0.321604	1.50775	-0.538287	-1.97314	0.532566	4.90187	-0.0706996	-1.04501	0.848642	1.34236	0.908297	-1.13605	-0.952849	-1.1933	-0.4646	-0.43901	-2.19456	-0.985918	-0.143246	0.495803
Nomadinae	2.46545	0.750332	1.71182	-0.954221	1.53744	2.9112	-0.0107757	-1.35427	0.258068	-1.18109	-0.240551	-0.284271	1.65724	-0.962157	-0.0976201	-0.277482	-1.06996	-0.806975	0.522991	-0.338146
Nomadinae	1.79581	1.01999	-1.72316	-1.42163	0.197357	1.62051	0.337528	0.376099	0.829565	-1.01302	-1.89319	-0.479446	-0.0948833	-0.659781	0.98344	0.262757	-0.109701	-0.518917	-0.353589	-0.323425
Nomadinae	2.10141	-1.00956	0.0178849	-2.37269	-0.0972291	6.0978	-2.2774	0.129011	1.10916	-2.01334	-1.12866	0.603557	1.9976	1.95914	-1.62435	0.611021	-0.111924	-0.143753	-0.459849	-0.43528
Nomadinae	2.65855	-0.41863	1.22251	-2.53711	-0.779802	4.93815	-2.93666	-0.112229	1.10217	-2.57941	-1.37955	0.440837	1.41725	1.27622	-0.61529	0.862161	-0.271	0.299752	-0.622967	0.353879
Nomadinae	2.44382	-1.91869	-0.479551	-2.68288	0.738197	5.7997	-2.04686	-0.24448	1.10279	-2.06452	-1.0324	0.848501	0.824606	0.7207	-1.66381	0.826675	-0.232109	0.0743594	0.254516	-0.579115
Nomadinae	2.5877	-2.40577	-0.00800552	-2.81114	0.597558	4.98977	-1.45866	0.18191	0.799534	-1.9599	-0.817631	0.938364	1.25832	0.495485	-1.34933	0.996337	0.567708	0.343444	0.364092	0.327671
Nomadinae	2.94576	-2.24178	-0.128032	-2.21287	-0.255996	7.17472	-2.4168	-0.970412	0.849575	-2.16856	-0.479709	0.602806	0.742341	0.566403	-1.23563	1.49679	-0.540911	0.279844	-0.441437	-1.02028
Nomadinae	1.13196	-2.13569	0.0497397	-2.99081	0.652164	5.79986	-0.950763	-0.364654	1.8033	-2.6313	-0.349895	-0.0842771	1.76838	0.834266	-0.617165	-0.0650049	-0.212471	1.5752	-0.462856	-0.245537
Nomadinae	1.86892	-1.71523	0.580061	-2.81734	0.294962	5.98478	-1.50636	-1.24858	0.814755	-2.29165	-0.436578	-0.200736	1.12802	0.605275	-0.937999	0.58733	-1.45968	1.99939	0.0773683	0.238985
Nomadinae	0.897786	-2.53375	0.0561955	-3.06912	0.272282	5.79556	-1.35183	0.00366654	2.58109	-1.66865	-0.66467	0.468216	0.831396	1.43102	-0.264885	0.373544	-0.0268371	1.01246	-0.0224573	-0.321574
Nomadinae	2.11549	-2.15587	-0.146817	-2.33873	0.698912	5.59217	-1.40205	-0.0158174	0.663374	-2.00655	0.0225018	0.554298	0.780365	0.858422	0.228838	0.709765	-0.356294	2.0267	-0.219604	0.757325
Nomadinae	2.572	-2.2861	-0.0299725	-1.32835	1.10125	5.31982	-1.07686	-0.596149	0.724255	-2.30641	-0.7612	0.083547	0.930653	0.96028	0.100532	0.355151	-0.56978	2.40775	-0.166221	0.57163
Nomadinae	1.85005	-2.06867	-0.665067	-2.1755	0.965588	5.52632	-2.28691	-0.00892102	1.26946	-1.01429	0.0857422	0.0029662	1.78903	-0.303755	0.73898	2.16966	1.14153	-0.155695	0.0637484	-0.358077
Nomadinae	1.71415	-3.18384	-0.708693	-1.55473	2.69207	5.46476	-2.22586	0.277297	1.90396	-0.689415	-0.19467	0.254165	1.92445	-0.00453511	-1.57004	1.99632	1.03687	-0.161324	0.189154	0.21489
Nomadinae	1.74753	-1.27518	-2.02271	-1.58787	1.22824	4.75986	-2.99466	0.151429	0.851739	-1.54178	-0.739445	0.820816	2.19928	-0.109257	0.408335	1.90965	1.10113	-0.224366	0.965449	0.42321
Nomadinae	1.50288	-1.76553	-0.075546	-2.14101	0.809552	5.19494	-3.38779	-1.10684	1.49563	-1.6635	-0.326226	0.0299203	1.31782	0.285153	-0.321629	2.18054	0.139389	0.739576	0.40372	0.88386
Nomadinae	2.46816	-1.36578	-1.34807	-3.10704	1.02497	5.0224	-3.2019	0.85583	1.06974	-1.00091	0.296752	1.04399	1.94247	0.945034	0.568432	1.48765	1.08444	-0.508259	0.0317265	0.130757
Nomadinae	0.712225	-1.86447	0.653803	-2.91929	0.507251	6.44405	-2.22252	-0.619879	1.18874	-2.38251	-1.13061	-0.629938	0.964348	1.05023	0.255635	0.468035	0.854338	-0.156704	-0.0517278	-0.400178
Nomadinae	1.34819	-1.09777	-0.514016	-2.36485	0.889688	6.12812	-1.93053	-0.337225	1.48701	-2.12431	-0.917313	0.089257	1.50087	1.26052	0.747642	0.152811	-0.0108885	-0.41731	0.618511	0.0517744
Nomadinae	1.42669	-0.445274	0.198008	-2.14803	0.642657	6.44113	-2.10503	-0.349736	1.0754	-2.28554	-0.544361	-0.0814934	2.34128	2.66545	0.556566	0.459694	-0.338756	0.199909	0.423473	-0.146626
Nomadinae	1.28473	-0.989912	0.853084	-2.81649	0.0747667	5.97459	-2.15652	-0.256789	1.6052	-2.24739	-1.42967	-0.383806	1.01388	2.09905	0.14881	0.0591391	-1.29542	-0.502379	0.0906766	0.529097
Nomadinae	0.424692	-1.77853	-0.765785	-2.59199	0.176017	5.96218	-1.95825	0.341416	0.834097	-1.85232	-0.0487306	-0.313332	1.80641	1.77354	0.946291	0.310561	0.339034	0.171459	0.130896	-0.304896
Xylocopinae	-6.13301	0.0560152	-5.18504	-0.262564	-1.95393	1.38985	-0.231239	0.645142	-0.28975	0.677719	1.21043	-0.13988	-0.122941	-0.242242	1.54329	0.648312	0.0675508	0.119975	-0.942159	-0.671164
Xylocopinae	-5.16116	0.809417	-4.15136	0.454253	-1.5342	2.03789	-0.100671	0.247583	-0.552245	0.224203	1.55167	-0.305327	-0.158253	-0.430195	0.847099	0.109983	-0.134224	-0.367276	-0.96971	-1.05369
Xylocopinae	-5.91259	1.39906	-4.88623	-0.3611	-1.57558	0.850945	-0.580624	0.939366	-0.763024	0.573388	1.31117	-0.76854	0.142523	-0.273799	0.878695	-0.267718	-0.67777	-0.835932	-0.639824	-0.0692004
Xylocopinae	-5.18925	1.41877	-4.8533	0.454269	-1.40885	0.9095	0.153517	-0.336797	-1.03399	0.451457	1.00424	-0.0946448	0.0951518	-0.898624	1.04343	-0.0470723	-0.0213067	0.139949	-0.63224	-0.36438
Xylocopinae	-5.00706	1.15285	-5.86478	0.0719311	-1.47836	0.717132	0.194125	-0.0930204	-0.474823	1.00644	-0.119386	-0.25833	-0.960887	-0.0776378	0.958609	0.533684	-0.532731	-0.301154	-0.610301	-0.25117
Xylocopinae	-5.47938	0.947276	-3.7727	0.0454937	-2.39648	0.824864	-0.286461	1.07282	-2.09081	0.326191	-0.875442	0.527101	-0.23189	-0.228152	0.893481	0.283214	-0.563744	0.681051	0.777855	0.939091
Xylocopinae	-5.77675	0.909578	-4.09405	0.194528	-1.94985	1.67093	-0.647435	1.69488	-1.4443	-0.55801	-0.709488	-0.54466	-1.47065	0.424666	0.0403438	-0.719119	-1.64518	0.250496	0.31875	-0.491211
Xylocopinae	-4.44138	1.90204	-4.60789	1.21149	-2.32529	1.16706	-1.27831	1.5867	-1.18322	0.242725	-1.38214	0.887931	-2.42144	0.437025	1.03106	-0.0206015	-1.54104	-0.595715	0.596618	0.795203
Xylocopinae	-5.16521	2.43515	-3.91435	1.12638	-1.70356	1.17459	-1.13244	0.619465	-1.9147	0.677053	-0.361197	0.843252	-0.182558	0.146278	0.314832	0.0106744	-1.44065	-0.43261	0.0442855	0.748736
Xylocopinae	-5.7863	2.17318	-5.06393	0.794617	-1.2379	1.78841	-0.711114	1.39017	-1.57438	0.280796	-0.981872	0.544354	-0.652132	-0.0365971	0.541095	-0.183953	-0.620338	-0.285397	0.209871	0.653691
Xylocopinae	-2.11722	2.93514	-4.19076	1.80579	-0.753612	1.87525	-0.896209	0.282195	-0.240557	1.4393	-0.400108	0.487518	-0.551403	0.0885634	1.1021	-0.380005	-1.96921	-0.449025	-0.277695	0.494048
Xylocopinae	-1.74858	1.45123	-4.91447	0.686757	-0.903779	2.4182	-0.388983	-0.207224	-0.188583	1.42906	0.0275105	0.857932	-0.143655	-0.878172	0.48741	-0.732312	-1.73688	0.809071	0.171648	0.716879
Xylocopinae	-2.47943	1.09099	-5.319	0.951495	-1.00055	2.50954	-0.96261	0.106115	-1.15941	1.20025	0.0720395	0.763372	0.255444	0.204509	-0.0513632	-1.129	-1.61991	0.623389	0.363631	0.607773
Xylocopinae	-1.63236	2.48509	-5.55781	1.33529	-0.850203	1.62519	-1.5164	0.223627	-0.180555	1.6975	-0.445783	1.32264	0.1398	-0.134625	0.562026	-0.627886	-1.25717	-0.412014	0.0298912	0.944118
Xylocopinae	-2.81599	1.14917	-5.89428	1.47742	-0.561706	2.20451	-1.0768	-1.32033	-0.103901	0.709473	0.693627	0.771154	-0.263076	-0.103303	0.26038	-1.13677	-1.72632	0.271357	-0.244543	0.574822
Xylocopinae	-4.6146	0.135731	-3.89071	1.61578	-2.92173	3.85088	0.318833	-2.73788	-0.976444	2.39957	-0.0570545	-0.158515	0.0140819	-0.183449	1.4037	-0.21873	-0.0919479	-0.115464	-0.385564	-1.0204
Xylocopinae	-3.35036	0.598615	-4.59708	1.8784	-2.83268	3.08359	0.54904	-2.31363	-0.845837	2.74427	-0.280852	-0.024957	0.951958	-0.469362	1.59601	0.247746	0.298502	-0.397585	-0.341575	-0.862347
Xylocopinae	-3.87115	0.75391	-3.77965	2.25419	-2.24054	4.02847	1.17845	-3.14068	-1.56135	2.17262	-0.2349	-0.175248	0.230926	-0.99132	0.984705	-1.17054	0.271066	0.22676	-0.0444941	-0.70575
Xylocopinae	-4.18945	0.246058	-4.02013	1.72434	-3.05703	3.64837	0.745149	-2.69042	-0.610186	2.43809	0.78165	0.419227	0.216916	-0.516145	2.02927	-0.588372	0.255682	-0.0692806	-0.317188	-1.1158
Xylocopinae	-4.00072	1.18894	-4.85019	1.18935	-2.63481	3.79429	0.397805	-3.25939	-2.06771	3.12217	0.164291	0.194761	1.28595	-0.325859	1.3522	-1.11322	0.335737	-0.553545	-0.256002	-1.07412
Xylocopinae	-4.62251	0.248022	-6.2498	2.58292	-3.53331	2.09218	-0.316739	-0.393094	-1.81324	3.08612	1.258	-0.578448	0.826341	1.13477	-1.21528	-0.672867	1.07904	1.00615	0.651799	0.755614
Xylocopinae	-3.79474	0.983668	-5.3533	2.67827	-3.7483	3.90705	-0.00428922	0.221127	-1.45484	3.20311	0.119416	0.00143775	1.14351	1.16842	-0.825042	-0.356411	0.636826	-0.5528	0.13022	-0.130727
Xylocopinae	-4.09862	1.50433	-6.219	1.35103	-4.23577	2.73305	0.449578	-0.327332	-2.65211	3.45966	0.467447	-0.74948	0.940758	0.701851	-0.91324	0.332858	0.644232	-0.560901	-0.0439946	0.313373
Xylocopinae	-4.03259	0.326785	-5.76257	2.53133	-3.812	2.82321	1.04971	-1.11239	-1.99355	2.62351	-0.600241	-0.425649	-0.529813	1.16634	-0.735593	-0.114431	0.343183	-0.156237	0.866292	-0.784479
Xylocopinae	-3.41526	0.743126	-5.29996	3.05702	-2.60603	2.95834	0.855901	-1.04685	-2.63437	2.79852	0.206059	-0.156163	1.96728	0.766679	-2.31092	-0.540967	0.362592	0.480398	0.0519533	0.746678
Xylocopinae	-2.80605	0.467385	-6.9876	2.07605	-3.54443	3.74727	-1.49007	0.588513	-0.382028	2.24629	-1.3646	-0.178388	-1.0004	-1.1127	-0.737192	0.0775545	1.66827	0.432901	-0.749248	-0.502536
Xylocopinae	-3.17547	0.820598	-6.91361	1.99357	-3.14319	3.43274	-1.97848	0.512257	-0.349666	1.44067	-1.91837	-0.448801	-1.09347	-1.08471	-0.720441	-0.129372	1.57054	0.255666	-0.315728	-0.502036
Xylocopinae	-3.19547	0.910618	-6.31865	1.72651	-4.00183	3.35362	-2.03347	-0.22971	-0.450513	1.66572	-1.88572	0.0877023	-0.850157	-1.26969	-0.719381	0.00504851	1.87987	0.613452	0.12514	-0.617745
Xylocopinae	-3.21541	0.905529	-5.80077	1.5468	-4.27716	3.6454	-1.12492	-0.588366	-0.843084	1.75055	-1.87503	-0.334024	-1.02684	-1.44497	-0.702036	0.47916	2.27146	0.163717	0.328674	-1.23675
Xylocopinae	-2.51612	0.42301	-6.67579	2.09981	-3.22926	2.47711	-1.38895	0.813494	0.416874	2.14194	-2.21159	0.197664	-1.32409	-0.757386	-0.403509	-0.140042	1.61379	-0.237827	0.01231	-0.977304
Xylocopinae	-5.61259	0.505392	-6.17498	-0.398759	-5.99511	3.72309	-1.09773	1.40975	-2.83324	2.47482	-0.678669	0.557081	-0.558896	3.11411	-1.2873	-0.774351	-0.496711	1.42639	0.133517	-0.33463
Xylocopinae	-4.36645	1.61734	-5.95547	0.352832	-4.89483	3.70208	-1.32179	1.61172	-3.49842	3.63591	-0.441196	0.731987	0.706629	3.0882	-1.62205	-0.59638	-0.20989	0.171279	0.516853	-0.223411
Xylocopinae	-4.30727	0.954356	-6.76582	0.353701	-5.30744	2.83315	-0.232675	1.93345	-3.29564	3.18045	-0.511191	1.45884	0.0894053	2.88885	-0.799878	-0.488382	-0.180318	0.411239	-0.0383795	-0.284814
Xylocopinae	-6.03051	0.456664	-5.26542	0.0989779	-5.52126	4.82671	-1.0367	-0.0574409	-2.50399	3.24368	-0.43945	0.42764	-0.233492	2.22049	-1.88718	-0.171438	-0.941843	1.23518	-0.539076	0.0758529
Xylocopinae	-5.28979	-0.840126	-5.35796	-0.0557025	-5.84592	4.47065	-0.962999	0.383875	-1.90868	2.98552	-1.40771	1.44977	-0.00722796	2.4618	-2.11733	0.199239	-0.933221	0.963804	-0.751629	-0.0937356
Xylocopinae	-3.95661	0.504546	-7.17458	2.23264	-3.72051	1.32738	0.396374	0.0990821	-2.97423	3.34332	-0.27514	0.575791	-0.139108	1.18789	-0.913038	0.951818	1.73265	0.221951	0.338292	1.76626
Xylocopinae	-3.65372	0.497808	-6.51324	1.86763	-3.89437	1.60016	0.953065	-0.371143	-1.87617	3.44909	-0.567561	0.69216	-0.551334	1.25672	-1.24614	1.15103	1.58561	-0.28905	0.580541	0.363803
Xylocopinae	-3.95173	1.10051	-5.80458	2.56545	-3.61278	2.26665	1.05844	-1.06746	-3.45496	3.09818	-0.452883	0.527558	-0.394267	0.528108	-1.46145	1.14394	1.78648	0.046465	0.704238	0.847263
Xylocopinae	-3.17131	1.09391	-6.64105	1.88637	-3.56816	2.04978	0.607448	-0.678554	-3.21708	2.90419	-0.220185	0.520561	-0.475642	0.306655	-1.50603	0.691146	1.41452	-0.210058	0.380162	0.811463
Xylocopinae	-2.83338	1.08714	-7.86738	2.53553	-3.6806	1.50705	0.38605	-0.17156	-2.4959	3.5922	-0.53545	-0.0662118	-1.32681	1.68845	-0.487624	1.25554	1.64558	0.411523	0.615471	0.557593
Colletinae	0.456495	0.330547	7.83752	-0.295703	0.530443	0.0251551	-4.53393	-1.8217	-1.48406	2.48084	0.489857	-2.04951	0.25472	0.355931	-0.0393378	0.504341	0.556531	0.0785673	-0.0847424	-0.308061
Colletinae	-0.277086	-0.553248	7.32994	-1.00344	0.67303	-1.26061	-4.17945	-0.977043	-1.16847	2.15243	0.676981	-1.99966	-0.0556167	1.37206	-0.0798657	-0.175772	1.58922	-0.329653	-0.236144	-0.997622
Colletinae	-0.50241	0.181168	6.85371	0.804454	0.891449	0.236677	-3.37299	-1.58275	-1.60369	2.06739	0.441746	-2.31696	0.752717	0.449761	-0.395445	0.14342	0.889787	-0.206552	-0.993317	-0.62071
Colletinae	-0.333133	0.283741	7.61987	-0.818109	0.108045	-0.113063	-4.49636	-1.69786	-1.27105	1.48129	0.231039	-2.47679	-0.685372	0.187447	-0.826992	0.802381	0.888665	-0.760297	-0.520824	-1.792
Colletinae	-0.475732	-0.236704	7.95377	-0.437586	0.686057	-0.823581	-4.36008	-1.15389	-1.33754	2.78009	0.501935	-2.9398	-0.00451344	0.9706	0.102445	-0.10157	0.81219	-0.437221	-0.688829	-0.923121
Colletinae	0.198065	-0.0263529	7.17901	0.135307	0.145243	-1.1939	-4.53604	-2.37391	-2.05619	0.354925	0.908076	-1.94725	-0.47062	0.924144	0.599701	-0.806957	-1.08949	-0.572046	-0.484777	-0.0120512
Colletinae	0.0913942	0.50538	7.22479	1.06004	0.516058	-0.977984	-4.50676	-1.99028	-1.76288	0.588034	1.18465	-1.79625	-0.302772	0.277149	0.981629	-1.23072	0.0894009	0.256512	-0.521863	0.0841371
Colletinae	1.30794	-0.0674325	7.8475	1.42985	0.0180525	-1.08388	-3.77283	-2.00484	-2.25513	0.978029	0.827297	-1.69925	-0.656647	1.07519	0.40184	-0.417617	0.584466	0.483331	-0.0103765	-0.606731
Colletinae	0.853403	0.55696	7.21052	-0.579805	0.266648	-0.426149	-3.91468	-2.73624	-2.66146	-0.468686	1.94212	-3.34566	-0.609054	0.128931	-0.754389	-0.267184	-0.921133	-0.0313379	-0.444944	-1.33503
Colletinae	0.36129	-0.0793701	7.10735	0.746281	0.0551116	-0.975538	-4.0468	-0.736646	-2.03453	-0.504949	1.02406	-2.05748	-0.224588	0.902979	0.204296	-1.91381	-0.18224	-0.465845	-0.756936	-0.391417
Colletinae	0.320194	1.9249	7.31308	0.980044	-0.743209	-1.03386	-4.41501	-2.84773	-2.39259	0.786065	0.58769	-2.39588	0.361212	0.635848	0.0277442	-0.382962	0.36424	-0.203048	-0.00634571	-0.983806
Colletinae	-0.262997	1.789	7.27387	0.466098	0.0101469	0.126409	-4.61336	-3.31828	-2.75589	0.326471	-0.0672337	-3.03104	0.344347	0.200936	0.288565	-1.00637	0.607652	-0.265791	-0.096193	-0.961791
Colletinae	-0.481651	1.63322	6.1765	0.490552	-0.718047	-0.746172	-4.4553	-2.77711	-2.66066	0.154959	0.998289	-2.92054	0.562554	0.342437	1.11733	-0.225252	0.155534	0.041739	-0.496841	-1.218
Colletinae	-0.468106	1.70912	6.59007	0.792751	-0.639172	0.00230473	-5.11049	-4.24648	-1.96197	0.671901	0.169416	-1.61152	0.33933	0.601494	0.603082	-0.710378	-0.129989	-0.475174	-0.205554	-1.0122
Colletinae	-0.840548	1.81303	5.94777	0.637176	-0.689776	-1.04118	-4.24848	-3.08886	-1.91242	0.355094	0.229292	-2.82706	0.533794	0.151551	1.09016	-0.303128	0.0350956	-0.495607	0.0357773	-0.90152
Colletinae	-0.656693	1.25415	6.79854	0.279913	0.544105	1.23046	-3.98998	0.341643	-4.40532	1.51534	0.843503	-2.77363	0.758651	0.603505	1.04835	-0.10077	-1.12503	-1.31068	-0.261289	0.661545
Colletinae	0.00749325	0.0708208	6.97752	0.544651	1.23303	0.184336	-5.81386	-2.14697	-2.62915	2.7274	0.507631	-1.44331	-0.666231	0.359365	0.804784	-0.994014	0.183769	-0.398155	0.257345	0.680997
Colletinae	-1.50942	-0.715646	6.81829	0.407164	0.37396	-0.0859599	-4.70812	-1.68011	-3.21961	1.42099	0.013374	-1.81661	-0.246547	0.772841	1.24173	-0.236788	0.276489	-0.0654268	-0.343814	0.792693
Colletinae	-0.863746	0.067012	6.11637	0.126692	0.757268	-0.191605	-3.57338	-0.876655	-2.97938	1.25048	-0.430004	-2.52222	0.268185	0.789007	1.05761	-0.14346	0.301944	-0.515991	-0.369368	0.315923
Colletinae	-0.626573	0.467584	6.34643	0.360163	0.482416	-0.642619	-4.53994	-1.92389	-3.20853	1.24025	0.768295	-1.86601	0.832501	1.28506	0.687381	0.38082	-0.0953644	-0.923847	-0.48344	0.248071
Colletinae	2.07337	1.58484	7.39727	0.710895	-0.0348717	-0.338874	-2.63935	-0.372824	-1.44127	0.927714	-0.655154	1.94847	1.74025	0.341215	0.693863	1.14676	0.643944	0.636235	0.499045	1.98018
Colletinae	0.978835	0.543394	6.43104	0.214037	0.217261	-1.15419	-2.76741	-1.72015	-0.907414	0.79535	-0.334141	1.75805	1.19996	0.870758	0.506095	0.584001	0.100311	1.30965	0.170133	2.15938
Colletinae	1.19181	0.541547	6.44174	-0.568715	-0.18152	-1.26175	-3.10169	-1.26215	-1.44672	1.35492	0.186892	1.64462	2.09406	0.939434	0.182819	0.661305	0.0616964	0.811892	0.104081	2.18832
Colletinae	0.605598	0.375671	6.77399	0.0785308	0.129697	-0.937467	-2.39471	-0.928017	-0.954573	1.51079	-0.301504	0.341694	0.969281	0.657902	0.482909	1.17048	-0.257817	1.26052	0.325461	2.15459
Colletinae	1.86443	0.937375	5.98094	0.818495	0.40811	-1.01956	-2.04614	-1.24411	-1.99907	1.53635	0.582707	1.19361	1.79091	1.20825	0.145625	1.54902	0.338649	1.39247	0.208407	2.15229
Diphaglossinae	4.67793	-1.48939	4.35324	0.693836	2.28765	3.30076	3.30342	4.23057	0.0382556	-0.523312	3.99625	-0.332773	-1.15026	-0.554535	-2.30318	2.82443	0.124318	0.224573	-0.0642431	-2.24982
Diphaglossinae	4.00201	-2.26365	3.28632	0.818247	1.58902	3.36627	2.73905	4.22234	0.411457	-1.21542	4.20696	0.457855	-2.06458	-0.739938	-1.86278	3.20125	0.746721	0.669166	-0.0212889	-1.67894
Diphaglossinae	5.32541	-1.64992	2.595	1.27547	2.47663	2.32547	2.74156	4.23733	-0.287116	0.644013	4.06174	0.267181	-0.373269	0.300423	-0.870183	2.15277	0.313864	0.962504	0.256747	-0.317097
Diphaglossinae	4.83996	-1.38651	2.75971	0.959581	2.29167	2.79436	2.86565	4.24647	-0.0915922	1.18936	4.51984	1.12544	0.220251	0.0350959	-1.63777	2.39925	0.906592	0.877536	0.290153	-1.02867
Diphaglossinae	4.61327	-1.63121	2.15895	1.72224	1.93955	2.12815	2.56951	4.3329	-0.0901966	1.50811	4.19289	0.904016	0.121076	0.653797	-0.602643	2.60337	0.437327	0.934688	0.0374692	-0.796931
Diphaglossinae	5.16332	-1.06392	3.31305	1.0633	0.466745	3.82049	2.77495	3.95509	-1.03005	-0.696775	2.88475	-1.38707	-1.4595	0.701946	-0.552645	2.57128	0.0193245	0.774273	-1.24841	-1.79578
Diphaglossinae	4.06155	-1.43456	3.14665	2.48864	2.35887	2.69416	2.43089	3.58733	-0.0458692	2.13276	0.382499	0.726915	-1.01197	2.06483	0.746704	0.8735	0.256523	0.20545	1.26546	1.04968
Diphaglossinae	4.16457	-1.27274	2.50622	1.44976	2.04183	3.16503	1.7905	3.15571	-1.1805	1.30872	2.64966	0.192106	-1.71079	1.81749	0.378638	1.06632	0.152614	0.842606	0.784815	0.505935
Diphaglossinae	4.43036	-0.909183	2.9346	2.30276	1.88851	2.80792	2.01835	3.78786	-0.936466	1.48484	1.81924	0.291324	-2.07909	2.34628	0.980423	1.05998	0.573561	0.326069	0.360784	0.242501
Diphaglossinae	2.20693	1.07173	2.5639	0.739509	1.00889	2.87903	2.31039	2.31205	-0.53867	1.80725	2.78137	1.54625	-1.61378	1.90067	0.552749	0.163162	-0.65415	-1.20113	0.223861	1.24626
Diphaglossinae	3.21419	1.04896	3.58542	1.06616	1.53986	1.63774	2.31777	2.88808	-1.06726	1.44368	2.54526	1.2674	-1.92589	1.74262	0.77838	0.353687	-1.43846	-2.05998	0.329624	1.32081
Diphaglossinae	3.39716	0.85985	3.16182	1.05244	1.11733	1.99973	1.45609	1.88865	0.312505	2.59027	3.81841	1.31022	-0.939678	2.98225	0.564893	-0.042387	-1.26311	-0.560517	0.291539	1.07466
Diphaglossinae	2.4863	0.130527	2.6057	0.997266	2.04337	3.30865	2.84619	3.93106	0.647195	1.11281	3.27597	0.0360696	-1.92233	0.594099	0.746404	-1.25389	-0.0943282	0.0796034	-0.241913	0.295548
Diphaglossinae	3.46141	0.118531	3.61028	-0.0745161	2.44201	2.39387	2.67531	3.6015	0.0656889	0.615561	3.40831	0.102996	-2.80328	0.755699	0.561643	-0.364062	-0.281193	-1.04329	-0.0307288	0.239253
Diphaglossinae	3.54758	0.0614133	3.42361	0.188302	2.5689	2.75036	2.72709	3.47963	-0.176257	0.258367	3.02458	0.620869	-3.50805	0.388522	0.0903956	-0.819902	0.0533753	-1.24806	-0.550693	0.00598646
Diphaglossinae	2.72452	0.322664	2.83928	0.365556	2.4908	3.6354	3.40956	4.36559	0.409292	0.66281	3.24341	0.63823	-3.05969	-0.519876	-0.170436	-1.06341	0.567476	-0.962635	0.00453961	-0.00331576
Diphaglossinae	4.4196	-1.65737	2.71992	0.464	2.19425	1.8617	-0.603186	2.84726	-1.14816	2.32537	0.0728298	-0.476242	1.11733	-1.23577	-0.306576	-0.975608	1.32376	0.0885793	0.37282	-0.554025
Diphaglossinae	2.34581	-1.90225	3.77627	0.026128	2.32668	3.14088	0.359526	3.28722	-1.64837	1.96231	-2.05245	-2.10887	2.00127	-1.2392	-0.340492	-0.804945	0.613109	0.711278	0.162004	1.20203
Diphaglossinae	2.75216	-1.17572	3.69382	0.0479523	2.89589	2.4577	0.0834761	3.61976	-2.38989	2.32768	-1.48975	-1.85608	2.20472	-0.829996	-0.13567	-0.979802	0.993386	0.764063	0.341369	1.45599
Diphaglossinae	2.08068	-1.36444	3.60485	-0.358451	2.61726	2.75268	0.915795	2.85006	-2.13512	1.70659	-2.11448	-2.10336	2.24278	-1.15397	-0.641532	-0.895054	1.22881	0.674767	0.116572	0.780463
Diphaglossinae	3.31083	-0.712428	1.3228	1.79289	1.09917	1.95506	-0.782974	1.43188	-0.525957	-0.351866	3.06382	-0.84331	0.712543	-0.171593	0.362739	-2.68935	0.336079	-0.869784	-2.55339	-0.343595
Diphaglossinae	1.97514	-0.280866	2.8373	0.83424	2.95242	3.6933	2.85282	2.70423	0.486724	1.45242	3.91474	0.641752	-1.96665	0.0516908	0.159062	-1.09947	-0.780112	-0.751918	-0.262694	0.566168
Diphaglossinae	2.24934	0.178855	2.73807	0.817258	2.50874	3.24656	2.88839	3.44601	0.410569	1.56076	3.13462	0.382116	-1.34125	0.88646	1.10406	-1.24671	-0.103743	-0.929995	-0.21569	0.832988
Diphaglossinae	3.38507	1.43679	3.02897	0.751389	1.37632	3.75139	2.20874	3.37139	0.137128	1.71257	3.56597	0.618143	-2.06976	0.856042	1.47677	0.42945	-0.962594	-1.35794	-0.431888	-0.288096
Diphaglossinae	2.30681	0.732584	3.45714	1.1209	2.20636	4.19229	3.23122	3.12879	0.345361	1.89535	3.49483	0.398883	-2.37304	0.130401	0.69394	-0.439612	-0.684837	-1.46298	-0.500116	-0.052471
Halictinae	-5.63918	5.51101	-1.12688	0.078858	2.28407	2.697	0.626646	1.27733	-0.682973	-0.25361	1.63276	-0.883146	0.307614	0.605597	0.883429	1.08051	-1.42415	-0.0380283	-0.423452	-0.303042
Halictinae	-5.28298	4.62079	-1.1392	1.2724	2.06909	0.78021	1.11096	0.704095	1.18447	0.217031	1.26853	0.608249	0.730857	1.17491	0.255261	0.222908	-1.1224	0.793441	-0.946165	0.0356293
Halictinae	-5.06345	5.57701	-1.33666	0.261299	1.36092	-0.346917	1.13367	-0.290758	0.223685	0.309796	1.20466	-0.0290322	0.445316	0.570198	0.595264	1.11857	-0.834987	0.978296	-0.130587	0.145226
Halictinae	-6.16546	4.71511	-1.9429	0.15413	1.8436	0.213286	1.09077	-0.731422	2.13547	0.176414	0.509297	0.650916	0.546537	-1.82206	-1.36319	-0.835549	-2.30225	0.146893	0.171432	1.15209
Halictinae	-4.73122	5.14529	-0.938653	0.583035	1.30292	0.955221	0.919155	1.02171	0.277641	-0.102166	0.691982	0.952385	0.815236	0.964442	-0.169573	0.719478	-0.425649	0.61501	-0.948814	0.0610251
Halictinae	-2.73136	3.32594	0.385191	-0.4798	1.254	0.0195883	1.18091	1.0563	-0.0924789	0.168073	0.481978	0.661093	-0.195762	-2.86089	0.773213	-0.387512	0.272902	-0.121232	-1.10298	-0.0408786
Halictinae	-3.70847	2.98549	-1.11609	-0.875119	1.51964	-0.736002	0.914586	0.28286	0.304812	0.348885	-0.210794	1.06354	0.120148	-2.855	0.0861118	-1.81628	1.26508	-0.178792	-0.973901	0.0108098
Halictinae	-3.721	3.13631	-0.341947	-0.506281	1.32695	0.184785	1.38014	0.869351	0.416225	-0.135362	-0.0540262	1.33393	0.167057	-2.66983	0.524127	-1.6336	0.262797	-0.222266	-1.83721	0.0338652
Halictinae	-3.77906	3.14246	0.240526	0.538385	1.43156	0.387391	1.09073	0.345758	-0.611758	0.783439	-0.321147	0.133531	-0.399774	-1.71124	0.3991	0.20571	0.860388	-0.32099	-1.55752	-0.512734
Halictinae	-3.86994	2.80338	0.404829	0.182401	1.64665	-1.09116	0.863305	-0.0479621	0.63748	0.247005	-0.192706	0.786924	0.907556	-1.73071	-0.258967	-1.18089	-0.214974	-0.0248989	-1.24341	-0.261763
Halictinae	-4.31729	3.72819	-1.13466	-0.637082	2.05593	-0.51798	0.0381572	-0.603778	1.64602	0.606903	1.04281	-0.412663	0.85396	-2.22668	-0.895838	-1.50765	0.815069	-1.14352	0.117315	-0.612074
Halictinae	-4.00305	3.94622	-0.988705	-0.586884	1.90581	0.508689	0.217213	0.0438762	2.03961	1.49755	1.67499	0.060383	0.984754	-2.56729	-0.749683	-1.92167	0.859829	-1.3816	0.175195	-0.792153
Halictinae	-3.59386	4.52312	0.534192	-0.0862505	2.40838	-0.302662	-0.161425	0.272903	2.22999	1.48881	1.3855	-0.480336	1.43371	-1.37247	-0.789941	-0.967795	-0.0834535	-1.95246	-0.490446	-0.705079
Halictinae	-4.01548	3.59795	-0.720354	-0.732392	2.12227	-0.159226	0.512805	-0.00624523	1.24463	1.05625	1.5165	-0.0807558	1.53403	-1.58451	-0.599677	-1.55544	0.983157	-0.874469	0.821714	-0.922574
Halictinae	-4.4241	3.22518	0.0534292	-0.17281	2.04518	0.347576	0.747071	-0.344608	1.69037	1.69615	1.49414	-0.544443	1.39016	-2.21812	-0.184399	-0.793234	0.761008	-0.88876	-0.360396	-0.823823
Halictinae	-2.43469	6.54949	0.970306	-0.633517	1.77291	-0.256106	2.37505	0.478491	-0.396627	-1.30889	-1.13899	-0.261804	0.322367	1.27283	0.16839	-0.127586	-0.789412	-0.391837	2.07591	-0.767131
Halictinae	-4.63955	6.65105	-0.44126	0.382029	2.88378	0.400642	0.503025	-0.129025	1.19431	0.288326	0.771948	0.346879	0.541998	0.97411	-0.748917	0.482963	0.397004	1.25571	-0.396775	0.92896
Halictinae	-4.33163	7.62627	-0.523346	0.111987	1.68365	0.0765421	-0.132594	-0.55872	0.798848	-0.637387	0.965657	0.298581	1.05322	0.482308	0.262617	0.381535	1.44467	1.73643	0.0338272	0.459289
Halictinae	-5.25741	5.29281	-1.09709	-1.04692	2.65623	-0.0524415	0.963369	-0.582796	1.22866	0.418011	0.264921	1.22578	1.06206	-1.56502	-2.3227	-0.988594	-0.0411255	1.0106	0.363589	1.46823
Halictinae	-4.9947	6.23703	-0.78682	0.309043	2.0855	0.669136	0.366251	-0.427595	0.307647	0.705468	1.524	0.746995	1.36204	0.828475	0.30071	0.224558	1.12564	1.89289	-0.510165	0.690687
Halictinae	-3.83116	5.84444	0.108164	0.591794	1.78375	-1.21201	1.13289	1.03227	-0.284915	-1.5799	-0.00326445	-0.638469	-0.554577	1.08824	0.803179	-1.04442	-0.618044	-1.23795	-1.24706	-0.319058
Halictinae	-4.25458	4.33307	0.826105	0.392791	0.777649	-0.804782	0.945107	-1.5588	0.256886	0.352463	0.516583	-1.27245	0.565425	-0.788085	-0.371717	-0.271629	0.0337812	0.0161133	-0.324434	0.218508
Halictinae	-5.0344	4.17027	1.01313	-0.560541	0.369271	-2.65245	0.742256	-0.965688	0.651198	0.10311	1.62093	-0.956751	0.487892	0.0833321	1.11226	-0.444503	0.545737	0.525172	-0.461312	0.116564
Halictinae	-4.96652	4.18953	0.855657	-0.167356	1.26285	-1.74738	0.644012	-1.79478	1.17019	0.987891	1.07273	-0.854999	1.09222	0.521298	-0.654833	-0.450185	0.275942	-0.286085	-0.559047	-0.315027
Halictinae	-4.54364	4.01734	1.43247	-0.260275	0.547775	-1.95566	1.04192	-1.61828	0.382717	0.21007	1.06534	-1.35478	0.68942	-0.764338	-0.331498	-0.241099	0.404683	0.203629	-0.954616	-0.0858617
Halictinae	-2.66093	5.58278	-1.60197	-0.848156	5.07818	-0.0614594	1.27281	-0.328121	-0.0942512	-0.427492	0.0438502	-0.89221	-0.3516	1.20834	-1.97142	-1.41953	0.161294	0.681315	-0.803401	-1.18553
Halictinae	-3.85673	6.32317	-1.4372	-0.41558	3.76075	-1.18787	1.86244	0.981046	-0.45657	-1.50498	1.41721	-1.37488	-1.17536	1.22524	-0.720216	0.0856552	0.918026	2.34001	-0.301643	-0.565526
Halictinae	-3.8888	5.94584	-1.71961	-0.0128739	4.45576	-0.480995	1.54238	0.647812	0.615063	-1.38861	0.271005	-2.10538	-1.66628	0.18403	-0.73637	0.258809	-0.371229	1.59218	-1.8975	-0.0127233
Halictinae	-3.03583	6.49282	-2.77805	-0.84361	3.88884	-1.19028	1.2154	1.33609	-0.563006	-1.43122	1.21104	-1.39939	-0.600091	1.09447	-0.789788	-0.0225346	0.802474	2.34552	-0.895801	-0.139671
Halictinae	-3.61556	5.9819	-2.24163	-1.16112	4.03835	-0.548741	1.63326	1.15643	-0.824318	-1.66323	2.21739	-1.78328	-0.752589	0.954948	-1.44213	-0.560435	1.08827	1.90375	-1.25017	-0.820388
Halictinae	-3.18735	2.98587	1.89639	-1.30336	-1.24405	-0.99648	-1.06021	-0.779303	0.577882	1.22862	2.29848	0.432682	1.42961	-0.903356	-1.61096	-0.560809	-0.71469	-1.23303	-0.43643	0.97115
Halictinae	-3.05647	5.41944	0.982368	-0.641603	-0.358527	-1.15075	-0.788088	-0.859054	0.96256	1.3408	2.09667	-0.0317883	2.97902	-1.14862	-0.722511	-1.13305	-1.80334	-2.09659	-0.856221	1.29571
Halictinae	-5.84697	4.98756	1.21377	-0.179032	0.865832	-1.86471	-0.772013	-0.462193	-0.220485	-1.34617	0.505822	-0.491647	-0.459075	-0.00773748	-0.226326	-0.782613	2.02226	0.0529348	-0.000528205	0.793797
Halictinae	-5.39347	4.01144	0.297433	0.598516	1.8205	-0.44543	-0.20874	0.20403	0.954403	-0.514567	-1.36155	-0.699054	-0.116941	-0.145162	0.397842	-1.29515	0.998427	-0.621579	-1.30868	1.03289
Halictinae	-5.13945	3.7371	0.144277	0.0928302	1.32145	-0.675239	0.0410779	-0.326645	1.03882	-0.829517	-0.886623	-0.631158	-0.703471	-0.561818	0.134433	-0.790518	0.15133	-0.574375	-0.98427	0.751755
Halictinae	-5.50718	4.68281	0.617353	0.595226	1.00075	-1.8174	-0.543449	0.203969	0.510045	-0.626878	-0.556529	-0.707755	-0.00941232	0.0375088	0.228252	-0.299502	1.80561	-0.372944	-0.849657	1.04046
Halictinae	-4.58695	4.91193	0.842628	0.56136	1.14011	-0.192927	-0.553942	-0.389785	0.765639	-1.12589	-0.0520027	-0.592907	-0.327416	-0.382866	-0.602099	-0.465762	0.706065	0.30473	-0.866119	0.544862
Halictinae	-4.26322	2.95289	0.399831	-0.177793	1.29574	-0.647905	0.00632316	0.00172605	1.33634	0.775785	0.802748	-0.30681	0.712273	-0.598784	0.635626	-0.918534	0.792096	-0.485419	-0.248832	-0.331835
Halictinae	-4.11446	3.96937	1.86108	0.0574225	1.22784	-0.707346	0.385528	-1.01877	0.858348	-0.120165	0.409317	-0.998921	0.41445	-0.808875	-0.30886	0.0236692	0.249828	-0.450207	-0.155727	0.553288
Halictinae	-4.33188	3.38611	1.1226	0.153355	1.01919	-0.298305	-0.0929811	-0.633548	0.822302	0.745871	-0.498839	-0.968563	0.165547	-0.247374	0.306325	-0.186487	0.962701	-0.858588	-0.301217	-0.426606
Halictinae	-3.41367	4.03883	1.04838	0.866492	0.375813	-0.615391	-0.109207	0.493754	0.0824877	1.09633	1.35176	0.991378	1.77844	-0.516582	-1.24576	-0.729746	-0.246621	-0.581839	-0.751875	1.9889
Halictinae	-3.24498	3.20994	0.523776	0.96447	0.619053	-1.09482	0.644352	1.32981	0.109618	0.932547	1.44441	0.492721	1.62056	-0.326851	-0.0711596	-1.02374	-0.48986	-0.936326	-1.20367	1.47049
Halictinae	-3.86672	2.94404	1.98718	0.129645	0.0565339	-0.708672	0.591479	0.492069	1.00354	0.403585	1.10505	-0.447895	0.367556	0.0744104	-1.51873	-0.647626	-0.942155	0.0704744	-0.780077	0.345174
Halictinae	-4.12077	3.83033	1.35139	1.29342	-0.0742207	-0.808293	0.802799	0.71536	1.36703	1.55135	1.61242	-0.12102	1.43187	-0.342326	-1.23182	-0.720861	-0.649001	-0.631465	-0.944421	0.895444
Halictinae	-3.67388	3.86645	1.00368	1.15813	-0.444341	-1.06796	0.0442962	-0.0825438	0.260575	0.653994	1.15136	0.0172836	1.34367	-0.540134	-0.986025	-0.221203	-0.806736	-0.629841	-1.32776	1.53699
Halictinae	-5.20179	5.34212	-0.584066	0.613868	1.85863	1.19041	0.649075	-0.549465	0.826573	1.89035	-0.0674018	-1.77971	0.382376	-0.48651	0.466722	0.820904	-0.137278	0.392405	-0.469052	0.044266
Halictinae	-4.97757	5.95312	0.34894	0.533709	1.50524	-0.0267602	0.1384	-0.714653	0.65819	1.82308	-0.0937075	-0.883497	1.64065	-0.080351	-0.406512	0.722472	0.0398359	-0.0826483	-0.177019	0.447551
Halictinae	-5.28604	5.73599	0.179564	1.21875	1.77988	0.97712	0.365309	-0.271015	0.537334	1.69404	0.636459	-1.6056	0.369959	-0.189481	0.19634	0.73644	-0.911992	0.0507443	-0.262761	0.292572
Halictinae	-5.62191	5.1178	0.288689	1.28721	1.65031	-0.210619	0.402643	-0.837662	1.15682	2.01794	-0.00384985	-1.19567	0.55948	-0.674997	0.520171	1.2535	-0.108175	0.497732	-0.176656	0.838819
Halictinae	-5.67173	5.632	0.0821287	0.759341	1.98281	0.109684	0.203602	-1.4976	0.64278	2.1415	0.543161	-1.5862	1.3625	-0.298213	-0.370124	0.871243	-0.345145	0.413964	-0.617465	0.178463
Halictinae	-3.55801	5.66968	0.362885	0.798666	3.17072	-0.949294	1.83048	-0.00415637	-0.108908	1.55159	0.504266	-1.17434	-0.0540917	2.62717	0.4702	0.086868	0.137018	2.15513	2.73881	-0.540558
Halictinae	-3.68066	4.36994	0.341437	-0.154478	3.05974	-0.596355	2.11463	-2.26637	-0.155209	1.45928	0.84364	-1.60976	-0.402193	2.04222	-0.743091	0.503997	0.430924	2.72995	3.80431	-0.852513
Halictinae	-4.48052	4.78556	1.36459	-1.16558	1.2491	-0.0522362	0.867761	-1.06585	0.326262	-0.364986	1.04798	-0.317063	-0.326164	-0.769566	-0.0124308	0.191181	0.295039	-0.978994	-0.950444	0.934174
Halictinae	-3.5585	3.9998	0.847444	-1.07686	0.229077	-0.779624	1.12577	-0.0993786	0.316018	0.431705	0.651975	0.00822383	1.54081	-1.01796	0.588315	0.0794928	1.51251	0.623203	-0.0390788	1.2982
Halictinae	-4.14547	3.27547	0.52366	-0.711689	1.44916	0.0365169	0.654056	-0.489349	0.558653	0.679913	-0.229449	0.137632	-0.0642443	0.0935594	-0.646068	0.120885	0.287459	-0.374851	-0.78969	1.26984
Halictinae	-5.48571	4.23057	1.80309	0.253562	1.46639	-0.840303	0.0116328	0.098441	-0.663296	-0.893751	-1.15533	-1.31235	-1.20081	1.20221	0.10326	0.615158	0.416353	0.259209	0.144863	0.963081
Halictinae	-4.78929	5.04257	1.8067	-0.0417666	1.23781	0.510294	-0.448247	-0.50529	-1.51022	-1.23124	-0.236226	-0.660729	-0.732329	0.194972	-0.848143	0.164943	0.698881	-0.205692	0.529337	0.671656
Halictinae	-6.14947	4.73634	1.56354	0.035396	1.66274	-0.7848	0.255193	-0.421844	-0.787482	-0.813068	-0.220619	-1.19584	-0.693543	0.889073	-0.393668	0.715833	1.03203	0.476366	0.725731	0.782044
Halictinae	-4.42085	5.11227	0.878475	0.0809563	1.45942	0.556676	-0.348541	-0.638386	-1.62166	-0.943676	0.990627	-1.23931	-1.45207	0.432315	0.173879	0.363921	0.977555	0.913738	0.10746	0.874406
Halictinae	-5.26142	4.56332	0.901713	0.168178	1.44947	0.209643	-0.300191	-0.328179	-0.811032	-0.898606	0.174997	-0.799058	-1.78776	0.29264	-0.345016	0.391421	1.1806	0.766034	0.463238	1.42445
Halictinae	-5.06526	3.67381	-1.42977	-0.185343	1.10467	-1.46783	0.268989	-1.01436	1.96623	0.173436	-1.73715	-0.900364	1.10342	-0.130719	-0.565925	1.56287	-0.0387168	-1.38631	0.340164	-0.200378
Halictinae	-4.9722	3.88169	-1.59207	0.431699	0.518748	-0.56978	0.854742	-0.763441	0.38564	0.932365	-0.825868	-0.925423	1.93854	-0.212597	-0.00847236	2.473	0.848025	-1.23986	0.158017	-0.686635
Halictinae	-4.80683	4.68261	-2.11983	-0.13374	0.762262	-0.917643	0.502447	0.0394945	1.52755	0.205506	-1.56254	-0.615481	1.17753	0.738781	0.95593	1.0367	-0.58626	-1.35601	0.417337	-0.049825
Halictinae	-3.78698	3.70456	-1.25935	0.0438948	1.43519	-0.12292	0.723916	-0.7262	1.26306	0.308767	-2.04451	-0.0620097	1.8964	0.42109	-0.687025	1.05153	0.255455	-1.19166	0.9243	0.208113
Halictinae	-4.6759	3.95783	-1.61275	-0.00904013	0.730865	-1.46153	0.522328	0.76545	1.46585	-0.0338869	-0.459235	-0.311038	2.09987	0.712832	-0.017438	1.03997	0.651942	-1.14504	-0.338815	-0.134146
Halictinae	-6.72321	4.04051	-0.623045	1.42762	1.38362	-0.694354	1.58059	-1.5331	0.0769633	-0.137773	0.494777	-0.41977	0.890514	0.352434	-0.233213	0.443329	-0.697762	0.987774	0.5162	1.4272
Halictinae	-4.16148	4.52248	0.809726	0.926803	1.19592	-1.35836	2.29097	-1.7145	-1.34126	-0.436929	0.136385	-0.457292	1.7487	-0.22249	0.354639	0.785882	1.30319	0.945101	0.598872	-0.079231
Halictinae	-5.57004	4.21681	-0.0481032	2.44373	1.15577	0.968935	1.09664	-0.3657	-0.652368	0.748553	0.565482	0.166006	1.55951	-0.371036	0.41784	0.880497	-0.113005	0.644351	-0.709739	0.454155
Halictinae	-6.67048	4.15891	0.413172	1.58875	1.39924	-0.186398	0.960571	-0.239555	-0.831595	-0.490612	0.897275	0.141847	1.28085	-0.182481	0.219632	1.16976	-0.356245	0.821559	0.0178387	0.714478
Halictinae	-5.26461	4.51076	-1.78819	0.0748189	1.05149	-0.543618	0.968267	0.218922	0.521783	0.573169	0.170571	-0.121914	-0.00621993	0.480343	-0.322307	-0.0964191	-1.1616	-2.22597	-0.311418	0.0822204
Halictinae	-6.30829	3.65743	-0.250913	0.938224	0.965874	0.100976	0.272952	-0.18274	1.98043	0.857224	-0.482838	-0.374316	0.612579	0.432702	0.282395	1.0354	-2.05363	-1.31036	-0.419208	-0.173224
Halictinae	-4.46867	4.00625	-0.481561	0.62092	0.782812	-0.0961756	0.514917	0.254171	0.504632	-0.0314309	-1.1966	-0.0673284	0.726404	0.138881	0.516102	0.588932	-1.28928	-1.44988	-0.137071	0.204046
Halictinae	-5.26509	4.32885	-2.16693	0.593293	1.39827	0.522029	0.767331	1.42904	0.315965	-0.370227	-0.156614	0.700958	1.35416	0.416134	-0.316874	-0.36597	-0.745907	-2.02758	-0.341993	0.673201
Halictinae	-4.81018	4.54607	-0.606533	0.440859	0.901919	-0.241707	1.12418	-0.140986	0.263901	-0.0204984	0.757127	-0.352133	1.01021	-0.225134	-0.162138	0.201436	-1.58691	0.134144	-0.123453	0.787978
Halictinae	-4.89208	4.38553	-0.892462	1.29985	1.09364	0.814843	1.30905	0.637283	0.276535	-0.711755	-1.04147	-0.41562	1.7784	0.758702	0.620671	-0.15494	-1.65447	-1.11358	0.0348556	-0.0568142
Halictinae	-4.59756	3.6123	-1.92301	-0.636125	1.75523	0.145083	0.755176	0.637745	0.414905	-1.27295	-1.5058	0.709767	-0.733513	-0.268843	-0.156365	0.837722	-0.572318	-0.823512	0.60281	1.49539
Halictinae	-4.61554	3.42812	-1.0748	-0.472694	2.50688	-0.0490538	0.577154	0.965762	0.0285574	-0.810725	-1.44258	0.329754	-0.107239	-0.297864	0.692366	-0.172298	-0.678502	-0.575204	0.71946	1.62039
Halictinae	-5.03863	3.03923	-0.300929	0.00711381	1.62956	0.120578	1.06384	0.443932	-0.146772	-0.478598	-1.03452	0.553899	-0.408399	-0.295488	0.0156632	1.14321	-0.552131	-0.116371	0.843081	1.32657
Halictinae	-4.04171	3.16674	0.569161	-0.261747	2.15154	0.138726	1.37108	-0.0927904	0.221511	0.260338	-0.560261	0.325922	-0.697184	-0.615307	-0.71351	1.9083	-0.49303	-0.101698	0.832298	0.735634
Halictinae	-5.5442	3.4065	-0.48842	-0.311092	1.512	0.0752999	0.944661	0.250892	0.588522	-0.137065	-1.09971	0.475156	-0.421274	-0.973231	0.879012	1.50173	-0.714907	-0.836922	0.300749	1.91379
Halictinae	-4.21445	4.08485	-0.509322	-0.900908	1.75457	0.00289532	-0.195851	-1.71004	1.56954	-0.156744	-0.0420863	-0.56063	-0.118436	0.530253	1.34633	0.300768	-0.189406	-0.247256	0.404951	-3.19565
Halictinae	-3.66328	3.88009	-0.24946	0.229992	1.90865	-0.0291157	0.0548699	-1.60119	2.336	0.734788	-1.80605	0.112235	1.24033	-0.387422	1.33173	0.400399	-0.0474858	-0.941914	0.284075	-2.06219
Halictinae	-3.38876	3.56697	0.756774	-0.203369	2.06739	-0.0893993	0.380184	-0.430821	1.42252	0.491453	-1.14898	0.011079	0.507979	-0.237038	2.18988	0.340785	-0.0570271	-0.397609	-0.119075	-2.14851
Halictinae	-3.93672	3.34742	-0.178731	-0.0327401	1.88877	0.0801695	0.471874	-0.70591	1.55801	0.561015	-1.27467	0.756258	0.404498	0.258945	1.92713	1.02192	-0.120193	-0.735232	0.330276	-2.05153
Halictinae	-3.65081	4.53092	-0.260557	-0.0824608	2.19741	0.623933	0.511926	-0.691238	1.10435	0.714072	-0.890778	0.0418153	0.840458	0.0670975	2.01597	0.0519437	-0.506768	-0.736308	-0.0469444	-2.27529
Halictinae	-3.9549	4.41095	-0.714963	0.353205	2.17048	-0.942334	0.272665	0.0512631	1.12253	-0.153814	-1.42086	0.0538351	1.11346	0.838839	2.31034	-0.440371	-0.415105	-0.728229	0.132132	-2.27947
Halictinae	-3.7141	4.31618	-0.135569	0.460054	1.7375	-0.287385	0.779006	-0.780222	0.942448	0.890803	-1.55404	0.0100527	1.04627	0.213438	2.28208	0.550789	0.196798	-0.945569	0.188693	-2.36321
Halictinae	-3.69271	5.6227	0.900927	0.534293	2.81665	-1.38597	0.524649	-0.0273667	1.90778	0.223883	-0.667709	0.30882	0.303835	-0.112608	0.105879	-0.403036	-1.35204	-0.818114	1.53649	-0.602456
Halictinae	-4.33071	4.84428	0.186572	0.260784	2.07994	-0.902277	1.17539	-0.274567	1.23609	0.303502	-0.194912	-0.180934	0.27125	-1.74218	-1.07585	-0.828041	-1.19918	0.211926	2.10401	-0.539181
Halictinae	-5.22881	4.0135	0.0280181	-0.125404	1.84049	-1.74972	1.52267	-0.552446	1.10848	0.696205	0.608443	-0.412343	0.540547	-2.01327	-0.978055	-0.533431	-0.403148	0.295113	2.58629	-0.53715
Halictinae	-4.20224	5.19172	0.987933	-0.121478	2.3006	-1.14906	1.39998	0.0477096	0.898563	-0.0512088	-0.102935	-0.188241	1.15316	-1.39915	-0.863567	-0.986462	-1.69594	0.117438	2.24115	-0.487169
Halictinae	-4.76789	4.74872	0.466957	0.199705	1.85168	-2.05622	0.808732	-1.13751	0.871141	0.175802	0.256932	0.273903	0.472791	-1.16425	-0.495824	0.330608	-0.381229	0.568892	2.01435	-0.30925
Halictinae	-3.68863	4.87182	0.687796	0.284882	2.37021	-1.62114	0.818677	0.0278327	0.966029	0.421078	0.0290205	-0.423522	1.119	-0.896164	-0.502015	-0.0869833	-1.43506	-0.250218	1.46506	-1.20265
Halictinae	-4.00134	4.66274	-0.018645	0.574346	2.60692	-0.701364	1.53473	-0.317917	1.60225	0.218288	-0.424964	-0.0124768	-0.114016	-1.32515	-0.999588	-0.970034	-1.1979	0.126709	2.14327	-0.610021
Halictinae	-4.86445	4.24835	-0.324177	-0.234814	2.90325	-1.15055	1.32938	-1.15866	2.1533	0.389319	-0.949969	-0.297364	-0.247701	-3.37794	-1.90731	-2.17692	-1.6901	-0.965403	2.51352	-0.268704
Halictinae	-3.01974	4.38525	-0.295888	-0.489918	1.49071	0.460508	0.0853196	-1.79205	1.39704	-0.150453	-1.87814	-0.235395	0.0141595	-0.641377	1.7919	1.10983	-0.229802	-1.05552	0.261047	-2.59619
Halictinae	-3.62629	4.48847	-0.181121	-0.316673	1.91593	1.03474	0.146305	-0.857289	1.17896	-0.26439	-0.821308	-0.380896	0.299591	-0.169517	1.36013	0.385216	-0.273265	-0.7339	0.0451081	-2.74425
Halictinae	-3.6138	4.99617	0.213456	-0.103806	1.83243	0.240206	-0.133686	-1.20208	1.78707	0.52343	-0.528843	-0.786866	0.13935	-0.565632	1.2209	0.900866	-0.584105	-0.612209	-0.279256	-2.24468
Halictinae	-3.75673	4.84637	-0.262209	0.481134	1.87225	-0.819227	0.465101	-1.08475	0.777579	0.851186	-0.98911	0.158789	0.638429	-0.147933	2.26254	0.888787	0.189292	-0.707872	0.442961	-1.87314
Halictinae	-3.7774	4.39209	-0.706291	-0.733334	1.77501	-0.559143	-0.221428	-0.815432	1.2133	0.0412509	-0.953471	-0.0906995	1.20968	0.713745	0.948343	0.195062	-0.0251605	-0.341498	0.190591	-2.07376
Nomiinae	2.25665	3.08058	2.01664	-2.10613	-0.249737	-2.15143	-0.603453	0.546122	-3.35214	-0.889971	-0.563141	1.54338	1.3563	0.571709	-0.98498	0.551959	0.263905	0.301232	-0.829869	-0.0393707
Nomiinae	-0.774636	5.11568	3.46665	-2.26	1.88953	-1.4159	3.19494	0.736361	-3.95399	-0.638591	-1.81867	3.25623	-0.419403	2.00388	-0.781961	1.79655	1.9982	-0.428648	0.604581	1.58639
Nomiinae	0.646813	4.96913	2.41805	-3.36691	2.37543	-0.918631	2.14341	1.71361	-2.92084	0.132242	-1.19567	3.29667	-0.376412	3.13967	-0.75681	0.831996	0.374405	-1.64279	0.835685	-0.0968411
Nomiinae	0.649407	2.65669	0.460308	-3.43016	-2.81237	-3.12376	1.5576	1.43194	-3.60773	-0.154851	0.774726	1.81836	1.91004	-1.31106	0.734102	-0.211599	-2.6798	-2.10248	0.444753	-0.739437
Nomiinae	-1.27275	2.06236	1.59061	-3.61934	-0.0595136	-2.78169	1.54793	2.25155	-4.30304	-0.811123	-0.48083	1.59493	-0.839172	-1.21434	1.91434	0.408341	1.26722	-0.26257	-0.896163	0.705692
Nomiinae	-2.82927	0.549148	1.55369	-2.24741	0.955423	-1.91267	0.930162	3.01844	-3.54026	-1.36484	-1.52983	2.83244	-0.264867	-1.59323	1.53864	0.164389	1.72578	0.369847	-1.34086	1.22752
Nomiinae	-1.17509	0.616164	1.99046	-3.34287	1.58814	-3.89717	1.21684	1.34314	-4.92205	-1.09319	-0.794265	2.15431	-0.962899	1.07608	1.51065	0.657316	1.82731	-0.268862	-1.18575	0.139606
Nomiinae	-0.484514	1.21258	1.77338	-4.31371	-0.16898	-1.88458	1.015	0.645996	-4.81645	-0.451108	-0.768732	3.02585	-0.131729	-0.642048	0.193239	0.688995	1.24286	-0.112395	-0.684218	0.639448
Nomiinae	-1.6372	1.16611	1.47486	-5.21658	-0.468154	-2.99726	0.66548	0.426471	-4.33704	0.186497	-0.303903	2.17735	-0.551403	0.275106	-0.512509	-0.0311326	0.577763	-0.632219	-0.435152	-0.0405577
Nomiinae	0.690395	3.11612	2.32717	-2.15885	-3.10181	-2.83458	1.25896	2.11839	-4.28635	0.0852906	-1.17236	2.70184	1.41057	-0.631377	1.02603	1.34959	0.0674494	0.602716	0.439033	-0.464545
Nomiinae	0.969099	2.21203	2.45613	-2.25506	-2.03442	-2.25081	1.74027	1.61287	-4.24601	-0.554304	-0.789171	1.41272	0.0168061	-0.732148	1.33885	0.653576	-1.40446	0.655923	0.10227	-0.535498
Nomiinae	1.03245	2.6159	1.29307	-3.09932	-2.66333	-2.24465	0.76796	2.64414	-5.48424	-1.74525	-0.903422	1.68092	0.740542	-0.163706	1.33071	1.07742	-1.58491	-0.474677	0.720589	-0.634202
Nomiinae	0.513251	3.09615	1.96969	-2.16164	-3.01749	-0.954733	1.19797	2.62941	-4.5377	-0.976282	-1.0716	2.07695	0.784889	-1.33264	1.44566	0.890577	-0.710864	0.288984	-0.315332	0.108513
Nomiinae	1.09974	2.32753	1.2971	-2.68727	-2.57699	-3.40196	0.461668	2.93242	-4.15875	-1.20307	-0.94329	2.70172	1.50461	-0.0871863	0.927702	0.48466	-1.22982	-0.130626	0.0936018	0.0642145
Nomiinae	0.493102	1.30605	1.7381	-2.99718	-0.985129	-1.70656	2.67087	1.60968	-2.37804	0.257204	-1.71937	0.786897	0.79468	-0.752215	0.584667	-0.816006	-0.150973	1.15675	1.00794	-1.5877
Nomiinae	0.898747	3.81951	2.2868	-2.45775	-2.30455	-2.00776	1.35198	2.07626	-5.16981	-1.62032	-0.817847	1.25152	0.610766	-0.922856	0.966926	0.157944	-1.39789	-0.291743	-0.0594977	-0.234896
Nomiinae	0.786783	2.85295	1.55091	-2.00346	-3.05934	-3.184	2.08693	2.85289	-4.91211	-0.600614	-1.3208	1.8359	1.29154	0.024874	1.11892	0.687296	-0.715906	0.0626444	-0.11585	-0.501154
Nomiinae	1.12041	3.39398	1.30997	-3.01497	-3.41132	-2.97253	1.00759	2.7192	-5.66743	-1.50162	-0.770364	1.70777	1.0186	-0.352499	1.77435	-0.0319785	-0.379522	0.453897	0.189004	-0.570734
Nomiinae	2.40362	2.57806	2.21237	-2.49738	-2.14231	-3.26536	2.03754	2.74887	-4.7319	-0.869635	-2.78951	2.42833	1.21654	-0.412752	0.120942	0.986837	-0.641121	-0.58146	0.0989126	-0.496406
Nomiinae	1.50203	2.63315	2.29365	-3.05055	-3.06061	-2.32634	1.71594	3.42417	-3.95144	-1.14835	-1.45077	2.93543	1.65098	-1.01955	1.21683	0.951809	-0.985884	0.0808196	-0.147932	-0.119792
Nomioidinae	-5.58294	6.74912	0.397915	2.8684	2.95572	0.950947	0.402146	-0.0631128	-1.52345	-3.87399	-1.23535	1.02028	-2.52563	0.855999	-0.434066	0.654008	0.971522	1.32453	-0.199973	0.755564
Nomioidinae	-3.3924	8.05716	0.468683	1.94684	2.51658	0.140271	0.866133	-1.02343	-2.57907	-4.51812	-1.47403	1.26231	-0.849093	1.44455	-1.69281	-1.51354	-0.493818	0.340054	0.575886	0.77277
Nomioidinae	-3.94363	6.98594	-0.434219	1.26127	2.85181	1.32364	1.25259	0.654633	-1.9946	-5.4248	-1.98201	0.993117	-1.45314	2.16166	-1.74459	-1.64892	0.0613226	0.835301	-0.688217	-1.26365
Nomioidinae	-4.67386	7.32094	-1.12609	2.71185	2.18756	-0.724397	-1.21491	-0.615852	-1.89082	-6.02603	-1.32525	-1.08215	-1.44252	1.48798	0.148857	1.13208	1.21923	-1.6435	0.0319517	0.12105
Nomioidinae	-4.27794	6.95778	-0.666816	2.27197	3.00492	1.3081	1.06128	1.75781	-1.79828	-5.03401	-0.947284	1.46675	-1.55586	1.06354	0.376089	-0.881412	1.01539	1.70549	-1.43928	0.267838
Nomioidinae	-3.96803	7.69434	-0.368869	2.56506	2.44331	0.028109	-0.386412	-0.490242	-0.82507	-4.1945	-2.30211	-1.5079	-3.21189	2.91391	-0.365064	-0.279022	0.308866	0.921444	0.973994	-0.323899
Nomioidinae	-5.1036	8.06503	-2.56433	0.95879	3.11935	1.3585	-1.43764	1.10696	-1.80819	-5.48654	-1.01292	-0.0930968	-4.04135	1.50354	0.846818	-0.765104	0.2514	-0.0485269	-0.472858	1.17182
Nomioidinae	-3.58398	5.19137	0.152082	2.70661	1.97599	0.00841353	-0.248956	2.02219	1.74011	-4.8508	-2.29073	-0.386619	-5.25067	2.63585	0.797769	-0.398979	0.718029	-0.245515	-0.0851221	-1.31071
Nomioidinae	-4.99677	6.87957	-1.18744	2.43626	2.85509	-0.0653235	-1.18997	0.531448	-0.498065	-4.17139	-1.05265	-0.907301	-4.15667	2.80179	1.2999	-1.19717	0.587881	0.773845	0.561076	0.111575
Nomioidinae	-4.81729	7.85746	-1.07489	2.9821	2.28746	1.35731	-0.226181	0.594694	-0.816475	-4.28603	-1.53857	0.221072	-2.82522	2.20472	-0.461474	0.236763	0.625831	-0.10505	-0.00407977	-0.411581
Nomioidinae	-4.16743	7.74161	-0.703135	2.91292	2.00718	-2.11111	-0.894918	-0.967696	-0.518995	-3.48185	-0.445545	-0.956897	-2.93309	3.61225	0.655675	-0.53235	-0.508096	1.49152	1.53086	1.20292
Rophitinae	-5.90055	-0.35318	2.01855	-0.37709	-1.29289	-2.16975	-0.685123	1.77739	2.59437	-0.863428	1.37436	2.80314	2.10952	0.880858	0.0126502	-0.0858908	0.991457	0.0368718	-0.716982	0.0834858
Rophitinae	-5.50171	-1.04402	2.11315	-1.29584	-2.01852	-2.01424	-0.887797	2.26808	3.02129	-0.735908	0.663666	2.97029	1.35586	0.960012	-0.153452	0.11826	0.250651	-0.423278	-0.373567	-0.447481
Rophitinae	-5.47179	-0.406658	1.27546	-1.26964	-3.74668	-2.80182	-2.42201	2.32583	3.59283	-0.354273	2.10539	2.54236	-0.127961	0.546952	1.0904	1.11417	0.337108	1.27867	-0.275116	-0.349829
Rophitinae	-6.00505	-0.890329	1.37221	-1.02141	-2.74068	-1.84019	-1.27205	1.1679	3.4156	-0.649508	0.689262	2.13261	0.382364	0.518368	-0.492502	0.187939	-0.597072	0.828255	-1.2409	0.191692
Rophitinae	-5.08374	-0.230203	2.0486	-0.685586	-2.88967	-0.505472	-2.42561	0.366537	2.71857	-0.822465	0.51852	1.36727	0.984684	0.871204	-1.46244	0.0170586	-0.471177	0.546172	-0.124253	-0.0322059
Rophitinae	-5.64866	-0.533434	1.60802	-0.512334	-2.60645	-1.85835	-2.53119	0.869632	4.0208	-0.357024	0.163026	1.71599	0.381342	0.899191	-0.958894	-0.135883	-0.736814	0.584965	-0.340527	0.485427
Rophitinae	-4.83176	0.267564	0.941866	-0.158406	-0.75345	-1.314	0.124988	0.800885	2.26599	0.496074	0.711123	1.83394	0.838902	0.376764	0.220648	-0.346018	0.180864	0.498404	-0.422145	-0.15633
Rophitinae	-4.82815	2.67542	-0.159042	0.911939	1.79025	-0.704688	1.04021	-0.797956	1.73559	1.92495	-0.0434928	0.357386	1.18753	-0.105116	-1.85102	0.962073	0.108712	0.163334	-0.799863	0.782938
Rophitinae	-4.95726	-0.494026	0.489276	-0.812476	-0.98295	-2.18299	-0.752004	1.34185	2.89185	-0.0532433	0.400863	2.66566	0.514072	0.106418	0.64277	-0.556083	-0.404563	-0.333844	-0.216252	0.175208
Rophitinae	-6.13393	-0.0757628	0.767946	-0.727123	-3.55535	-1.68279	-2.5863	1.24616	3.1505	0.0393461	3.12098	1.51286	0.37094	0.0851957	1.38947	1.91896	1.6748	2.0964	-0.000851645	0.406556
Rophitinae	-5.89171	0.0760231	0.452968	-1.06691	-3.21063	-1.95213	-2.14727	2.08841	2.69166	1.18827	2.24554	2.30207	0.733916	0.370404	1.93317	1.46733	1.21207	1.6361	0.561619	0.326545
Rophitinae	-5.89221	0.0386242	1.14859	-1.95949	-3.55302	-2.63575	-2.58548	1.26671	3.51864	0.407178	1.7726	2.27363	0.339263	0.255486	0.675549	1.53422	-0.129633	0.963033	0.0874077	0.711358
Rophitinae	-7.23826	0.315049	2.12659	0.248759	-1.54217	-0.792525	-1.96448	0.537241	3.46135	0.301298	2.42694	0.964354	-0.00241276	1.39566	-0.590556	-0.539757	-0.551178	0.723647	0.484671	0.744457
Rophitinae	-6.56499	-1.21545	2.34354	-0.790136	-1.86149	-0.97927	-1.85693	1.65179	4.57339	0.656116	1.67055	2.37878	-0.447176	1.37081	-0.388936	-1.02437	0.361919	0.760062	1.08272	0.0585333
Rophitinae	-4.42171	-0.025782	1.25239	-0.443906	-2.3823	-2.78869	-1.22983	0.173789	2.64361	-0.472887	1.29237	1.77677	1.17836	0.161299	0.658112	0.499186	0.792302	1.33925	0.0192498	-0.31246
Rophitinae	-5.8508	-1.81998	2.37961	-0.981629	-2.64142	-3.03964	-1.72898	0.992364	3.88274	0.469563	1.77756	1.83877	1.10531	0.634048	-0.665612	0.855627	-0.128157	0.525618	-0.644694	0.0125561
Rophitinae	-4.4316	-0.27252	1.79275	-0.853488	-2.84221	-3.0554	-2.80511	2.47815	2.95737	0.0578421	1.92107	3.37683	0.512563	0.327018	0.700249	0.769411	0.756491	0.714051	-0.369565	0.494114
Rophitinae	-4.40588	-0.474819	0.613024	-0.74239	-2.34409	-2.7398	-1.09897	0.901683	2.16142	0.327993	1.58327	2.58744	1.71479	-0.400959	-0.225414	0.872023	0.0877973	1.36364	-0.59162	0.744228
Rophitinae	-4.72639	-0.26833	0.705988	-1.29646	-2.1079	-3.83574	-1.61149	0.830573	3.26799	-0.196427	0.680519	1.85277	1.85229	0.28428	0.753535	0.0401193	0.680695	0.664072	0.087159	-0.0823283
Rophitinae	-3.99295	-0.271431	0.946985	-0.824451	-1.66052	-1.02937	-1.90176	0.551735	1.74716	-1.25851	1.51732	1.49109	1.5749	-0.896361	1.50401	0.523534	0.86479	1.17398	0.045512	0.357742
Fideliinae	1.64466	-4.15014	0.301841	9.47369	1.21607	-0.867476	-2.24511	2.94233	0.615529	-2.25785	-0.21476	1.17731	0.796282	-0.978365	-0.682799	0.0267641	0.609784	-0.212061	0.241821	-0.104539
Fideliinae	1.63947	-4.60709	-0.224365	8.68928	1.18438	-0.0367251	-1.68622	2.74324	0.702314	-2.45022	-0.165728	1.49754	0.943484	-0.809299	-0.135688	-0.692202	0.399241	-0.124985	-0.0909512	-0.439477
Fideliinae	1.80602	-3.3379	-1.17959	8.9541	0.603246	-1.18594	-2.84242	2.30717	0.0663662	-1.42512	0.464881	1.78414	1.48	-1.06976	-0.316318	-0.571368	0.486339	-0.174939	-0.102979	0.667798
Fideliinae	1.82847	-3.51231	-0.859741	8.45103	1.27632	0.295679	-2.4537	2.20782	-0.112522	-1.15462	0.912652	0.885246	0.722699	-1.50129	-0.682133	-0.392895	-0.0186357	-0.696951	-0.0489727	0.48657
Fideliinae	1.75858	-3.56319	1.09063	8.28542	0.767908	-0.397157	-1.68394	2.37986	-0.0172592	-0.798379	-0.35228	1.47243	1.06619	-0.690228	-0.997404	-0.13807	0.300093	-0.442941	0.767026	0.284528
Fideliinae	0.951594	-2.52016	0.118769	6.08475	0.3723	-1.15464	-1.20461	1.78763	0.94471	-1.18741	-0.293499	0.124895	2.48419	0.962382	-0.43245	0.430968	2.16501	0.874406	3.39848	-0.872869
Fideliinae	0.993338	-3.04549	0.585514	5.69357	0.550793	-1.17761	-1.15388	1.69563	1.62183	-0.408083	0.623718	0.640911	2.2029	1.00809	-0.506353	0.24831	1.41727	1.09222	4.084	-0.563887
Fideliinae	1.82491	-4.5295	0.215015	8.80787	0.0779159	-1.65713	-2.34139	2.01239	-0.787853	-1.14909	0.283876	1.32127	1.52419	0.206613	-0.186081	0.0362938	0.465371	-0.797559	-0.56626	0.12485
Fideliinae	1.8138	-4.70628	0.342346	8.73554	0.145031	-1.6204	-2.11925	1.4443	-0.114516	-1.09043	0.584037	0.318209	0.597267	-0.774978	-0.235844	-0.27976	-0.340801	-0.111436	-0.490158	-0.853407
Fideliinae	1.96486	-4.74848	1.16075	9.2218	0.522913	-0.371411	-1.31267	2.5392	-1.46225	-1.11592	-0.215439	1.17342	1.98474	-0.133484	-0.344158	-1.04703	-0.564004	-1.25461	-1.2083	-0.230836
Fideliinae	1.34247	-5.55357	0.107466	9.71492	-0.152499	-1.16016	-1.80279	0.659354	-0.799521	-1.08169	-0.301708	0.579105	0.958193	-0.62921	0.373028	0.894297	-0.647092	0.216238	-0.829787	0.282953
Fideliinae	1.96105	-5.58424	-0.00455101	9.87781	0.801415	-1.20393	-1.93164	1.96497	-0.342746	-0.671137	-0.461116	1.08572	0.778855	-0.252437	0.509582	0.0565108	-0.607241	-0.580304	-0.407544	-0.301638
Fideliinae	1.1504	-5.71637	-1.71005	9.15726	0.602445	-0.64547	-1.91376	1.03215	-1.27777	-0.0217103	0.0907335	0.236342	1.06664	-0.386215	0.119948	0.742608	-0.538009	0.688479	-1.0193	-0.746709
Fideliinae	1.57354	-5.44883	-0.10411	9.55394	0.81407	-0.895455	-1.59277	1.12389	-0.798926	-1.96731	-1.35101	0.556033	1.09037	-1.48864	0.0760915	-0.491956	0.377473	-0.0927086	-0.386909	-0.237743
Fideliinae	2.25513	-4.3705	-1.00305	9.30557	0.604765	-1.3741	-2.77399	1.53622	-0.9889	-0.927437	-0.54385	0.675684	1.05932	-0.27237	-0.723187	-0.824856	-0.619146	-1.22288	-0.0976186	-0.259892
Fideliinae	1.58331	-5.15513	0.0101917	9.39088	0.063926	-0.586778	-1.96431	1.34724	-1.68687	-2.18192	0.24529	0.572168	1.67891	-0.228608	1.1033	0.383481	-0.00757311	-0.269129	-1.16565	-0.0778046
Fideliinae	1.17299	-5.71074	-1.05467	10.4442	0.714493	0.0718314	-2.04329	1.65532	-1.07959	-1.20111	-0.620894	1.57001	1.19183	-0.860125	0.648929	-0.0198952	0.352784	-0.736366	-1.23244	0.722854
Fideliinae	1.78278	-5.37477	-0.724942	8.9689	0.28269	-1.79873	-1.84463	1.35615	-1.36439	-0.931513	0.372316	1.66058	0.426104	-0.920053	-2.09596	-0.549824	-0.263564	-1.06883	-0.0644048	-0.049036
Fideliinae	1.20882	-7.01733	-0.319959	10.818	0.582531	-1.97001	-1.76329	2.03566	-0.148905	-1.69579	-1.10303	1.21525	0.910441	-0.314506	-0.462156	0.43859	-0.540771	-0.904459	-1.30139	0.0243395
Fideliinae	0.741369	-0.469518	-1.40655	2.07303	-1.3479	-2.24734	-1.40259	0.65242	1.31639	-1.55243	-3.75125	-0.852041	-0.0969642	-1.87789	2.22987	1.22466	-0.866922	0.841628	1.74639	-0.111756
Meganomiinae	-0.0980731	-4.18257	0.0230281	-0.827816	1.06878	3.4532	2.65396	1.74067	0.711012	-0.556175	-0.93311	0.309312	0.982763	-2.95327	0.798206	-1.88586	1.70015	-0.0914331	0.00302791	1.19554
Meganomiinae	0.0322142	-4.56803	1.31375	-2.25661	1.56625	4.66354	2.65381	1.10865	-0.778602	-0.408085	-0.982	-1.34885	0.975881	-1.72412	0.334301	-1.58993	1.128	1.22116	-0.0272755	0.4386
Meganomiinae	0.0790708	-3.48777	1.23853	-1.2935	0.438517	3.9735	2.09095	1.40527	-0.150091	-0.657327	-0.781887	-0.851049	1.38737	-0.973916	1.19394	-1.58195	1.26758	0.967158	-0.721439	0.20183
Meganomiinae	-0.0324129	-5.22852	1.39457	-1.67382	1.74185	4.23669	2.844	1.59159	-0.872515	-0.306191	-1.92692	-0.70418	1.59415	-1.79447	0.659615	-1.55927	1.70549	0.723583	0.132571	0.52511
Meganomiinae	0.733019	-4.63326	1.84205	-1.36682	1.9253	4.53379	3.10026	1.35456	-1.06996	-0.252786	-1.15623	-1.26522	1.50827	-1.80122	1.1411	-1.73461	1.11803	1.22649	-0.15868	0.580506
Meganomiinae	0.719081	-3.92669	2.21554	-2.70298	0.375918	3.88109	2.41063	1.4206	-0.233885	-1.95823	-1.95879	-0.60479	1.53662	-1.81587	0.51601	-1.99553	1.8598	0.3865	-0.78017	-0.547116
Meganomiinae	0.660205	-4.1259	2.50563	-2.02924	1.12856	3.23955	2.41474	1.29918	0.259051	-1.05854	-2.2574	-0.734719	1.62521	-1.82404	0.404902	-1.5874	0.972198	0.0453975	-0.820845	-0.0542529
Meganomiinae	0.286883	-3.62813	2.89574	-1.65165	0.629788	4.41829	2.14665	0.936305	0.0469759	-0.794569	-1.96128	-0.807037	1.38222	-1.96698	0.461067	-1.11999	0.868916	-0.053751	-0.85873	-0.566696
Meganomiinae	0.620874	-3.95009	1.61601	-2.1817	0.750018	3.45691	2.3223	1.38515	-0.242214	-0.792531	-1.5663	-1.01217	1.15837	-1.77756	0.506325	-1.64357	0.987994	0.103796	-0.390667	-0.174672
Meganomiinae	-0.225759	-3.69624	1.80592	-1.90689	0.532745	4.38791	2.22616	1.30884	-0.218478	-0.963061	-2.30854	-0.595602	1.04495	-1.86699	0.630456	-1.27996	1.16576	-0.239224	-0.573397	-0.0527091
Melittinae	-2.10677	-1.76602	7.34355	0.860858	0.309126	2.72788	-1.3104	0.120458	1.03953	1.14005	-0.138945	-0.325394	-0.849431	-0.320591	1.86693	-1.87197	-1.57735	0.67908	0.170466	-0.904799
Melittinae	-2.92523	-2.82821	5.96852	0.437126	-0.0825071	0.742637	-0.389745	1.15229	1.52112	1.57242	-0.980579	0.355224	-0.151852	0.319656	1.75268	-1.98504	-0.907987	-0.383888	1.51302	-0.894734
Melittinae	-3.09385	-1.58357	5.28554	-0.230824	-0.150754	-0.080703	-1.7227	1.90625	1.36287	1.65758	0.0691464	1.07009	0.248436	1.31038	1.59512	-2.5273	-0.969858	-1.01693	1.06601	-0.931657
Melittinae	-1.21968	-1.97039	6.00794	0.418483	0.427903	1.63637	-1.05788	0.437991	0.993865	1.52784	-0.36196	0.547776	-0.827137	-0.280214	1.44414	-1.71178	-0.786744	0.227598	0.959978	-0.372019
Melittinae	-1.68714	-2.44313	5.21394	1.62568	0.581692	2.14496	-0.89456	0.767095	1.5101	-0.0779449	-1.42163	0.672483	-1.36646	-1.01951	0.965693	-1.35189	-1.42004	0.560634	0.0872241	0.266716
Melittinae	-1.78263	-4.086	4.69597	1.10559	0.241862	2.29274	-0.0997785	2.08386	1.79528	1.43316	-0.337365	1.95975	-1.50385	-0.582693	-0.522907	-0.565816	-1.65823	-1.33076	-1.39722	-0.0979726
Melittinae	-1.46255	-2.56774	5.43446	1.31744	-0.352911	3.87081	-1.2285	0.806332	1.57549	-0.181001	-1.21374	0.649604	-0.949434	-0.19556	-0.479106	-0.688674	-1.77499	0.331427	-0.124518	-0.702048
Melittinae	-1.09627	-3.10642	4.71324	0.768748	0.18738	1.85821	-0.233704	0.997879	1.24412	-0.130685	-1.24808	0.637553	-1.39779	-0.562027	0.316577	-0.572299	-1.53135	0.471656	0.370403	0.00394401
Melittinae	-0.535936	-3.15136	4.54003	2.00269	0.85171	3.18313	-0.248923	0.432271	0.951202	0.0459287	-0.715932	1.51683	-1.72334	-0.121612	0.800656	-0.846914	-0.916091	0.65513	-0.388318	0.166735
Melittinae	-3.75741	-3.48389	4.63509	0.564815	-0.445666	0.945492	-1.57952	0.72147	1.11205	0.0580335	0.737303	1.024	-1.61119	-0.00301758	-0.428992	0.0889819	-0.42013	0.62482	-0.177863	0.0489458
Melittinae	-1.64175	-3.86037	5.37788	-0.108484	-0.192569	2.11359	0.29731	1.12102	0.420082	0.476491	-1.76446	0.580954	-1.17669	-1.07695	2.21327	-0.132595	-0.771721	0.667232	0.293892	-0.717856
Melittinae	-2.3168	-4.3763	5.7495	0.262693	0.135235	1.93258	-0.388514	1.32068	0.646269	0.209786	-0.350369	0.432776	-1.80151	-0.301353	1.5096	-0.39752	-1.6211	0.794599	-0.591429	-0.525218
Melittinae	-2.47138	-5.14698	4.86784	-0.704236	-0.35525	1.9328	-1.4219	2.22623	1.80796	0.302291	-0.0568037	1.08302	-1.29816	-0.0260187	1.3864	-0.440458	-1.2465	0.49701	-0.842329	-0.80676
Melittinae	-3.70689	-5.83347	3.04434	-0.180556	-0.327815	2.32534	0.113581	1.39743	1.12513	0.944835	-0.216785	0.302394	-2.0992	-0.617049	1.71994	0.714273	-1.26946	2.15016	0.580311	0.108056
Melittinae	-2.02541	-4.61826	5.6268	-0.0597227	0.156592	2.63395	-0.38174	0.998319	1.17522	-0.269334	-1.00586	0.873586	-1.13955	-1.02574	0.793427	-0.935381	-1.16282	1.55698	0.249117	-0.347204
Melittinae	-1.34107	-1.80522	3.46239	-1.85647	-0.265932	0.857175	-1.41354	-0.546371	1.43907	1.164	-1.70066	-0.182051	-1.0282	-0.822872	-0.123422	-0.822917	-0.151271	1.04923	1.72226	0.182646
Melittinae	-1.53332	-1.69613	4.53022	-2.29712	-0.57621	0.294737	0.272962	-0.504588	-0.536357	0.951895	-1.30796	-0.712001	-0.483511	-1.49897	-1.04805	-1.40999	-0.886321	0.747812	1.35231	0.810492
Melittinae	-1.84657	-1.69239	2.77062	-0.84316	-0.641893	0.90965	-1.75104	-0.482411	0.715616	0.155117	-1.56515	0.686502	-0.771628	-1.51195	0.865907	-1.35667	0.35309	1.03294	0.892788	0.686542
Melittinae	-2.87505	-1.72365	4.75155	-1.94242	-0.455599	0.409667	-0.953934	-0.546009	1.90954	2.5041	-0.843385	0.339781	-0.727426	-0.0250192	0.882315	-0.291574	-0.240239	-0.173625	0.890582	0.561501
Melittinae	-2.99064	-1.04743	4.06538	-2.30731	-1.01039	0.0454547	-1.65939	-0.190543	0.951623	1.32051	-1.19082	0.575821	-0.893698	0.04945	2.00574	0.154267	0.114727	-0.79522	0.320373	-0.164285
Stenotritidae	-1.46437	-5.52885	2.97128	-0.743397	1.04191	1.4181	0.827308	-0.534844	-0.730141	0.708925	0.758038	-4.25641	-1.76467	-2.14185	0.426648	3.85963	2.10317	1.87011	1.41857	-0.705771
Stenotritidae	0.255517	-2.04228	3.47212	-1.19228	-0.869929	0.855934	-0.0937512	-2.05517	-1.94969	-1.80546	1.75918	-3.26364	-0.220031	-2.09838	-0.610242	3.48213	2.13474	2.47411	1.03017	-2.06832
Ampulicinae	-9.26331	-9.7954	8.64643	2.59962	-4.381	0.120021	6.15108	-4.33891	-1.11739	-1.54535	-0.620437	-0.862277	1.27496	0.0652258	0.484033	-0.451378	-0.734655	1.9815	-0.455252	0.0462754
Ampulicinae	-9.62502	-10.0459	8.23502	3.22181	-4.35781	-0.345379	7.27152	-6.19559	-0.788317	-1.93786	-1.42865	-1.27402	1.00705	0.970955	0.741382	-0.716412	-1.0024	1.49007	0.46518	0.190671
Ampulicinae	-10.3023	-10.7689	7.61154	2.51728	-4.70447	1.02411	6.0898	-4.93572	0.0193989	-1.81275	0.384021	-0.39728	0.164226	0.80766	0.645592	-0.448281	-1.43805	1.70206	0.41278	-0.557416
Ampulicinae	-11.1787	-11.215	7.10705	2.35915	-4.61301	0.16041	6.59066	-4.15282	0.429635	-1.28672	-0.508934	-0.776996	0.815819	1.7564	1.02536	-1.18703	-0.660433	1.61901	0.0742247	-0.328482
Ampulicinae	-9.40834	-9.90919	8.96931	2.64725	-5.24353	-0.655186	5.00585	-3.98187	-0.817864	-2.18078	-0.421606	-1.25926	1.12657	1.44969	-0.252355	-0.696919	-1.4638	0.70709	-0.128068	0.387118
Ampulicinae	-10.5986	-11.3428	6.47244	2.67725	-5.96856	-1.53195	6.83973	-1.1976	-1.88994	-1.06715	0.563071	-1.50947	-0.481987	1.26809	-0.840612	1.45269	0.63352	-1.96603	-0.921116	0.323706
Ampulicinae	-10.943	-11.1165	7.04441	1.85003	-5.33433	0.34865	5.881	-1.11515	0.543879	-1.73002	-0.287394	-0.981189	-1.16735	-0.339584	-1.7986	1.22019	0.540001	-2.52787	0.118506	0.313164
Ampulicinae	-10.1472	-11.1265	9.03308	1.86675	-5.69628	0.379776	6.89178	-1.96759	0.557631	-1.67389	0.0965515	-1.48897	-0.836782	-1.18958	-1.88674	2.03762	0.323944	-1.66797	0.0597581	0.91812
Ampulicinae	-10.9684	-11.0802	8.19731	1.35189	-5.7939	0.115483	6.34136	-1.80261	0.596316	-0.343998	0.527073	-1.93814	-0.113255	1.62914	-2.02747	1.7873	0.61757	-1.81811	-0.0987171	-0.680251
Ampulicinae	-11.0318	-11.2057	7.69499	1.57	-5.91771	-0.9417	5.95422	-0.337518	0.179332	-1.41096	0.490037	-0.860606	0.0998554	1.17366	-1.45031	0.61823	0.68562	-1.76604	-0.472265	0.110457
Larrinae	-13.2661	-13.5386	-8.5781	-4.98756	2.62421	-2.27594	-3.65778	0.136269	-4.77138	-3.51319	5.17195	-1.13222	-0.468213	-1.30778	-0.736861	-0.36999	-0.70863	-0.288702	-0.101175	0.221936
Larrinae	-13.5581	-15.1355	-9.32329	-5.23693	2.03641	-1.99232	-4.06891	1.03591	-4.09716	-4.22518	4.57972	-0.675176	-1.26367	-1.82895	-0.0257419	-1.5682	-0.524348	0.248725	0.257502	0.257918
Larrinae	-12.8293	-14.3877	-9.17847	-5.21819	2.76671	-1.95196	-3.87905	1.55878	-4.7442	-3.73077	4.88138	-0.975747	-0.134859	-0.947807	0.210301	-1.51746	-1.26933	0.0838101	-0.23291	0.646142
Larrinae	-13.7482	-14.274	-9.05438	-5.90089	1.60079	-1.66872	-3.691	-0.770979	-4.28857	-4.17895	6.20884	-1.14138	-1.22349	-1.87812	-1.65452	-0.0541672	0.254889	0.648139	0.271009	-0.826695
Larrinae	-12.5405	-14.1858	-10.1232	-5.49903	2.15497	-2.51392	-3.07461	0.464365	-4.87608	-3.73788	5.36856	-1.07961	-0.460754	-2.50505	-1.11992	-1.13424	-0.599027	-0.477529	0.0704509	-0.0255814
Philanthinae	-9.51588	-10.8437	-1.96659	-4.5837	-1.48426	-0.244494	-3.67204	1.79619	4.68043	0.229744	-1.33723	0.603992	-3.19541	0.0595263	1.91462	-0.311769	1.54209	-1.97126	0.241999	-0.544174
Philanthinae	-10.1407	-11.3166	-2.5112	-4.48081	-2.26887	-0.0186651	-3.5177	1.81473	4.38876	-0.104313	-1.45026	0.9401	-2.83895	-0.273165	1.39198	0.446904	1.28583	-1.81373	0.0241932	-0.114111
Philanthinae	-9.44142	-10.1537	-1.99828	-4.04501	-0.858644	-1.08378	-3.70901	2.10324	4.40991	0.604441	-1.80544	0.0266004	-3.26911	0.138461	1.78822	0.283358	1.14997	-1.78218	0.424985	-0.1914
Philanthinae	-9.63959	-10.6029	-1.79264	-3.17672	-2.0746	-1.79152	-3.64738	0.922554	4.03123	-0.0231832	-1.73285	0.786301	-3.12788	0.215864	1.31945	1.15331	1.26782	-1.78182	0.269307	0.314645
Philanthinae	-9.44122	-10.5146	-1.15175	-3.06195	-2.05856	-1.62364	-2.96541	1.46597	3.73482	0.696005	-1.8482	0.0342719	-2.66707	0.536969	1.44694	1.51858	1.34126	-2.17321	-0.010481	0.0375632
Ammophilinae	-0.0471242	-15.3465	-5.16639	-0.684473	9.76171	-3.35888	1.60965	-0.525827	1.00583	2.73158	-2.03973	0.469703	-0.846877	2.41135	-0.653907	0.436692	-0.485659	0.450728	-1.67946	-0.656815
Ammophilinae	-1.11692	-15.995	-4.91144	-1.30266	9.28108	-3.36928	1.77175	-0.902099	0.52477	3.04449	-2.32173	0.687947	-0.935401	2.01945	-0.42748	0.309355	-0.282077	0.754443	-1.32387	-0.3907
Ammophilinae	-1.20835	-16.0496	-5.70564	-0.885326	9.55241	-4.15909	2.04403	-0.212987	0.704647	2.61876	-2.58495	0.226122	-0.0492812	2.34635	-0.058972	-0.803968	-0.776808	1.05025	-1.15642	-0.224308
Ammophilinae	0.0324241	-15.5084	-5.4678	-1.72414	9.25586	-2.33981	1.05885	0.140354	0.400631	2.51845	-2.58383	0.481631	0.365309	1.74723	-0.813376	0.769775	-0.335118	0.0134481	-0.858139	-0.97993
Ammophilinae	-0.43961	-13.9552	-6.85676	-1.61755	8.75422	-2.90955	0.261482	0.405471	0.0938023	2.61682	-1.92738	0.853817	0.523508	1.98314	0.23361	0.368435	0.264097	0.222968	-1.26516	-0.525096
Sphecinae	-2.38824	-9.47425	-4.58585	1.47296	8.43684	-0.831522	1.5895	-0.58326	-2.25602	2.99249	-1.07791	0.14675	0.961189	0.776604	1.86792	0.677933	0.144693	0.240754	1.37572	0.853186
Sphecinae	-2.22859	-9.57695	-3.93007	1.40724	8.94543	-1.45609	1.06345	-2.14812	-2.71289	2.02962	-2.70562	-0.588807	1.56915	0.403476	0.140884	1.30423	-0.249793	0.379346	0.861521	1.87153
Sphecinae	-1.49692	-9.85664	-3.75318	0.24922	8.47038	-1.06092	1.44052	-0.844038	-1.89386	2.98437	-2.25761	-0.748284	1.46306	-0.0907852	0.837739	1.26679	0.242782	0.61871	1.28865	0.829203
Sphecinae	-2.13751	-10.5741	-3.89741	0.246234	8.14282	-3.16198	0.918115	-1.15529	-1.03662	2.67115	-2.15308	-0.689116	2.04144	1.3918	0.589849	1.81453	0.179993	0.0882833	1.11594	-0.0493339
Sphecinae	-3.38057	-11.289	-3.35176	-0.0447546	8.18631	-0.628427	1.79422	-1.27378	-0.982142	2.11196	-3.10642	-0.920149	-0.0389411	-0.597313	0.55126	0.696029	-0.286161	0.602668	1.32499	0.951909
Apinae	4.28209	0.295242	-0.188293	-0.77617	-2.16246	0.415165	0.850062	-1.09243	0.231251	0.458181	-0.641373	-0.043069	-0.641316	0.919346	0.812468	0.258551	0.237814	-1.60877	0.403739	1.1842
Apinae	2.10125	-1.12131	-1.07437	-0.892088	-3.33626	0.287222	-1.49383	-5.68332	2.75095	-1.12294	2.20368	3.17204	-3.90721	-0.793279	-1.39152	-0.79909	1.44407	-0.712294	1.13032	0.708904
Apinae	2.7682	-2.65778	-1.24694	-1.25413	-1.79618	-4.39152	-0.994793	-4.70872	0.510585	0.106368	-0.633046	1.4239	-1.64048	0.605391	1.1833	-1.9702	0.751045	-1.45273	0.878963	-1.48892
Apinae	6.20268	-0.710725	-1.03519	-0.771166	-2.43532	-0.244516	0.338802	-0.293685	-0.590286	-3.32308	0.79298	1.20169	-3.91658	3.00456	0.825956	-1.04459	-0.199718	-0.292898	0.58007	-0.453829
Apinae	3.34023	1.89061	-1.93633	1.63954	-1.44827	-1.09674	-1.34475	0.201758	0.339091	-1.33022	0.884525	3.51239	0.525241	0.618408	0.932016	-0.176	2.20243	-2.35612	1.07033	0.663327
Apinae	2.96631	1.81364	-2.86636	-0.778384	-0.911937	1.63574	2.08387	-3.27315	-2.4891	-4.23377	-0.699415	1.95584	-1.83131	0.136923	-0.169831	-3.11239	1.34085	0.487024	3.1166	-1.53538
Apinae	3.70935	0.749884	-4.9249	-1.22628	-2.38373	-0.848421	-0.83102	-4.03606	-2.27855	0.426739	1.69538	3.78663	0.800018	-1.16964	0.902339	-1.8785	4.90471	-0.948002	3.73978	-0.41985
Apinae	6.52793	-1.49955	-0.810224	-1.71071	-0.430337	-0.603364	0.0616729	-0.158225	-0.812283	3.04085	-0.410036	-0.0704587	-1.04891	0.423404	1.11461	-0.880991	1.56261	1.55367	-0.422602	1.55928
Apinae	4.16733	1.24923	1.14643	-0.369984	-1.08652	1.19851	-2.1538	-0.214245	-1.42283	2.48108	0.994988	1.93006	0.341322	0.977635	0.742566	0.219312	2.14653	-1.04921	-1.10471	-1.91881
Apinae	0.189534	0.92005	-2.56632	0.781128	-0.768857	2.12829	1.61138	-1.46734	2.79308	-1.95394	-2.29061	1.82735	-2.22954	0.498454	-1.40966	-0.571108	0.518162	-1.54648	2.98147	2.46549
Apinae	3.45272	0.0133287	-2.93713	-1.75507	-0.280228	0.0369338	0.665968	-2.67994	-0.949191	-2.89247	-1.58184	1.96389	-1.59967	1.15277	-1.0295	-1.78603	1.5442	-0.235985	2.50051	-0.55826
Apinae	2.7471	0.953207	1.14434	2.3285	-0.439581	-0.119442	0.546583	-0.177093	2.09657	-1.81106	-1.30444	0.721548	-1.11819	3.63084	0.254162	2.0888	2.13972	-1.18607	1.95441	-1.54608
Halictinae	-5.33933	3.74116	0.829024	-1.64026	0.981766	0.447117	-0.522762	-2.4342	1.59872	0.906584	3.45984	-1.61399	-1.77514	-2.26581	-0.53735	1.63512	1.65406	1.12231	-1.20608	0.0395769
Halictinae	-3.48706	7.19299	0.470965	-1.69918	1.4204	0.363522	-0.249485	3.45591	-1.20601	-0.637981	1.12982	0.713891	-2.43024	-0.197688	-0.95925	-3.53666	1.09065	-2.64545	1.03499	-0.413249
Apinae	3.55125	0.983351	-1.37874	-0.87511	0.496285	0.658626	-0.477404	1.88766	0.706223	1.25359	1.39795	1.77218	1.46722	-1.92855	3.47391	2.96788	3.25624	-0.527731	1.61139	0.0524729

## Sheet: Tribe
Tribe	LD1	LD2	LD3	LD4	LD5	LD6	LD7	LD8	LD9	LD10	LD11	LD12	LD13	LD14	LD15	LD16	LD17	LD18	LD19	LD20	LD21	LD22	LD23	LD24	LD25	LD26	LD27	LD28	LD29	LD30	LD31	LD32
Andreninae	4.60429	3.68991	0.437182	-3.39624	1.78817	-0.814807	-2.07873	1.40892	-0.965334	-2.40792	0.736072	-0.0476917	2.55685	-1.97706	0.101631	0.562962	0.286232	-0.377615	0.799471	-0.946263	-0.140681	-0.426333	-0.0975358	0.157894	1.0861	0.523246	-1.64536	1.49814	-0.918174	-0.619417	0.157753	-0.169068
Andreninae	3.62469	3.73139	0.0976033	-4.20627	1.62006	-1.64717	-3.28728	1.19837	0.431482	0.0567574	1.17115	-0.484093	2.59638	-2.34822	0.252799	1.20775	1.91242	-0.169196	1.91853	-0.368524	-0.171192	-0.139948	0.0373846	0.949949	0.514112	-0.235126	-1.90647	1.25481	-0.0500805	-0.126094	-0.31711	-0.207986
Andreninae	4.38373	3.41875	-0.738328	-4.61662	2.25866	-0.863992	-3.75034	1.0916	0.104661	-0.424259	-0.0380078	-1.50682	1.48558	-1.70317	-0.643671	0.874924	1.20897	-1.13515	1.50477	0.240561	0.36532	-0.849084	0.639222	1.4563	1.46165	1.01311	-2.03372	1.35296	-0.458718	0.758359	-0.854802	0.421119
Andreninae	2.94695	2.5703	-0.187715	-2.33633	1.76696	-0.0949904	-3.01033	1.54218	0.707788	-2.23166	0.763839	0.591616	2.65838	-1.78183	0.469154	1.28832	2.00551	-0.678958	0.994819	-0.370102	-0.0449969	-0.421818	0.125581	-0.342782	-0.232987	0.987327	-2.73679	0.724585	-0.665612	-0.174682	-0.121752	-0.316601
Andreninae	2.92865	3.11177	-0.846916	-4.91895	2.30799	-1.504	-4.27491	0.916264	0.405321	-0.597333	0.627395	-1.76011	2.81409	-1.65772	-0.730128	-0.284075	0.956225	-0.600186	1.45868	-0.0666201	-0.270178	-0.061484	1.1297	0.668471	0.511347	0.870838	-1.06453	2.54228	-0.768175	0.808012	-1.15949	-0.38166
Andreninae	3.92759	4.22034	1.0237	-3.71824	0.435027	0.00431332	-3.25775	1.55516	-0.742481	-3.51358	1.82583	-0.788947	1.54572	-0.260527	0.965423	0.386676	0.276838	1.1075	1.36867	1.01561	-1.40706	1.66022	0.567795	1.01898	0.411415	0.109208	-0.888695	-0.106439	-0.695226	-0.731275	0.393756	-0.582423
Andreninae	2.86667	4.02711	-0.604989	-4.57377	0.450753	-0.244973	-3.70295	2.29954	0.184612	-3.48695	1.70814	-0.734951	1.64412	-0.91038	-0.110169	1.42886	1.15909	1.11765	0.493882	1.85676	-1.16867	1.38938	-0.49109	0.372813	0.31749	-0.638123	-1.71847	-0.983357	0.0533172	-0.317617	0.0232779	-0.367188
Andreninae	3.37118	3.87615	0.192875	-4.17954	0.176554	0.261913	-2.9801	1.57323	-0.0933599	-2.30708	0.814252	-0.101265	1.09826	-1.42618	0.576816	1.85087	0.904883	-0.336047	1.35471	1.18936	-0.0507031	0.740808	0.0455805	-0.353419	0.139281	-0.651906	-1.17786	-1.14013	-0.451254	0.177083	0.183465	-0.100074
Andreninae	2.49146	4.27943	0.552279	-4.49685	0.448241	0.25651	-2.74864	2.47258	0.283525	-2.94549	0.503735	-0.0554185	0.201391	-1.47137	1.20419	0.117059	0.423509	-0.331711	0.952236	0.791449	-0.216233	0.19115	0.288169	0.121704	-0.0815675	0.388335	-1.07841	0.201014	-0.0564955	-0.972651	0.153368	-0.793998
Andreninae	4.0122	5.87552	0.183188	-4.13879	0.779408	-1.06568	-2.16004	2.44605	-0.912817	-2.22447	0.670866	0.922276	0.813029	-1.36917	-0.205679	1.10122	-0.117446	-0.828902	2.08025	1.19347	0.597422	0.618679	-0.0562184	-0.556287	0.8774	0.496607	-0.929794	-0.296909	0.504718	-0.317289	-0.742122	-0.182364
Andreninae	5.13973	2.96328	0.0616861	-4.40844	1.34698	-1.65089	-3.47172	1.54557	1.10831	-1.72046	2.25272	-3.06995	0.70822	-0.189394	1.07919	0.255106	0.744731	0.38452	0.135	0.266727	0.13863	1.15855	2.06298	0.624775	0.305699	0.066631	-1.11011	1.14045	-0.378994	-0.298502	0.861779	0.267805
Andreninae	4.64514	3.13116	-0.278524	-4.66181	1.81819	-1.63349	-3.12879	1.66399	0.143263	-1.30825	3.14639	-3.2262	1.30188	-0.395164	-0.161709	-0.72989	1.12876	0.999325	0.122452	-1.02706	0.646207	0.91956	0.850598	0.732293	0.664888	0.319385	-0.834989	0.63518	-0.405856	-0.187709	0.637903	0.158496
Andreninae	5.12875	3.22071	0.723646	-5.13419	1.33457	-1.42469	-3.32477	2.43	0.63589	-1.49273	2.28025	-2.33773	0.172149	-1.07285	0.91495	-0.120628	0.625216	0.934654	-0.216814	0.430779	0.0502817	0.784748	1.68203	0.353138	-0.0127712	0.21325	-1.31617	-0.371667	-0.230268	-0.482324	0.607848	0.182597
Andreninae	5.34286	2.90407	0.405421	-4.79679	1.46042	-2.94021	-3.45862	2.29247	0.94731	-2.85716	2.48386	-2.45667	1.38041	0.652482	0.318112	1.05639	0.97741	0.543676	-0.145563	-0.646827	0.395264	0.83773	1.15369	0.178079	0.76122	0.136056	-1.52563	1.15267	-0.879947	-0.104079	1.2712	-0.725832
Andreninae	4.60518	4.12261	0.746063	-5.1055	1.3578	-2.10805	-3.11975	3.2696	0.777216	-1.32064	1.21837	-1.82127	2.38625	-1.03879	-0.145637	0.0925815	1.45297	0.173579	-1.06367	0.681302	0.629509	0.592566	0.911931	-0.970514	0.996554	1.06561	-1.59966	1.3026	-0.366272	0.0360392	0.401052	-0.847335
Andreninae	3.1806	2.52712	-0.846768	-5.4148	0.91805	-0.212378	-3.31158	1.45608	0.537282	-1.38901	1.29764	-1.01576	1.52057	-2.25787	0.824976	-2.21189	1.9881	-0.69264	0.820189	0.719525	-1.00906	-0.587784	0.437926	-0.330582	0.339076	1.37964	-0.714218	-0.717626	-0.452175	-1.59308	0.413532	0.203308
Andreninae	2.65899	1.83402	-1.1831	-4.44471	1.50686	0.133895	-3.93424	0.538608	-0.187922	-1.57317	1.73083	-1.48559	1.28769	-0.178979	0.427141	-0.319403	0.887613	-0.631138	0.155704	0.758805	-0.629396	-1.01272	1.05514	0.632627	-0.208096	1.23197	-0.70153	0.441752	-0.635213	-0.826849	0.15427	1.13182
Andreninae	3.01992	2.33889	-1.84205	-3.53055	1.0282	0.170283	-4.59072	0.691032	0.0176662	-0.886726	1.38614	-1.34459	1.08418	-1.36774	0.25764	-1.07116	1.13273	-0.459566	1.5753	-0.350248	-1.02097	-0.221723	0.673195	0.719354	1.04057	1.10137	-1.21017	-0.221567	-0.240709	0.15291	-0.330979	0.0210563
Andreninae	2.83205	1.72169	-2.27671	-4.23863	1.24486	0.827388	-3.81483	1.60989	-0.442317	-1.6559	2.89443	-2.00019	1.24691	-0.583021	1.39567	-0.148777	2.04805	-1.55536	0.674857	0.429056	-1.18252	-0.988417	1.48911	0.749376	0.794566	0.933193	-0.97164	-0.467395	-0.338181	-1.14957	-0.233731	0.639079
Andreninae	3.58212	3.49904	-0.634623	-4.91963	0.142403	0.817235	-3.38262	1.45745	0.667984	-2.63318	2.00866	-0.391398	1.8577	-0.885831	1.84174	-1.1443	2.5754	-0.171336	1.09082	0.63438	-1.15132	-0.827204	-0.00126159	0.724974	0.462733	0.980128	-0.174032	-0.603643	-0.785357	-1.59243	-0.432958	-0.00352012
Oxaeinae	-4.63798	-2.80728	0.943477	0.28248	-8.54833	2.01048	-4.51273	3.88433	10.8334	3.6611	-5.09217	-4.85241	-3.04639	4.43956	-3.87071	-0.304318	-4.08215	2.12348	0.77788	-0.997555	-1.60503	0.285832	0.633557	1.27121	0.821898	-0.0990286	0.252751	0.315667	-0.720569	-0.520669	-0.12713	-0.0159849
Oxaeinae	-5.24061	-2.9146	3.1367	-0.836692	-8.95109	3.38466	-5.18075	3.01686	10.7204	3.65769	-3.1826	-4.56657	-2.64896	5.12882	-6.40623	0.949325	-3.9277	1.91509	0.388968	-2.86631	-2.27641	-0.128312	-0.270815	2.23103	0.641261	1.60513	0.192218	0.555842	-0.628719	-1.5345	0.234952	-0.560689
Oxaeinae	-6.09976	-2.1184	2.89044	1.29008	-8.71836	2.81033	-3.52316	3.96969	9.7288	2.14122	-3.78864	-4.2548	-1.63843	4.3738	-5.0813	1.52535	-3.6091	2.3057	-0.549599	-0.97978	-1.73337	0.589378	0.1253	1.21189	0.2534	1.22133	-0.162742	-0.0568462	0.302046	-1.54823	0.0267733	-0.820875
Oxaeinae	-5.52158	-3.41524	2.92091	-0.877391	-6.98438	4.72073	-1.18371	3.64211	8.06338	5.70217	-2.84168	-3.74741	-0.380229	3.44668	-5.84117	3.99566	-2.92779	1.20831	-0.449172	-0.957308	-2.32161	-1.75623	0.749564	-1.3754	1.16983	0.420066	-1.1687	-1.01615	-0.337576	-0.86049	2.46352	1.00808
Oxaeinae	-5.66377	-5.11843	2.28983	0.593163	-7.89298	3.54663	-3.30864	3.04786	8.9072	1.9196	-3.07674	-2.96251	-2.18014	4.58117	-5.82896	3.55572	-2.97948	2.04657	-0.113743	-0.148725	-1.2782	-1.55314	-0.341942	1.47243	-1.17795	2.36155	0.753996	-0.0720572	0.0918859	-1.25117	0.282353	0.841719
Melitturgini	3.44103	4.68924	-0.107003	0.18628	-2.0165	2.25068	-2.25907	1.62883	0.21048	-0.48083	-4.02935	0.602117	0.486099	-0.693362	3.04086	0.578166	-0.361089	2.11372	0.239739	3.06251	1.20541	-1.94265	-0.384473	-1.61258	0.0689745	-0.703459	-1.36328	1.76875	-1.86492	1.10003	0.118741	1.81804
Melitturgini	-4.03606	3.88118	2.6675	0.188242	-3.36727	2.95895	-1.41084	2.45509	1.52249	0.67209	-2.8579	-0.680603	-2.85716	-0.877049	0.695906	1.38438	0.389162	-1.20464	-4.71125	4.92731	1.08983	0.607811	0.386794	-4.06164	2.16968	-1.34898	0.0418411	0.275841	0.0859235	-0.771318	0.160399	-0.583002
Melitturgini	-2.03116	3.12677	3.3916	0.82617	-5.442	2.68057	-2.94629	3.95757	1.0769	1.32574	-1.71479	-0.170748	-3.52875	1.55963	-0.00745962	3.44286	0.547704	0.589507	-2.69308	3.77091	-0.556434	-0.955138	0.291591	-3.1031	0.533841	-2.04161	-0.343863	-0.0217217	0.595219	0.312808	0.203262	0.385046
Melitturgini	-2.4085	3.29333	1.36888	2.27115	-3.68627	3.47989	-2.47677	0.411317	-0.258171	0.298221	-0.09733	0.138518	-3.86244	1.23005	0.269932	1.66384	1.01992	-0.474736	-1.66465	3.45808	-0.359114	0.368987	0.8566	-2.30765	1.61783	-2.23851	-0.345312	-0.303636	-1.01191	0.586522	-0.00936338	1.98736
Melitturgini	-1.32162	2.80131	2.2568	0.82036	-4.37992	2.1478	-3.01511	1.93605	0.357041	0.464503	-1.1414	-0.224642	-3.68972	1.55592	-0.33022	2.63479	0.991152	0.188854	-2.76398	3.46957	0.16554	0.1178	-0.0733857	-2.61927	0.928943	-1.44865	-0.697605	0.084091	-0.0841637	0.784052	-0.60276	-0.272821
Melitturgini	-2.34382	1.93312	3.90175	0.728963	-4.52417	2.36927	-2.31571	3.35121	1.74351	-0.527646	-1.42229	-0.341192	-2.69636	0.517059	0.900107	4.03817	-0.69357	0.802518	-3.73545	2.44853	-0.0549535	-1.05472	-0.0503392	-2.13999	-1.02598	-0.724311	0.642204	1.93373	-2.18418	-1.0591	-0.787317	-1.49852
Melitturgini	-1.92264	2.38676	2.90043	1.6927	-4.39973	2.90783	-2.64339	1.86037	0.926958	0.666825	-1.47454	-1.09007	-3.08723	1.48061	0.273451	1.96553	1.64736	1.00276	-3.69579	3.41309	-0.569323	-0.750226	-0.250789	-2.64935	-0.175832	-2.01273	-0.0175849	-0.135891	-0.0718175	-0.150355	0.131056	0.0779069
Protandrenini	3.45915	2.18759	1.04098	0.0882981	-0.960852	-0.101251	-1.43273	0.0707041	0.706255	-0.298429	-0.967727	0.532002	3.21994	-1.86614	1.59575	0.92127	0.531024	0.580483	0.430061	3.05532	-0.529711	1.37573	1.98427	-1.81987	-1.11397	1.80516	0.0628866	1.72464	0.161053	-1.92124	0.954648	-0.166509
Protandrenini	4.50604	1.4652	0.317966	-1.39296	-1.51489	0.574039	-1.56763	-2.03732	-0.783921	-3.09717	0.182116	0.95011	1.00167	-2.06546	-0.667409	2.2308	2.44631	1.96073	0.037322	1.58357	-1.87468	1.33656	3.45177	-0.175766	0.177362	0.527054	-1.29261	2.14003	0.508827	-0.326164	1.14343	-0.555715
Protandrenini	2.81072	3.21018	2.18263	0.370288	0.0528958	0.856256	-2.58791	-3.3898	-1.20199	0.103808	1.99444	0.402928	1.9745	-0.0553835	-1.26609	2.23656	3.7566	0.182046	-0.228348	-0.684819	0.447794	3.25516	1.28137	-1.20776	-0.417961	0.787312	0.0208688	-0.736665	0.863079	0.449367	-1.98059	-1.3621
Protandrenini	3.45262	3.56043	2.12265	2.79121	-0.112378	1.35677	0.105836	-3.38685	0.249196	-0.0603218	1.79336	0.157023	0.341337	-1.06345	0.121202	0.373554	3.47684	1.91703	-0.315204	0.936796	-0.461776	4.5386	1.39568	-0.251737	-1.3734	0.0367343	-0.960235	-0.711431	1.43416	0.0555321	-2.45775	-1.31669
Ancylaini	-3.75012	1.93113	1.50283	1.25271	0.837778	-1.06639	-3.27395	-0.357932	-2.17262	0.202125	2.03192	1.96229	-1.22709	0.117481	0.205863	-0.803613	0.17256	0.137532	-1.9749	2.12099	-0.937314	0.48797	3.20389	2.36356	-0.61567	0.966887	2.95043	0.137148	-0.115139	0.040177	-1.20621	0.645543
Ancylaini	-2.54051	1.43872	1.74316	-0.620793	1.06354	-0.920794	-3.17589	-0.374984	-0.825132	1.96296	3.38606	0.79252	-2.28359	0.754046	0.417242	-1.01765	0.544509	-1.27151	-0.615399	1.07284	-1.15555	0.555568	3.39927	2.27454	-0.429484	-0.274552	2.169	-0.724344	-1.40459	-0.118458	-0.0799405	-0.902423
Ancylaini	-2.18596	1.14162	1.93639	0.530545	2.05636	-1.47104	-3.83835	0.223466	-1.43062	1.65801	2.11824	0.892852	-0.499316	1.12962	0.907229	-1.08673	0.424857	-0.757461	-0.678073	1.44468	-1.13112	-0.112138	2.9969	1.19874	-0.898792	0.0545129	2.23294	0.0325606	-1.18024	-0.986277	-0.0352783	-0.415765
Ancylaini	-1.60424	-0.783081	1.97257	1.51418	1.70921	-1.0167	-3.83537	0.393246	-0.702824	1.73338	3.60763	1.40796	-1.42156	0.0195289	0.379006	-2.84411	1.51909	-0.137342	-1.39472	1.4582	-0.0200609	-0.846792	3.0802	1.42282	-0.21127	-1.43001	1.45388	-0.702252	-1.26852	-1.00766	-0.102806	-1.14276
Ancylaini	-2.3758	0.47623	2.18964	-0.20443	2.61361	-1.30748	-4.19132	-0.106412	-2.12153	1.94415	3.69666	1.30299	-0.927445	0.152546	0.788488	-0.479208	-0.00147762	-0.660724	-0.860679	0.318917	-0.529521	-1.17634	3.6082	2.49397	-0.228942	0.055389	2.19932	0.613315	-1.79122	-1.36359	-0.719623	-1.57891
Ancylaini	-2.63484	1.81786	2.59753	-0.0121937	1.26161	-2.36729	-3.79848	0.566045	-1.02799	0.879631	2.52199	2.03024	-1.10758	-0.169669	1.21273	-0.596554	0.376307	-0.788395	-0.632791	1.91291	-0.770664	-0.646012	2.54341	1.57391	-0.468637	-0.746075	2.90428	-0.0983675	-1.68329	-0.820444	-0.200079	-0.908152
Ancylaini	-3.38185	1.61468	2.69096	0.12653	0.177953	-0.108116	-2.19046	1.65502	2.34548	0.446765	2.86119	2.16402	-3.65875	-0.398382	-0.892304	-1.32406	-1.15893	-2.743	0.375258	0.227938	0.121196	0.0590071	-0.523724	2.66079	0.176128	0.48403	2.68079	0.704762	-2.14858	0.011987	-0.25411	0.132684
Ancylaini	-2.7839	1.86441	2.36385	0.430278	-0.156907	0.191742	-1.88836	-0.0234409	0.659847	1.5012	2.59336	1.50527	-3.239	1.52058	-0.5437	-0.0953602	-0.357429	-3.91573	0.57739	1.13495	-1.19076	0.294343	1.30349	1.37534	-0.469893	0.316167	1.94597	0.787367	-0.770052	0.85915	0.608965	1.02743
Ancylaini	-3.5642	1.49805	2.29029	0.643826	-0.470632	-0.139885	-2.39292	0.420067	0.959748	1.94824	1.81378	1.57332	-3.22457	0.640424	-1.47326	-0.770419	0.779788	-4.44778	0.216404	1.09154	-1.89777	-0.384895	1.48264	0.950179	-0.242742	0.492427	1.50766	1.51983	-1.33354	0.333985	0.679928	1.55653
Ancylaini	-3.50955	2.09063	2.58646	0.841278	-0.663235	-0.442595	-1.37128	-0.24247	0.540793	1.94488	3.36299	0.889541	-1.48693	1.36965	0.363162	-0.200694	0.237546	-3.80095	0.695357	-0.0628488	-0.684407	0.528355	0.962664	0.154224	-0.66535	-0.745913	1.90583	-0.0683262	-0.413634	-0.0805798	0.358872	0.6727
Ancylaini	-2.7769	1.80774	1.86042	0.470297	-1.67506	-0.252253	-1.61733	-0.0333211	0.768907	1.62084	2.56924	1.44743	-2.10738	1.59735	-0.287998	-1.60885	-0.169834	-4.31713	0.587426	0.383902	-1.69948	0.595676	1.55057	1.81525	-0.700652	0.0585536	2.36864	1.35686	-1.67442	0.137471	0.549169	1.11585
Ancylaini	1.28103	0.711556	1.28652	-0.198297	-1.04057	1.29559	-2.1768	-0.205859	-2.33944	2.67691	-0.846559	-0.0409046	-3.30442	-0.489724	0.932851	-3.38722	-1.38755	-2.04157	-1.53853	0.17899	1.15409	-1.23418	1.55543	0.450708	0.710102	0.000738427	-1.61008	-1.41156	1.01858	0.799063	-0.143713	0.798819
Ancylaini	0.135653	-0.466608	2.2383	0.0151882	0.178422	2.29239	-4.20765	-2.14515	-2.11215	3.36152	0.393398	0.519309	-2.14316	-0.690497	0.422612	-1.57712	-1.13268	-2.24629	0.0550886	-1.014	0.444303	-2.16222	0.611519	1.27754	0.795521	1.13525	-1.62329	0.222007	0.259048	0.853127	0.362494	-0.857025
Ancylaini	-0.985491	0.735288	1.64171	1.27144	-0.316692	0.618824	-3.26029	-0.528377	-2.1945	2.25828	-0.246558	1.01576	-3.62365	-0.5838	1.91665	-0.193027	-1.82331	-0.557991	-1.17486	0.421025	2.26055	-1.90342	0.982454	0.163124	0.131233	0.424998	0.523966	0.444663	-0.897692	-1.25591	-1.74741	-0.59017
Ancylaini	-0.604983	-0.744708	3.67141	0.0719756	-0.672846	1.96407	-4.14811	-1.52898	-2.53373	0.971863	-0.239588	-0.0380316	-1.14744	0.310288	1.87055	-0.255062	-1.4941	-1.92823	-0.662697	0.209827	0.701551	-2.19452	0.608925	-0.304843	0.656648	0.0133719	-0.85708	0.699752	-0.0592166	0.988434	-0.931582	-0.302036
Ancylaini	-0.0480407	-0.143053	2.82966	0.238458	-1.1204	1.42145	-2.71674	-0.285973	-0.956924	3.73114	-0.732594	-0.381308	-3.05693	-0.0192309	1.62898	-0.260111	-0.234925	-1.73239	-1.29195	1.30346	1.3112	-1.29627	0.957067	-0.0539194	-0.307309	0.821679	-1.2241	0.331518	0.367197	0.15124	0.437991	-0.521692
Anthophorini	-5.08091	-1.42481	4.97336	-3.60057	1.0155	1.43644	1.00011	0.416586	0.180667	2.68961	2.21085	-0.685692	0.612347	-1.05408	4.68997	0.0880306	0.384664	2.61567	1.81316	1.8342	-0.954606	-0.0184705	-0.36469	1.7041	0.718086	0.159572	-0.977089	-0.452818	0.0433065	-0.920915	1.65402	-1.02064
Anthophorini	-4.75451	-2.32095	4.47905	-3.17817	1.43478	2.85338	0.433305	0.912484	0.0568621	2.43692	1.75437	-0.575604	1.54206	-0.741055	4.91788	0.414079	1.14111	2.57908	1.43651	2.47059	-0.73375	-0.255122	-0.219722	2.97262	0.785948	1.32229	-1.82379	0.0347694	-0.950581	-0.577967	1.01299	-1.14369
Anthophorini	-4.44854	-1.83808	5.28437	-3.75908	1.0995	1.46441	0.782919	0.453373	0.717317	3.33302	1.43612	-0.121451	0.0638665	0.284924	4.67738	0.0443459	0.727744	2.88045	1.58193	2.70234	-0.846516	-0.229743	-0.381793	1.37457	0.834012	0.346221	-0.628273	-0.673522	-0.396276	-1.67474	2.05615	-1.44349
Anthophorini	-4.63839	-1.42546	4.32391	-3.04447	-0.674567	0.999908	1.39335	-0.795202	1.86167	1.33631	-0.411499	-0.110272	-1.21703	0.399204	4.82504	2.25294	-0.0563111	2.30381	1.08531	2.34254	-0.0506655	-0.516768	0.962287	0.863829	0.858499	-0.0875622	-1.40389	-0.852238	0.615082	-0.479414	1.12041	-0.867525
Anthophorini	-4.51083	-1.0597	4.45624	-2.881	-1.06512	0.596828	1.47416	-0.0609858	1.45448	2.26371	0.422398	-0.376608	-0.924891	0.644278	4.58319	1.03004	0.0904717	2.28186	1.38819	2.2401	-0.350451	0.050417	0.496002	0.0153794	0.386716	-0.124274	-1.99358	-0.716373	0.98469	-0.415183	1.12384	-1.45085
Anthophorini	-5.53762	-1.11408	3.90793	-4.29567	-1.20566	1.42555	1.52845	-1.12874	2.21386	2.55594	-0.0692146	0.893892	1.11877	0.967822	3.4849	1.78285	1.23202	0.708228	2.48487	0.926031	0.133084	-0.38442	1.26684	2.36311	0.229395	-0.766888	-0.570713	-1.42306	-0.0996396	1.05555	0.663231	0.746844
Anthophorini	-6.2274	-1.12322	3.52882	-4.48775	-0.611138	0.925245	1.87813	-0.111388	1.85462	1.72786	-0.18036	1.75753	0.955742	0.164661	3.2267	2.20952	0.477462	0.854266	2.2975	0.641824	1.07083	-0.205641	-0.105057	1.81755	0.82846	-0.686677	0.507137	-1.38778	0.132368	0.947561	-0.0339872	-0.148321
Anthophorini	-6.45988	-1.27257	2.38348	-3.37714	-0.341816	0.476542	2.86545	-1.13693	2.28266	2.32166	0.134129	1.73118	-0.89916	0.537787	2.91987	2.00243	0.380712	1.64294	0.662319	0.560312	2.41115	-0.468121	-0.0995653	2.86952	-0.0782211	-0.341445	-0.729237	0.278577	-0.571437	-0.196359	-1.80249	0.318554
Anthophorini	-5.91093	-0.687868	3.22362	-3.5297	-1.01477	0.950954	2.76952	-0.405881	2.00165	3.44473	-0.44802	1.15521	0.399551	0.849085	2.74192	1.7667	1.82658	1.40064	1.42276	0.913726	0.797263	-0.462339	0.298843	2.2836	0.0605667	-0.57038	-1.67097	-0.876713	1.0953	0.401455	-0.961735	0.226546
Anthophorini	-5.93909	-0.783351	4.35372	-3.30509	0.35045	1.83325	1.73157	-2.14994	1.78516	1.92481	1.09642	0.430865	-0.178234	2.43288	2.32748	2.17267	0.275528	1.36044	2.03347	1.75276	-0.113401	-0.905287	1.62145	1.18455	0.654766	-0.487352	-1.28794	-2.42214	0.310263	0.85342	0.801532	0.101099
Anthophorini	-3.40086	-4.94335	5.24494	-3.55222	2.17754	1.926	1.35168	1.04847	0.450791	1.32813	-0.618208	0.798662	-0.334426	1.84545	1.57656	-0.844254	0.0616401	0.969516	-2.32499	0.462084	0.618483	-2.90069	1.73807	0.63128	1.12293	-0.771354	2.4388	1.34555	0.216486	-1.50289	-2.58011	-0.0544212
Anthophorini	-2.35435	-4.17673	5.73683	-4.28998	1.66088	1.63113	1.66259	1.03752	0.735933	1.07133	-0.121	0.870817	-0.407542	2.3995	1.29995	-0.94599	-0.261855	2.07416	-2.16356	1.09771	0.336677	-2.77676	1.66763	1.6108	0.313308	0.152955	2.37477	1.15378	-0.472647	-0.430303	-1.85186	-0.470562
Anthophorini	-3.04658	-3.90121	6.35214	-3.36951	1.95975	2.1085	1.6192	0.651792	0.377329	2.08914	-0.278037	-0.542999	0.377972	2.78377	1.52283	-1.75915	0.40538	2.39317	-1.62187	-0.145809	-0.0943435	-2.16182	1.74996	1.06228	0.468301	0.279325	1.60348	0.681835	-0.0266943	-0.924127	-2.37019	-0.644758
Anthophorini	-3.59478	-3.66139	6.18271	-0.916218	2.43662	1.93919	1.57856	1.43674	-0.643929	1.8886	-0.502767	-0.701216	0.0170679	1.93249	1.55756	-0.462114	1.60494	2.7676	-0.498382	1.34822	0.942041	-0.948959	0.977355	-0.0677499	-0.845838	-0.60302	0.794405	-0.399784	0.294751	-0.989497	-1.16111	-0.0313547
Anthophorini	-4.45113	-3.56451	5.62136	-1.63581	2.27318	1.99064	1.53148	0.30381	-0.0720597	1.97531	-0.589427	-0.54901	-0.136052	2.78214	1.54248	0.48926	2.25606	1.27861	-0.505456	1.53377	1.54253	-1.05867	1.71004	-0.0470217	0.184883	-0.594756	0.314777	0.614536	0.227261	-1.10365	-1.47619	0.363365
Anthophorini	-5.34579	-3.29005	5.24924	-0.370687	1.02447	2.34747	2.20517	0.307695	3.13656	-0.311606	1.26342	-0.353718	-0.351339	0.565617	0.842549	1.20311	-1.66881	0.580869	1.82221	1.19842	-1.66906	-2.59702	-0.25108	-2.10737	3.01278	2.06235	-0.330886	1.49602	3.57159	2.60009	2.75837	0.417401
Anthophorini	-4.90395	-3.50545	5.54564	-0.321606	0.589223	2.25821	2.19766	0.623697	3.03188	-0.415656	1.44461	-0.45258	-0.111096	0.805986	0.868128	0.998975	-1.31106	0.796133	1.93725	1.01686	-1.56334	-2.60026	-0.478863	-1.34343	2.61935	1.51867	-0.143382	1.13872	3.21808	2.72239	2.79076	0.298792
Anthophorini	-4.02043	-2.82878	5.39451	-2.59066	2.25237	1.3544	1.52037	0.649405	3.52432	-0.145959	0.22102	-1.04236	-0.933268	0.979392	2.10886	-2.1461	-0.635806	0.494886	0.81682	-0.149027	-1.65239	-1.66417	-0.278642	0.743185	1.9712	2.18706	1.52408	2.4324	3.46214	-0.172626	-0.221639	1.77569
Anthophorini	-4.58042	-2.28647	6.33196	-2.44983	1.2421	0.712351	0.294641	-0.178668	4.84416	1.36965	0.28607	-1.46873	-0.9602	0.615048	0.806145	-1.27438	-0.984711	1.96858	2.99365	0.0195291	-2.29797	-1.32675	-0.515777	1.15299	2.79571	2.12542	1.05231	3.21777	3.25115	0.526464	0.0879796	0.125457
Anthophorini	-4.28397	-1.97858	6.13173	-1.17458	1.98832	1.27257	-0.0606455	0.162728	4.3931	1.70471	0.488481	-1.71092	-0.739763	1.36085	1.98986	-0.488344	-0.731238	0.754747	3.07469	0.118192	-2.25524	-1.2496	0.446552	1.64195	3.10291	1.7503	1.32404	2.91827	2.69197	0.18155	0.295975	-0.00731482
Apini	-11.7747	16.8834	-10.3309	3.04766	3.62586	4.10406	1.63301	-0.267787	1.33757	2.25516	-0.249575	0.388093	0.690482	1.03374	-0.752702	0.314686	0.698587	-1.14057	-0.0361846	-2.359	0.391581	-0.240813	0.337364	0.520297	-1.00613	0.198697	-1.70473	1.35812	0.180305	0.607812	0.14912	-1.65965
Apini	-11.5964	15.4961	-8.80002	3.98129	3.45191	2.44684	1.651	-1.14921	0.332834	1.20873	1.87172	-1.15982	-0.51836	1.18846	0.0551102	0.0233855	0.187965	-1.65486	-0.509712	-0.446571	0.358379	0.040267	2.15239	-0.357695	0.0788916	-0.500368	-3.0832	1.40068	-0.634191	0.592423	0.798229	-0.789463
Apini	-12.7868	16.2892	-9.72488	3.77341	3.87631	3.45003	0.487757	-0.72381	0.513517	2.05293	-0.83137	0.0498825	0.365168	0.296349	-0.388945	-0.0398558	1.55306	-0.770875	-1.10478	-1.29029	0.612029	-0.147491	0.303047	0.457533	-1.11002	-0.229933	-1.68493	-0.248239	-0.38386	1.07321	0.742392	-0.542824
Apini	-12.306	16.8487	-9.2385	3.2804	3.07861	3.96214	1.42222	-1.01772	0.240069	2.59406	-1.19457	-0.199502	0.572384	0.434228	-1.15637	-1.1518	1.76949	0.0944228	0.37546	-1.75402	-0.971771	-0.0856796	0.136856	0.478467	-1.67155	-0.598343	-0.453074	-0.527902	-0.0480695	0.836621	0.86025	-0.573795
Apini	-13.3073	15.8749	-9.56498	4.54233	2.91059	4.10289	1.73435	0.89101	-0.264564	1.71646	2.71347	1.02072	0.0551093	0.206	-0.741254	-0.253479	-1.43451	0.148846	0.597349	1.39158	-0.707354	-0.320977	0.0875914	-0.650421	1.79946	0.459489	0.409638	-1.17545	0.684639	-0.132724	-0.374607	0.654514
Apini	-13.4294	16.7198	-9.05126	4.57751	3.39875	4.87304	2.54586	-0.321007	-0.172975	0.528766	2.85408	0.198148	1.95918	1.32288	-1.14381	-0.129855	-0.968105	0.913333	-0.211383	0.330012	0.187468	1.06091	-0.170883	-0.00982651	0.621313	1.11393	0.09631	-1.05149	0.215514	-0.277364	0.41781	1.11375
Apini	-13.399	15.7038	-8.19818	5.56281	3.1946	5.84936	1.24761	0.685216	-0.709586	0.0888087	2.55038	0.507436	1.64392	0.875636	-1.47226	0.817657	-0.276164	0.431561	0.681804	0.485366	-0.159441	0.267912	-0.286796	0.337302	1.35566	0.869347	-0.27736	-0.545564	-0.414687	0.010149	-0.921423	1.49837
Apini	-13.238	16.1283	-8.38977	4.37131	3.6767	5.68695	1.25545	-0.24249	-0.0216717	0.829607	3.51863	-0.0656044	0.464755	1.09022	-1.71103	-0.973133	-0.815824	0.409312	0.833536	1.04117	-0.432546	0.260368	-0.0988301	1.21199	1.52743	0.943103	-0.0352182	-1.23695	-0.513377	0.383522	0.311986	2.12673
Apini	-13.047	15.8235	-9.06449	4.42506	3.50153	5.59778	1.20492	0.515369	-0.938973	0.514141	2.86261	0.260791	0.734417	0.863021	-0.533114	-0.263194	-0.824093	-0.142103	0.180915	0.0817113	-0.112137	-0.358568	-0.470834	0.528035	1.14054	1.19578	-0.282545	-1.03129	-0.119484	-0.565863	-0.366903	1.04776
Apini	-13.5341	17.1896	-11.5864	4.14114	2.2206	5.47927	-0.0668678	-1.09064	-1.69999	2.36385	-1.49128	0.338741	1.66581	1.43166	-1.65302	0.523754	1.00613	-0.729595	-0.712245	-0.506268	-2.01734	-1.27169	0.394603	-0.160898	0.621677	-0.264412	0.541242	0.773259	0.445983	-1.2255	0.655593	1.05934
Apini	-13.6678	13.6751	-11.5706	5.47064	2.03203	5.43944	0.262396	-1.86257	-2.28826	1.23732	-0.635965	-2.13925	1.16793	0.544532	-0.718864	-0.0555845	1.53723	-0.698669	0.428665	-1.10792	-2.72507	-0.484562	0.554957	0.23965	0.875567	-0.804976	0.577466	1.97381	-0.680179	-1.23189	0.55542	0.256448
Apini	-12.5248	15.4716	-10.1972	3.47491	0.963761	4.70555	0.291522	-0.515755	-2.50904	1.26167	-0.797327	-0.17663	2.33619	1.02473	-1.11819	0.794643	2.14217	0.338321	0.0594156	-1.4223	-3.34506	-1.54678	-0.13347	-0.484712	0.509929	-0.644969	0.548439	1.42998	-0.701632	-0.39574	0.269182	0.35858
Apini	-12.5801	15.0082	-10.9874	4.23722	2.43619	4.59233	1.19969	-0.493004	-3.59374	1.78538	0.285807	-1.59619	1.4062	1.4169	-1.46222	-0.125714	1.11643	-0.970754	-0.44523	-0.24385	-2.32434	-1.39558	0.559617	-0.726716	1.18869	-0.811457	0.0134819	1.44679	-0.654573	-0.612223	0.696408	0.792347
Apini	-12.9758	14.4798	-9.96765	5.42386	1.97149	5.58446	0.686014	-0.702992	-2.05941	1.24727	0.192393	-0.761118	1.17411	1.02433	-0.513854	-0.303728	1.94292	-0.737013	-0.600716	0.189177	-2.72223	-0.994403	1.20519	-0.552343	0.933338	-0.212262	-0.254304	2.41988	-1.01571	-1.06114	1.09526	-0.154149
Apini	-12.5151	16.5254	-11.9543	4.24316	4.18025	4.46082	1.66551	-0.692241	0.646823	2.76547	0.977461	-0.200846	1.30795	0.642397	-0.251705	0.0686443	1.6984	-1.11144	-0.40881	-0.534733	0.0957131	-0.648599	0.523299	-1.36624	-1.82735	-0.379312	0.114161	-1.96357	0.717247	0.489861	-0.786178	-1.10628
Apini	-11.9597	16.4326	-11.513	2.67068	4.01017	4.03626	1.08408	-1.15655	0.774195	2.50818	0.805842	0.167828	1.44627	1.1871	-1.40119	0.0610531	1.40827	-0.156613	0.498048	-0.971204	-0.0407395	-0.634943	-0.18739	-0.173722	-1.80442	-0.280282	0.792314	-1.23985	0.42828	1.46221	-0.378392	-0.633462
Apini	-12.4724	15.5939	-11.3767	2.31853	3.32794	4.53687	1.95114	0.119723	1.63762	2.79661	0.293748	0.208053	1.65593	0.54879	0.137897	-0.274821	0.674249	-2.00227	-1.224	-0.552921	0.753252	-0.25133	-0.978471	-1.37514	-1.23876	1.35818	-0.126765	-1.11493	0.0843755	0.9247	-0.139431	-0.910875
Apini	-10.2984	16.6819	-10.7951	2.24767	3.75566	3.44936	1.86693	-0.320189	0.762632	2.54068	1.17166	0.311771	0.414819	1.89313	-0.982847	0.192032	1.34145	-0.369974	-0.242984	-1.33232	-0.00158284	-1.15209	-0.32358	-0.444784	-1.51932	-1.99399	0.0104493	-1.12503	1.42875	1.40305	-0.410572	-1.34465
Apini	-13.0781	15.6035	-11.9549	2.88506	5.56604	4.15244	0.162366	-1.26623	0.835076	1.91545	1.21875	-0.916791	2.75973	1.54745	-0.779284	-0.895839	0.54814	-1.76992	-0.564962	-0.730706	0.611076	0.0643792	0.927952	-0.842111	-0.457382	0.776244	0.0397845	-0.59953	0.0385035	0.293114	0.808113	-0.556933
Apini	-13.4579	16.7407	-11.6262	2.88699	4.87867	4.23634	1.43623	-0.841416	0.901108	2.11266	0.569056	-0.106007	1.12243	1.46224	-0.363879	0.452958	2.19712	-0.50245	-0.199527	-0.266489	0.0563832	-0.395276	0.11001	-0.913519	-0.732235	-0.00400806	0.702258	-0.0412169	1.21612	0.778975	-0.276022	-1.42154
Bombini	-8.24761	3.1954	1.02542	-1.13083	-1.9299	-6.371	0.148311	-2.42507	-1.14018	-2.19865	-0.609663	0.271315	0.397178	-2.08479	-0.831874	1.63637	3.06875	1.16445	-0.542023	0.590359	0.283502	0.313392	-1.27017	0.13111	2.10273	1.10592	-1.5637	-0.305682	-1.28543	0.951574	-0.330464	-0.533878
Bombini	-9.58285	4.93134	1.21324	0.305316	-2.27251	-7.56857	1.77548	-3.61327	-0.542973	-1.01503	-4.54089	0.551498	0.2448	-1.64132	-1.90903	-1.54322	1.65847	0.566637	-1.12969	-0.639107	0.915213	0.80862	-0.511873	-0.888807	-0.374704	0.73592	0.211566	-1.25573	0.157633	-0.0279312	-0.703089	0.225504
Bombini	-9.29817	4.5205	2.51644	-1.08435	-2.35712	-5.83773	1.79401	-4.48117	-0.321201	-1.16135	-3.46756	-0.492911	-0.331382	-1.19321	-1.68444	-1.3763	1.87894	-0.0503678	-0.760345	-0.0865144	0.86111	2.09668	0.0878712	-0.181371	-0.194078	1.13337	0.862149	-1.46421	-0.0827204	0.686764	-0.389899	0.942387
Bombini	-9.3411	4.38057	1.49117	0.112801	-2.28061	-6.06907	0.730119	-3.18117	0.878717	-1.0268	-4.01455	-0.303863	-1.16813	-1.24236	-1.64161	-0.73888	3.30521	0.471297	-1.54365	-1.0525	0.301678	-0.259864	0.796419	0.751383	-1.52335	1.17843	-0.874944	-1.09825	0.393481	-0.376749	-1.00828	1.0031
Bombini	-8.80135	3.2635	1.36033	-0.0236585	-1.96261	-5.86935	1.5167	-4.06932	0.129046	-0.509697	-3.58057	0.0795828	-1.76488	-1.23113	-1.08996	-1.90313	1.80208	-0.744775	-0.878101	0.248792	0.87177	1.99813	0.558329	0.729372	0.273328	1.22314	0.758124	0.0461756	-0.27567	-0.844531	-0.432307	0.82288
Bombini	-7.35979	4.25968	2.89149	-0.305627	-3.50252	-7.50199	2.03284	-4.20941	1.71412	-0.127805	-4.94114	-1.37738	-1.03911	-0.610122	-0.743334	0.527048	2.07832	0.589982	0.293364	-0.39484	1.83842	1.49927	0.485946	0.398773	-0.382703	0.797777	1.34092	0.242522	0.343235	-0.7928	0.35626	-0.969768
Bombini	-7.46537	3.94434	2.94148	-0.213633	-3.41062	-6.63518	2.28651	-4.57019	1.33415	-0.188693	-4.9152	-1.20946	-0.69344	-0.738493	-0.962562	-0.111645	1.90051	0.725691	0.710671	-0.691337	1.22276	1.06455	0.595257	1.28786	-0.883248	-0.535799	1.65642	0.798281	-0.210724	-0.290087	0.238703	-0.472031
Bombini	-7.13027	3.45665	2.26708	-0.725722	-3.84362	-6.90656	2.24776	-3.81075	0.305747	-0.253066	-3.93195	-0.994161	-0.0941563	-0.612876	-1.28815	0.0408645	3.01718	0.079535	0.0190074	-0.693442	1.61836	1.0681	-0.447779	0.390445	0.226886	-0.307203	1.40906	0.418084	-0.802432	-0.579263	-0.0392062	0.0188884
Bombini	-7.59149	3.68242	1.14217	-1.02586	-2.9082	-7.24502	2.60985	-2.9985	0.518733	-0.513962	-4.6492	-0.973798	-1.33705	-0.517459	-1.00342	-0.0275987	2.36019	-0.152577	-0.514347	0.281137	1.07933	1.11286	0.186409	-0.42281	0.0351965	-0.201906	1.35224	0.941418	0.881768	-0.60974	-0.822531	0.636683
Bombini	-7.96427	3.40531	1.05851	-0.507803	-3.59102	-6.31385	2.44634	-4.24323	0.850415	-0.327492	-4.38978	-1.56445	-1.33975	-0.32811	-1.83902	0.7957	2.55053	0.841476	0.0453573	-0.161808	1.20751	1.08701	0.156385	0.946938	0.182813	0.149576	1.23322	1.01422	0.495867	-0.955827	-0.266825	-0.388877
Bombini	-9.70922	1.90186	1.50111	-0.486302	-2.28325	-6.7853	2.58298	-3.21897	-0.173764	0.725322	-3.8179	-1.32684	-1.97784	-1.49837	-1.63641	0.541073	2.27035	-0.32569	-0.357038	-0.0430083	2.59687	1.39767	0.770652	1.39309	1.55133	-0.159743	-0.236948	1.52412	-0.137359	-0.650563	0.387093	0.749246
Bombini	-9.49253	2.60534	1.95425	-0.520951	-2.44366	-6.94135	2.38987	-4.19153	0.705866	0.29009	-4.76593	-1.26629	-1.18405	-0.941187	-2.09555	0.212169	2.48582	0.320121	-1.05607	-0.658568	2.84505	0.978768	0.491127	0.817402	0.537359	0.114614	-0.321073	0.999593	0.172352	-0.821877	0.203047	0.414967
Bombini	-8.98336	3.07641	1.91887	-1.09491	-2.83862	-6.61965	2.89619	-3.58272	0.29915	0.475482	-4.32073	-2.10239	-1.66093	-0.699185	-1.40922	0.55841	2.11804	0.568769	0.0132319	-0.552082	2.37568	1.92196	0.810263	0.345659	1.36661	-0.154938	0.576568	0.761887	0.170882	-0.380867	0.105613	0.355455
Bombini	-9.79615	2.25139	2.23899	-0.882998	-2.6643	-7.11222	2.46313	-3.77264	0.910744	0.375778	-5.52158	-1.25442	-2.54122	-1.53286	-0.978957	0.600846	1.64258	0.192285	0.626333	-0.107746	2.83609	0.871258	0.861067	1.98209	0.253156	-0.343221	0.260107	1.06951	-0.193398	-0.753574	1.0814	0.139019
Bombini	-9.68085	2.69822	2.13514	-1.1966	-2.69374	-6.81072	3.0696	-4.21476	0.450566	1.0497	-3.68173	-1.69385	-1.68044	-0.769511	-0.948579	0.973215	2.32348	0.137158	0.240333	-1.00958	2.66609	1.25728	0.797708	1.66911	0.336985	0.0757107	0.182135	0.873911	-0.453675	-0.348589	0.577444	0.416194
Bombini	-8.86619	3.67151	0.789774	0.647682	-3.74297	-6.30547	1.92098	-2.99751	0.306329	-0.446297	-4.84273	1.07547	-0.40655	-1.57055	-0.762112	-1.10817	2.52781	0.506289	-0.11265	-0.692431	1.18621	0.234382	0.0497365	0.560566	-0.307512	-0.890733	0.00400389	0.130357	-0.313505	0.889811	0.0198981	-0.489143
Bombini	-8.78217	4.96222	1.32736	0.0907245	-4.42128	-5.93171	2.40775	-2.38028	0.443695	-1.03301	-4.73516	0.64363	-1.59658	-1.55449	-0.37713	-0.30295	3.24747	0.618317	0.699178	0.684119	0.477153	0.187856	0.804844	-0.907201	0.285765	0.521537	0.80347	-0.118889	-0.507942	0.625941	-0.350817	-0.306279
Bombini	-8.35717	4.17813	1.55393	0.023466	-4.1043	-7.23302	2.22681	-3.75524	-0.280444	-0.44889	-3.97401	0.0768328	-0.336544	-0.543478	-0.552304	-0.311807	2.58366	0.432588	0.202781	-0.251415	0.88418	0.027282	0.950477	-0.379072	-0.265492	-0.41591	0.737339	-0.756613	-0.210412	0.513487	0.26085	0.131703
Bombini	-9.49488	3.92507	1.39717	0.522096	-3.90261	-6.70585	2.65402	-4.27381	0.4802	-1.04706	-4.79799	-0.0972575	-1.23018	-1.21383	-0.708014	-1.23722	3.08447	1.09398	-0.211865	-0.55089	1.41125	0.434516	-0.175258	-0.621343	0.17901	-0.29848	0.156425	-0.135405	0.128771	-0.367436	0.173108	-0.710765
Bombini	-9.37679	3.79021	0.806973	0.0822594	-3.95301	-7.12293	2.60616	-2.54195	0.644352	-0.844178	-4.68579	0.232858	-0.471312	-1.27012	-0.743139	0.0707191	3.31833	0.931254	0.466288	-0.329607	0.750365	-0.228973	-0.0806654	-1.01265	-0.539062	-0.131564	-0.15819	-0.0367437	-0.121703	0.229647	0.247168	-1.00851
Centridini	-6.8792	-0.171999	5.23123	0.655769	-2.95863	1.16247	2.48008	-3.51713	-0.953475	-3.33875	-0.897316	-0.0179776	1.21383	-0.373747	1.70673	-2.69774	-2.96035	-1.06216	2.6544	3.81367	-0.786762	-0.909957	-1.75449	-0.678844	-1.73373	-1.80794	-2.25487	-1.79128	0.407347	-1.43969	-1.14359	-1.97363
Centridini	-6.33303	-0.902959	5.77015	0.891422	-3.12617	2.45128	2.20457	-3.65159	-0.434578	-2.7012	-0.556052	0.0885609	0.466209	0.0865095	0.387082	-2.10349	-2.98923	-1.94121	2.80271	4.26044	-1.75783	-1.44802	-0.761685	0.391316	-2.52735	-1.62264	-1.45506	-1.21074	-0.359767	-0.281662	-0.204013	-1.33382
Centridini	-7.48637	1.27038	1.58502	3.28848	-2.80853	3.71159	4.97901	-3.14652	-1.66319	-4.78937	0.643923	0.589499	1.21951	0.433501	-1.14492	1.37	-4.57523	-4.42101	6.31101	1.15484	-0.45267	0.116046	-3.17127	0.229604	-2.2434	-2.65908	-2.67985	-2.48998	-0.0761375	0.430211	-2.13885	-1.57318
Centridini	-5.14076	1.97823	3.26315	0.248776	-4.7187	1.08667	4.6709	-3.87628	-0.198968	-4.37987	0.512154	0.167808	1.90798	2.44423	-0.585433	0.119743	-3.0619	-2.70614	4.01739	2.60635	0.334293	-1.21654	-2.05403	2.03213	-1.07923	-1.63019	-1.90584	-1.42632	0.112433	-1.18012	-1.99333	0.327052
Centridini	-6.64711	1.96504	2.7795	0.81778	-3.64993	2.33739	2.87455	-2.76399	-0.102293	-4.2507	1.50119	0.476559	-0.891863	0.372839	-1.17787	-0.930869	-3.04578	-1.99723	2.16798	3.60998	-0.358129	-0.0509957	-1.73268	1.46898	-1.62087	-0.409439	-2.72864	0.0423138	-1.39697	-2.74274	-2.83863	-0.230666
Centridini	-7.62681	0.190864	5.46628	0.0501379	-3.76262	2.47403	2.12645	-4.96892	0.468817	-4.00833	-0.275994	0.246308	-0.903798	0.938179	-1.20404	-2.38894	-3.84489	-1.09622	4.03931	3.27563	-0.0381975	-0.918204	-0.507495	1.28949	-0.716105	-0.69566	1.34989	-0.883946	-2.27452	-1.06942	-2.66626	-2.00272
Centridini	-6.2819	0.961083	4.7477	-1.68552	-4.98932	2.98158	1.19718	-5.35573	1.82999	-2.1711	-2.15821	-0.553384	-0.671375	2.04984	-0.58213	-0.793878	-2.92745	-2.62476	3.75259	3.32374	-1.07112	-0.17728	0.507428	1.02733	-0.941617	-0.544803	0.649101	-0.351789	0.054784	-1.03101	-1.10674	-1.61825
Centridini	-6.83676	1.04319	5.89175	0.632115	-4.33669	2.55138	0.723297	-5.07614	1.03333	-2.40345	-1.03064	-0.342982	-0.444577	1.35797	-1.03138	-2.43148	-2.52211	-1.93747	4.80129	3.4895	-0.528368	-0.859407	0.223761	0.140421	-0.27308	-1.88608	-0.868114	-1.60821	-0.177853	-0.49756	-1.86609	-1.41967
Centridini	-7.16043	0.115466	4.40614	0.169657	-3.3286	2.89526	1.13521	-5.37624	1.17246	-3.35189	-0.742934	-0.719076	-0.228963	1.89307	-1.48418	-2.01319	-2.87363	-1.8993	4.26962	2.70582	-0.806306	-0.134165	0.562161	0.651783	0.0798622	-0.58291	-0.910813	-0.610274	-0.879012	-0.669932	-1.60793	-1.68508
Centridini	-6.49822	0.65657	4.84843	-1.77019	-4.20009	3.05122	0.401763	-5.90646	1.78791	-2.84498	-1.36329	-0.39272	-1.30924	1.85874	-1.45949	-1.46679	-3.53288	-2.54654	4.6587	2.61261	-0.811156	-0.313061	0.946753	1.86062	0.458426	-0.587751	-0.851877	-0.100393	0.380028	-1.44586	-1.4177	-1.89082
Centridini	-6.93411	2.55765	3.89112	2.56289	-2.21665	3.00675	0.416848	-0.758734	0.18251	-4.04845	0.555674	-0.0127865	1.56481	-0.171921	2.60574	0.313555	-0.976643	-0.534575	2.39685	-0.548158	0.390537	1.43999	1.60747	-1.16111	-0.994257	0.80807	0.466974	-0.800643	-0.610282	0.044988	2.01562	1.86185
Centridini	-4.41258	2.6528	4.56192	-0.63585	-2.87786	1.76566	1.52372	0.650017	1.46864	-2.75872	0.163796	-0.547711	0.0117877	-0.0806559	1.92198	0.138501	-2.19925	-0.767487	2.12006	0.0845662	0.174076	1.04851	1.33146	0.151428	-0.621239	0.505237	0.71941	0.139736	-0.842979	1.25614	2.20429	0.457138
Centridini	-6.67616	1.72369	2.90244	0.686083	-2.49544	2.30021	0.34741	-0.671892	0.51646	-2.7079	-0.0922795	0.00166706	-0.483351	-0.00215218	1.50198	-0.4027	-1.00229	0.108447	1.37872	-1.62959	1.52916	1.80624	-0.0950228	0.480875	-0.542626	-0.540577	1.05787	0.737257	-0.417401	0.576618	1.26399	1.91441
Centridini	-6.8781	2.09924	3.71166	0.0526772	-3.64623	1.79191	1.35681	-0.790539	0.498062	-2.95908	-0.342365	-0.0116517	-0.126569	-0.616272	1.88404	-1.09332	-0.549148	0.413489	1.57814	-0.950218	0.975055	0.677194	0.112575	-1.26285	-0.381848	1.42024	-0.0317992	-0.582146	-0.884168	0.965987	2.02846	1.3503
Centridini	-6.10489	2.22361	3.95415	0.534161	-3.30064	2.87479	0.2654	-0.424372	1.71742	-1.9906	0.462112	0.114867	-0.205522	1.28552	1.02027	0.500533	-0.530233	-0.321237	1.9537	-0.794261	0.268199	0.845282	0.479682	-0.585797	-0.347335	-0.347032	0.532442	0.230254	-0.785698	1.34238	2.00147	2.31188
Centridini	-8.30875	-0.360244	4.29244	3.24488	-4.38726	3.4128	-0.198973	-1.86132	-0.106958	-3.83945	-0.426377	-0.614219	-1.39778	-0.848453	0.429306	0.266824	-0.553858	-0.611902	1.74823	-1.46537	0.89986	1.36855	-0.381535	0.219467	-1.44657	-0.892711	1.39778	0.329172	0.988661	0.42208	0.22496	1.05281
Centridini	-7.70195	-0.0589908	3.6444	1.95698	-4.83741	3.4783	0.310519	-1.90692	-0.0402667	-3.20683	0.058796	-0.332602	-1.4069	-0.950221	1.20826	0.621902	-0.124102	-0.655434	2.28193	-1.08173	-0.0423971	0.938914	0.186871	-0.654585	-0.819672	-0.518431	1.10092	-0.0562838	1.64196	0.509205	0.602093	1.41351
Centridini	-7.52774	0.241385	3.77171	1.50146	-4.24748	3.75967	-0.334293	-2.20802	0.494247	-3.58905	-0.641711	-0.600943	-1.62304	-1.36032	0.797287	-0.299209	-0.379736	0.277645	1.96908	-1.14803	0.526838	0.992082	-0.982935	-0.789578	-0.0797161	-0.667069	0.501022	0.228158	0.917075	0.190468	0.229937	0.816776
Centridini	-8.223	-0.501599	4.79608	3.03414	-4.12889	3.51559	-0.158074	-2.23913	0.321559	-3.59866	-0.391808	-0.703116	-1.06594	-1.09163	0.075776	0.331929	-0.591821	0.464502	2.18148	-0.759458	0.248662	1.27513	0.28045	0.102689	-0.996542	-0.680102	1.00463	0.210861	1.47517	0.457051	0.20445	1.3204
Centridini	-7.32854	-0.305069	4.69626	1.93415	-3.8197	4.17415	0.0677069	-2.11334	0.110726	-3.27652	-0.155811	-1.06817	-1.04526	-0.354649	1.05506	-0.147977	0.313088	-0.568491	2.4569	0.16202	-0.697713	0.50008	1.31652	-0.621579	-1.02837	-0.31765	0.334981	0.357185	2.08033	0.539664	1.21792	1.58127
Emphorini	1.40034	2.14252	1.79719	-2.07901	2.30178	-0.780396	-0.595093	-0.102151	-0.724665	1.46451	1.69677	-1.03153	0.463537	0.59188	0.128764	2.81556	-0.600531	-1.51764	0.736658	-0.452185	2.45353	1.75735	-0.201014	-1.64696	-0.541163	-0.738598	1.01893	2.46755	0.415379	0.364869	0.616212	0.314303
Emphorini	0.449234	1.06818	2.2237	-2.03598	1.93783	-1.72602	-0.658032	-1.33788	-1.28898	2.21876	0.910515	-1.31023	0.227232	0.011254	-0.293418	1.77759	-0.852365	-0.664153	0.88398	-0.528975	2.53755	1.32947	-1.22829	-0.813721	-0.803462	-1.15281	2.03661	2.30889	0.235099	1.3326	0.583597	0.704294
Emphorini	0.779188	1.51249	1.92663	-1.77717	2.25342	-1.01003	-0.10734	-1.45223	-0.187212	2.09478	0.484287	-0.621481	0.0857199	0.181009	-0.748439	1.89284	-0.374631	-0.531996	0.577841	-0.781525	2.65821	1.03386	-1.19065	-1.65353	-0.735126	-0.582249	1.25706	2.25055	0.27307	0.501364	0.902736	0.664244
Emphorini	0.123491	1.69246	1.6758	-2.65743	1.7233	0.072685	-0.825269	-2.00848	-0.64965	1.08007	0.455942	-0.461699	0.244006	0.0830196	0.723294	2.48862	0.0589112	-1.38957	0.388771	-0.951539	2.52564	0.860752	-1.54739	-1.31226	-1.01627	-0.833538	2.72765	1.9367	0.367936	1.07002	-0.332724	0.780614
Emphorini	1.47989	2.06676	1.51513	-0.834899	2.13206	-0.799678	-0.234978	-1.00164	-0.444508	1.90573	0.630524	-0.292758	-0.0431001	0.0181601	0.154687	1.10452	-0.925449	-0.961974	0.760616	-0.651725	2.39616	1.51031	-0.863572	-1.4546	-1.45241	-0.252986	1.511	1.8246	0.0107796	0.392563	0.664301	0.522298
Emphorini	-2.29282	2.88915	2.93725	-0.111008	-1.32805	-1.11411	0.96105	0.523061	-1.85994	1.65849	1.24934	-2.03865	-1.14814	1.86243	0.112043	1.03097	-0.926712	0.0358361	-2.01342	-0.219089	1.91862	-0.646163	1.83671	-0.757083	-0.113418	2.61958	-1.16155	0.630082	1.22873	0.299861	0.159064	-0.81057
Emphorini	-1.05753	1.25574	4.31762	-1.57315	-2.15776	-2.7645	1.15112	0.819211	-2.359	1.8201	2.70502	-1.5265	0.0506253	1.56874	0.14925	-0.041574	-3.2342	-1.23187	-1.5921	0.110326	0.377266	-0.730508	1.45764	0.181735	-0.524129	1.27807	-0.46444	-0.44022	1.05757	1.25098	0.379989	-1.84174
Emphorini	0.125682	0.341761	4.11409	0.465713	1.39414	-2.53217	-1.95216	0.175257	-1.89891	2.30605	4.08448	-2.49182	1.46809	1.00626	0.412752	0.391819	0.749988	-1.28678	-0.819715	0.420772	-0.321059	1.06177	0.867563	1.44014	0.134815	-0.326496	-0.649778	-0.124471	1.02546	1.54283	-1.47008	-2.52722
Emphorini	-0.117909	-0.0171271	3.65744	-1.85863	-0.522482	0.0848345	-0.87935	-1.5117	0.0331798	3.53516	0.631768	-0.914214	1.21564	1.28894	1.10516	-0.164319	-2.01092	-0.605376	0.561871	-3.30116	3.27024	-1.76719	-1.43316	-1.52769	0.298844	-0.501342	-0.316697	-1.18111	1.2915	-0.733768	0.368168	0.201783
Emphorini	-0.248786	-0.535695	3.48008	-1.9157	-0.412373	0.638806	-0.28388	-1.42584	-0.0817695	3.28555	1.22648	-0.94051	0.463255	1.27331	1.05709	-0.138543	-3.56117	-0.501186	0.196573	-2.40162	2.31489	-1.20287	-0.392544	-1.63298	-0.421906	0.503395	0.64025	-1.56241	0.871235	-0.949173	1.22838	1.08404
Emphorini	-0.97871	-0.198151	4.29535	-1.36463	0.267005	0.106598	-1.67896	-2.04449	-0.308476	3.03139	0.458625	-0.972887	0.766785	0.351929	0.926347	-0.56641	-2.08049	-1.03292	0.567923	-2.62368	3.50622	-2.08327	-0.908572	-0.967349	-0.0923021	1.05564	-0.479155	-0.763019	0.505492	-0.651724	0.652073	0.721324
Emphorini	-0.414091	-0.666916	3.71035	-1.20686	0.224275	0.30278	-0.436563	-1.37598	-0.407916	3.26833	0.928866	-1.45354	0.739628	0.975948	1.4414	0.342444	-2.36199	-0.394647	0.37109	-2.20609	2.84835	-1.66486	-0.275428	-1.80213	0.965657	0.679961	-0.455417	-1.24602	1.26146	-0.609204	0.884784	0.488794
Emphorini	0.110082	0.455961	3.9418	-2.53064	0.164965	-0.414559	-0.463502	-1.58376	-0.727741	3.36103	0.832896	-1.00883	0.498599	0.558742	1.17151	-1.19173	-3.24406	-0.33591	0.306129	-2.41336	3.31246	-0.806378	-0.656345	-1.65408	0.602486	1.05754	0.385346	-1.58441	1.47625	-0.812874	0.754652	0.0819741
Emphorini	-2.74257	-0.933277	1.15612	-3.60654	0.336013	0.902656	2.31286	1.45905	-0.650849	2.74401	0.355506	-1.13834	-1.1943	0.996427	0.222775	0.805887	-0.57128	-1.63979	0.803935	-0.907464	1.25665	-0.973485	1.73687	-0.600987	1.7454	-0.735951	0.913318	-1.70857	-0.561828	1.12476	1.11651	0.0121165
Emphorini	-1.47522	-0.272595	1.38247	-2.77959	1.0936	0.196317	1.31566	0.893766	-1.46886	3.35847	0.728742	-1.76601	-0.375026	1.96985	0.683849	1.10135	0.152452	-0.274996	1.99852	-1.27381	2.5	-0.185104	1.00251	-0.226439	0.964838	-0.747342	1.37232	-1.64298	0.644705	0.453372	0.471666	-0.395263
Emphorini	-1.66821	-2.60502	3.41679	-2.35001	5.07525	-2.38094	3.19516	0.4324	-0.476758	2.9199	-1.24607	2.09888	0.0569552	3.40632	2.30262	0.265213	-1.888	-0.0907855	0.460625	-4.02529	-1.12429	0.678284	0.191492	-0.727908	0.154033	1.15127	-0.480497	-0.473343	-0.773492	0.376115	-0.911077	1.46496
Emphorini	-2.21811	-2.62784	4.17884	-2.77752	5.38271	-3.02258	2.99116	0.397823	-0.235558	3.25718	-0.240755	1.80626	0.338676	3.88639	1.99617	0.676346	-0.837384	0.734927	1.40393	-4.14229	-1.55765	0.741409	0.116502	-0.937397	0.529737	0.753823	-0.847356	-0.580962	-1.37822	0.0440638	-1.67294	0.795106
Emphorini	-1.69002	-2.5155	3.26758	-3.95373	4.6053	-2.72031	2.07503	0.22657	0.151243	1.97392	-0.149859	1.47332	-1.26387	3.56747	2.4743	1.5035	-1.27671	-0.429483	0.867026	-3.23656	-1.35413	1.6669	0.303382	-0.837314	1.95442	-0.0187277	-1.34053	-0.951225	0.281879	-0.0668889	-0.470684	1.08299
Emphorini	-1.10974	-2.68556	3.15153	-3.93617	4.27799	-2.23253	2.64599	1.23471	-0.793809	2.34727	-1.23269	2.09193	0.405504	4.24272	2.01176	2.15095	-0.943667	-0.854104	0.18345	-3.18614	-2.07287	1.67923	0.135138	-0.585443	0.798621	0.161614	-0.830145	-0.215747	0.014918	0.505312	-1.54981	1.00423
Emphorini	-2.28633	-3.00262	2.87257	-2.96987	4.86585	-2.05637	3.95939	0.166459	-0.396764	2.52231	-0.451703	1.2867	-0.828627	3.38947	2.97841	1.07681	-0.856937	0.174659	1.13362	-3.58826	-2.02361	1.50536	0.231518	-0.921412	0.762766	-0.105946	-0.382169	-0.027919	-0.333049	-0.591604	-0.465775	0.997587
Ericrocidini	-1.04177	-6.51001	2.65215	2.89207	0.29484	-6.2416	-2.78466	0.993161	-0.966961	-2.02364	-2.14706	-0.541326	-0.646521	2.2737	-3.47587	-0.841445	0.652483	-2.48163	-2.00984	-1.1783	-1.29188	-2.88855	-4.16987	-0.0448402	3.24627	2.27126	-1.21951	-0.51428	-2.7681	-3.57542	1.67792	-0.64676
Ericrocidini	-3.75606	-3.88174	5.66466	0.36256	2.82146	1.41461	-1.87685	0.294026	-1.0669	-2.17534	-2.28746	-0.779363	4.60622	0.504845	-0.579026	-3.6228	0.162642	-1.70126	-2.89768	0.764093	-3.02075	-1.64052	0.154489	-1.07237	1.59657	-2.11057	0.0105004	1.55325	-0.565482	2.45611	-2.28635	0.817974
Ericrocidini	-3.10561	-3.52806	6.10082	0.520929	2.74324	-0.601523	-1.41092	-0.746017	-0.574792	-2.07359	-3.17536	-0.108702	3.87125	0.28095	-1.58017	-3.2788	0.605658	-0.323377	-2.54369	1.96072	-2.56465	-1.92254	-1.03709	-1.22157	-0.705657	0.338094	0.290217	1.43386	-1.4001	3.25505	-1.06082	1.02471
Ericrocidini	-3.95535	-4.10436	6.06468	1.31538	3.3219	0.508148	-2.22382	-0.588305	-1.91087	-0.57543	-1.75008	-0.732489	4.37168	-0.037531	-0.409811	-3.5066	1.46958	-1.68031	-2.56204	0.756217	-2.42983	-2.07431	0.186111	-1.8664	0.823046	-2.69488	-0.308395	0.775549	-0.741061	3.14287	-2.41881	1.03213
Ericrocidini	-3.35389	-2.94601	5.91288	2.14544	2.65578	-0.704199	-2.3756	0.185936	-1.00924	-1.63201	-2.88369	-0.878591	5.53935	0.3023	-1.78866	-2.62091	1.22935	-0.50941	-1.4856	1.91071	-3.11835	-2.04537	-0.938335	-1.78858	0.702779	-0.699664	0.342388	1.06002	-1.23989	3.11407	-2.64933	0.39531
Ericrocidini	-4.14507	-4.32577	5.99567	0.779206	3.40887	-0.171261	-0.944551	-0.179349	-0.506026	-2.77429	-3.19927	0.556341	3.20511	-0.929867	-1.01995	-3.82364	-0.428368	-1.07654	-2.8526	1.36884	-1.32605	-1.90228	-1.49439	-1.20826	1.06538	-2.05092	0.760168	1.94565	-1.88587	2.94129	-1.67789	0.0842225
Ericrocidini	-3.39319	-4.79267	5.84267	-0.290789	3.07379	2.14513	-3.08204	0.289522	3.00924	-4.21057	-6.33106	0.0395175	-0.0158544	1.16553	-3.71361	-2.71319	-1.67117	0.719859	1.14231	0.738113	-0.22294	-0.232811	-0.579013	2.56168	3.19298	0.330144	1.45742	0.669837	0.0464027	-0.824561	1.26559	-1.43251
Ericrocidini	-4.06606	-4.24793	6.95009	2.47879	3.40589	-2.44872	-2.87483	-1.43919	-2.98871	0.345182	-3.01484	-0.824239	-0.156928	-0.294358	2.35983	-3.12468	-1.39395	-2.23609	-1.41397	1.57647	-3.12663	-1.26735	0.0667399	-0.925	-0.883617	-1.83465	0.351749	-0.655114	1.92198	0.466405	-1.27194	-0.144019
Ericrocidini	-3.82342	-3.74573	6.74946	1.1933	3.46584	-1.76108	-2.78279	-1.3516	-1.62096	1.73112	-3.39925	-0.573399	0.0988931	1.16363	-0.08019	-2.91878	-0.968026	-1.33314	-1.73552	-0.165459	-2.83062	-1.24678	0.177182	-1.2625	-1.07135	0.637592	-0.0810937	0.511531	1.00678	1.02348	-1.65429	-0.579906
Ericrocidini	-5.8842	-4.59108	6.56599	3.80395	4.90889	-1.37264	-4.26322	-1.40041	-3.53715	-0.381129	-4.60828	0.0361724	-0.664904	0.2186	-0.251285	-3.39373	-2.49764	-1.80793	-1.38195	0.986014	-2.67787	-1.47513	-0.247323	-1.16757	-0.0854255	-0.743084	0.773843	-1.34518	1.73049	1.00391	-1.27032	0.381226
Ericrocidini	-3.66056	-4.16688	6.30705	1.3139	3.71237	-2.00586	-2.99184	-0.227959	-2.85024	0.125278	-2.81414	0.5157	-0.799917	-0.0736422	-0.437928	-3.65591	-1.39352	-2.09403	-2.54618	-0.787373	-2.36314	-0.906338	-0.906461	-1.39719	0.202469	-1.28198	0.686927	0.412539	0.864021	0.379147	-2.91058	-0.327465
Ericrocidini	-3.70821	-5.80561	7.18202	-0.412096	4.3142	-2.44957	0.00725834	-0.132233	-1.69279	-3.45919	-4.25574	0.0698491	1.4752	0.23116	-1.93896	-2.83422	1.89737	0.148354	2.05444	0.984004	-0.358087	1.68241	0.969759	-0.366036	0.544404	1.30535	-0.803345	0.122398	2.52108	-1.72473	0.997501	-0.470708
Ericrocidini	-4.38225	-5.51803	6.87178	1.08294	4.75107	-1.70327	-2.32925	0.746068	-1.63499	-2.87101	-4.78463	-0.132004	1.63488	-0.728637	-3.76683	-4.61309	1.98656	0.383128	1.44635	0.745997	0.249934	0.791876	-0.216086	-0.239667	0.361308	1.24996	-1.98076	-1.62638	2.50653	-2.00682	0.0376957	0.14021
Ericrocidini	-3.52581	-4.97908	5.93086	2.06872	4.64674	-1.89403	-1.18597	-0.132574	-1.68942	-2.48672	-5.39297	0.275966	1.2382	0.249899	-3.87865	-3.49598	0.939838	-0.742319	0.0874129	1.10016	-0.389392	1.33044	-0.0687951	-0.197815	-1.21732	0.492995	-1.91668	-1.93169	1.85587	-1.44052	2.07223	0.748311
Ericrocidini	-2.74775	-5.62177	6.42665	-0.96781	3.58232	-3.20308	-1.083	0.923109	-1.88933	-2.93812	-5.6866	-0.0842478	1.9431	0.0395646	-1.68457	-3.29053	1.92746	-0.100684	0.343019	1.95377	-0.498235	0.570281	-0.591505	0.22863	0.764788	1.30669	-0.593504	-1.55737	2.29208	-1.85848	1.50659	-0.0565042
Ericrocidini	-3.14526	-6.17738	7.72065	0.401597	4.88235	-1.57291	-2.10769	-0.558398	-1.64379	-1.25538	-4.59842	0.274994	3.03719	0.869053	-3.91003	-3.94145	1.77012	-0.347428	0.378363	0.637256	-1.11289	0.291427	0.748625	-0.110539	-1.04312	1.38401	-1.0446	-1.27316	2.38717	-1.75711	1.46019	0.654161
Ericrocidini	-2.94904	-5.21299	5.82489	0.668342	3.49618	1.29123	-1.84329	-0.0387189	-1.38899	-0.193454	-3.28193	-0.42661	0.663372	-0.0642837	-2.01019	-2.78341	0.177059	0.24074	-0.580414	0.519756	-1.0542	-0.817859	2.11879	0.0591139	-0.479399	1.06239	-0.114174	-1.48262	-1.34719	1.14591	2.4825	0.809382
Ericrocidini	-2.8176	-6.26866	6.34445	-0.322861	3.83149	0.7596	-0.607121	-0.0237584	-2.2969	-1.01486	-3.23658	-0.938708	2.10345	-0.374696	-1.40185	-1.75773	0.165559	0.704864	0.594947	0.460865	-0.727397	-0.788359	2.02042	0.323999	0.964462	1.60765	0.60707	-1.01643	-0.622957	0.725189	2.43527	0.0314336
Ericrocidini	-3.18393	-5.37548	6.47755	0.113385	3.04159	0.723955	-1.85557	0.175266	-1.2272	-0.544393	-2.82248	0.148758	1.24023	-0.923846	-1.77453	-2.41244	-0.375043	0.878352	0.307582	0.746492	-1.25239	-0.952158	2.19471	0.299434	1.15735	-0.215291	0.0731247	-1.62047	-0.89204	0.845978	2.8379	0.515686
Ericrocidini	-3.24516	-5.49994	6.18919	-0.640801	3.90539	0.786198	-0.56878	-0.348207	-1.90903	0.37392	-3.00896	0.0532195	1.47222	0.111998	-2.19602	-3.48228	-0.103422	0.239062	-1.38442	0.133706	-0.483983	-0.489948	2.31547	-0.377285	0.534255	0.717525	0.482871	-1.51339	-0.885221	0.471941	2.32198	0.340943
Eucerini	-1.09371	-0.283609	4.45989	1.00258	-2.87466	-1.37551	-1.67126	-3.20469	-1.28711	3.71701	1.79017	-1.48108	-0.082904	-0.492591	0.20701	-1.8564	-1.92826	-2.26558	-0.687337	-1.75975	1.17365	-0.486867	1.37106	-1.39583	-0.206352	-1.02005	-1.10315	-1.91138	-0.000873516	1.08927	1.08239	0.139305
Eucerini	-1.59476	-0.618617	4.7092	0.0942947	-1.84542	-0.923522	-2.15537	-3.34004	-1.59845	2.20735	2.72063	-1.05853	-1.3945	0.335213	0.0951394	0.682099	-2.52975	-0.948709	-0.822862	-2.60858	0.999434	-1.26232	1.97982	-0.778907	-1.66303	0.213079	-1.38551	0.0972155	0.605848	0.433233	0.669345	-1.01039
Eucerini	-0.800242	-0.491662	2.94056	-0.483166	-0.639937	-0.3699	-2.12503	-0.925489	-1.66389	3.863	2.1645	-0.411749	-3.17573	-1.3113	0.329769	-1.33223	-2.06598	-3.11476	-1.16288	-0.453355	1.59898	-3.95249	1.16621	0.348986	-0.641427	0.972002	-2.36606	-0.926311	-1.03863	0.752996	0.510088	0.536102
Eucerini	-1.63123	-0.43161	3.98661	-0.116336	-0.870956	0.682458	-3.72675	-1.01334	-1.11435	3.32395	1.849	-0.773255	-2.87807	-0.242204	-0.148173	0.605909	-0.538082	-1.49584	-1.5835	-0.287023	1.162	-3.94754	2.17531	2.00231	-2.40408	2.71741	-2.48896	1.0362	0.542881	0.410478	-0.84821	-0.16503
Eucerini	-1.52024	-0.533469	4.44792	0.741958	-2.42763	-1.54645	-1.81272	-3.07725	-0.963335	3.43262	1.35964	-0.41347	-0.709718	-1.22377	-0.0588215	-1.95821	-2.42003	-2.22963	-1.08301	-2.22324	1.51237	-1.0464	0.258437	-0.466344	-0.570938	-0.497841	-1.98671	0.164816	-0.552859	-0.311322	1.79748	-0.417575
Eucerini	-0.803613	-0.218113	3.50566	-2.38927	-2.02846	-2.11925	-3.39929	-2.01949	-1.09596	2.17928	1.63155	-0.0113565	-2.37532	-1.44625	0.45491	0.0168091	-0.899863	-0.899852	-0.0633974	0.0604608	0.694245	-2.07342	0.33195	-0.313602	1.31959	1.21123	1.39123	0.543144	0.439463	0.371282	-0.643599	-0.402172
Eucerini	-1.01426	-0.60852	3.87804	-1.06591	-1.59154	-1.73929	-2.93478	-2.09903	-1.14089	1.79122	0.868784	-1.6356	-1.93352	-1.31523	0.797991	-1.35602	0.809564	-1.74219	-0.232892	0.479132	0.950537	-1.88368	0.66502	0.0762584	0.40635	1.38974	-0.48417	0.0769579	1.93911	-0.635141	-0.801788	-0.981061
Eucerini	-0.580514	0.322801	3.61172	-1.05308	-2.73959	-1.21921	-2.50015	-1.62032	-0.380332	2.12836	0.918147	-1.63919	-2.48794	-0.879096	1.28974	-0.417759	0.558754	-2.15294	0.225298	0.0628018	0.526804	-2.72877	1.21071	0.731324	0.689872	1.78232	0.439317	0.553336	0.374377	-0.573585	-0.742475	-1.0527
Eucerini	-1.27414	-0.364058	4.71077	0.0137512	-2.61092	-0.754399	-3.36457	-3.09642	-1.64821	2.66696	1.66281	-1.69383	-1.86782	-0.34145	0.536626	-0.0856403	-0.137535	-1.22539	0.113593	0.337575	0.148621	-1.17697	1.56047	-0.830447	0.661734	1.51853	1.3653	-0.169265	0.562738	0.600265	-1.54794	-0.773618
Eucerini	-1.18548	-0.628443	4.29205	-0.730938	-1.93743	-0.236278	-2.90137	-2.8441	-1.04117	1.17007	1.89194	-2.48188	-2.80187	-0.384458	1.2216	0.449287	-0.0651269	-1.89618	0.21924	-0.389915	-0.0585308	-1.46769	2.11698	-0.00883546	0.57282	1.68801	0.412451	0.915283	1.11869	-0.16722	-1.04494	-1.6952
Eucerini	0.941489	-1.57465	4.06069	-0.105736	-1.52525	0.175416	-3.22426	-2.96632	-0.435997	2.17926	1.91258	-0.79214	0.323603	-0.518872	0.0431261	-0.711386	0.252838	-1.68326	-0.679627	-1.60733	0.977355	-0.241555	-0.380716	-0.243289	-0.923788	1.0866	-2.40922	1.01901	0.777615	-0.428942	0.868584	-0.0952193
Eucerini	0.497953	0.120852	5.46181	-1.23351	-1.45818	-0.531238	-2.6956	-2.95338	-0.814325	1.45095	1.20588	-1.85771	0.260499	0.0390585	-0.750131	-0.916124	0.47935	-0.235972	-2.2061	-0.809269	1.60268	0.0715691	0.479125	-1.24132	-1.51812	1.06496	-2.2029	0.498296	0.858679	-0.690055	0.616618	-0.656844
Eucerini	0.265875	0.778207	5.14044	-1.03684	-1.33945	-0.491015	-2.27842	-2.2697	-0.263724	3.46411	0.175005	-1.43166	-0.248898	-0.0376682	-0.332744	-1.27439	0.121436	-0.721237	-1.81203	-1.19309	1.53879	-0.710195	0.784814	-1.60433	-2.03994	1.96112	-1.20152	-0.717717	0.700618	-1.09758	1.2932	-0.363312
Eucerini	0.399879	-0.240918	4.70808	-1.25659	-1.97072	-1.84238	-3.03233	-2.3431	-0.787402	2.44187	0.513581	-0.0878823	-0.384732	-2.03907	-0.290408	-1.34395	-1.03919	-0.0894981	-1.08155	-1.7194	2.13574	-1.46795	-0.205251	-1.22515	-0.254304	1.22015	-0.516971	0.32723	0.0527456	-1.15128	0.040471	-0.555443
Eucerini	1.04939	-0.00703101	5.15501	-1.23114	-1.01311	0.238428	-3.76185	-2.31525	-0.924732	2.81771	1.066	-1.69108	-0.130885	-0.103761	0.441053	-0.740788	0.125549	-1.27437	-0.608953	-1.45357	2.30808	-0.749975	0.765869	-1.79312	-0.136669	1.21974	-1.50708	-0.123456	0.781946	-0.297812	-0.290494	-1.73519
Eucerini	-1.11725	-0.210576	4.32058	0.87833	-2.00648	0.747416	-3.96956	0.205256	-1.21052	3.90266	-1.06097	-2.09879	-0.745909	-0.46068	-0.983552	-0.847462	-0.0645815	-1.97204	0.0143412	0.240541	0.554686	-0.201123	-0.969082	0.545543	0.65842	-1.16967	0.0543446	0.670722	0.20024	0.394789	-0.284092	1.91461
Eucerini	-0.372864	-0.0520582	4.34332	-0.422195	-2.84315	0.18754	-3.4947	-0.365368	-0.621507	2.12563	-1.34059	-1.14324	-1.12737	0.423068	-0.632227	-0.638673	-0.11736	-2.7174	-0.783499	0.0633652	1.05689	-1.35376	-0.155103	-0.758697	1.44879	-1.26109	0.0602235	-0.715899	0.289997	0.68982	-0.445219	1.2872
Eucerini	-1.41813	0.600387	4.44716	0.047142	-2.86281	0.404418	-4.10198	0.437885	-0.712589	1.58273	-0.537417	-0.931633	-0.871464	-0.612898	0.465478	-1.62998	-0.552277	-2.39992	-1.18303	-0.306473	1.05584	-1.39541	-0.352173	-0.212058	0.72866	-1.89579	-0.989267	-1.19571	-0.382394	0.0812372	-1.01075	1.01631
Eucerini	-1.00332	0.0300848	4.79971	0.368407	-2.80894	0.695837	-4.17344	0.163757	-0.348483	2.11753	-0.7335	-1.04688	-0.395726	0.364161	0.0309926	-0.0945245	-0.0381343	-2.0378	-0.753707	-0.440168	0.653224	-0.954833	-0.702982	0.000451496	0.392345	-1.21471	-0.702525	-0.488906	0.267586	-0.0318314	0.0822101	1.25455
Eucerini	-0.616589	-0.691201	4.19356	0.409255	-2.44384	0.551204	-4.14467	-0.491457	-0.48058	1.53847	-1.02062	-0.684684	-1.76516	-0.15754	-0.509395	-0.196945	-1.29488	-2.10043	-1.33489	-0.662617	1.65002	-0.884213	-0.638887	1.43436	1.29205	-1.15547	1.40656	0.307431	-1.43017	-0.0550463	-1.93759	0.60342
Euglossini	-2.77464	4.02924	5.16773	3.24257	-1.82162	-3.5055	-2.70438	-3.11101	-0.138759	-1.29058	0.890554	0.582946	-0.66719	1.49233	1.38679	-0.0894643	-0.591269	0.935898	-2.15125	0.826952	-2.97812	1.37653	-2.77344	1.6624	2.67862	0.951919	0.775178	-0.592782	0.775444	2.7569	0.893551	-0.774144
Euglossini	-4.26947	4.59864	4.68631	2.73457	-2.27564	-3.86357	-2.00233	-3.11769	0.868229	-0.978426	0.302907	0.828254	0.605848	1.72831	2.07121	0.120239	0.000751236	1.29668	-2.49212	0.337984	-2.44648	1.85917	-2.17152	1.29989	2.20356	2.54982	0.738166	0.113524	1.73411	1.87017	0.355575	-0.913928
Euglossini	-4.41291	4.1635	4.4121	3.28269	-1.77638	-3.24942	-2.29396	-3.04458	0.829941	-0.908006	0.916435	1.14068	-0.664462	1.41379	1.2826	-0.658429	-1.01422	0.881323	-2.72878	0.381707	-2.12637	1.83972	-2.89114	2.0487	2.63072	1.92117	0.56511	-0.528938	2.2256	2.14133	0.787915	-0.299632
Euglossini	-3.85013	3.81348	4.55374	3.41006	-2.65657	-3.88367	-2.12952	-3.43286	1.62667	-0.814429	0.273413	0.311468	-0.737289	2.58074	2.08419	0.18169	-0.193997	0.666372	-2.55015	0.739447	-2.11617	2.93277	-1.10317	1.12093	2.44905	1.70529	1.08689	-0.030373	1.68308	1.84819	0.235211	-0.5104
Euglossini	-3.72154	2.9553	4.94064	2.76103	-2.49879	-3.0622	-3.06382	-3.12258	2.15855	0.0869643	-0.0237698	-0.475366	-1.8534	1.94013	0.524033	0.0469224	-1.10218	0.945949	-2.02083	0.277066	-2.62989	2.72579	-2.06319	2.35833	2.03737	2.52283	1.17192	-0.221714	2.01237	2.57385	0.0410639	-0.758213
Euglossini	-3.26551	3.10615	4.43287	0.938749	0.344234	-0.565395	-3.9236	-3.20277	2.79157	-2.57542	2.59115	1.73432	0.1374	-0.0945293	2.71084	-0.0371132	-1.86974	-0.414783	1.00727	-1.06825	-1.52186	1.58072	-1.68902	-1.40932	-1.69312	-1.16527	0.900156	0.353294	0.906744	-0.243081	0.00983703	1.61013
Euglossini	-3.25662	3.35141	4.32384	1.33179	0.539474	-1.10723	-3.2736	-2.75361	2.24664	-1.97501	1.82867	1.9555	1.22954	-0.29764	2.52418	-1.21039	-1.73064	-0.781175	-0.197946	-1.14691	-1.63816	1.66185	-1.55173	-2.21442	-2.27867	-1.24259	0.141585	1.45508	1.27951	-0.908147	-1.13301	1.6823
Euglossini	-3.34314	3.51941	4.1219	0.51715	0.300213	-1.11131	-3.07301	-3.3249	2.2769	-2.72668	2.67774	1.67401	0.476796	-0.214162	2.5871	0.288651	-2.37274	-0.49513	-0.054621	-0.997851	-1.6379	0.950937	-1.40322	-2.35259	-1.8939	-0.500803	0.680678	0.771827	0.954598	-0.764679	-0.539622	1.16146
Euglossini	-4.05705	3.12669	4.13818	-0.194773	0.271734	-0.959382	-2.86881	-2.2436	2.47651	-1.85202	2.49052	1.41486	0.103169	-0.558578	3.21425	-0.577783	-1.90284	-1.23838	-0.0387302	-1.38037	-1.15158	1.22035	-1.36572	-2.10637	-1.19882	-0.495991	1.14829	0.154014	0.604499	-0.277913	0.181245	1.03496
Euglossini	-5.75813	5.68135	5.39691	1.16418	-2.57304	-2.41048	-2.37587	-0.321473	2.96459	-2.38937	0.809037	-0.780536	-0.890993	1.15199	0.883498	0.889936	-1.98706	1.91748	-0.774581	-1.97768	-2.22735	-0.678638	0.340601	-2.31291	-0.108805	-1.45052	-1.42724	1.88166	-0.976888	-0.928364	-0.34081	-0.960429
Euglossini	-5.56183	5.05569	5.35463	1.59149	-1.93628	-2.0657	-2.72798	-0.532177	2.66484	-1.89659	1.27611	-0.874506	-1.57644	0.0627545	1.43131	0.380745	-1.52081	2.35436	-0.206237	-1.83708	-2.09594	-0.642178	-0.286665	-1.97194	-0.395299	-1.32773	-1.1195	1.36506	-0.737906	-1.15818	0.143263	0.159587
Euglossini	-5.87141	5.184	5.87016	1.5452	-2.67578	-2.23058	-2.53965	-0.709693	3.78977	-0.996705	1.21632	-1.09083	-1.87664	0.0349074	1.81242	0.523802	-0.894177	2.38	0.733562	-2.19913	-2.42982	-0.446826	-0.585727	-1.74659	-0.969546	-1.55993	-0.813735	1.93917	-1.51098	-1.5917	0.138078	-0.376446
Euglossini	-5.91284	4.68109	5.18278	1.21039	-1.83043	-3.24123	-2.60807	-1.33576	2.78025	-2.11034	1.46639	0.236038	-0.603608	0.630164	0.13193	-0.295028	-1.67707	2.53471	-0.161289	-2.36624	-1.47886	-1.02655	-1.41384	-2.63321	1.15372	-1.61591	-1.02779	0.779943	-1.42751	-0.854899	0.690324	-0.486642
Euglossini	-5.3818	4.91392	5.5239	1.8078	-2.01169	-2.56164	-2.12525	0.877229	2.11477	-1.51366	2.18624	-0.834159	-1.79889	-0.0211382	0.923578	-0.170342	-0.995128	2.22083	-0.65571	-2.38438	-1.8857	-0.840582	-1.0447	-2.89049	-0.0244676	-2.56323	-1.2754	1.35719	-1.17219	-1.31768	-0.185686	0.522686
Euglossini	-3.3757	3.43096	5.84035	-0.0186794	-0.142654	-2.99313	-4.09603	-3.23996	2.94337	-2.27149	1.41785	1.5812	-1.10416	-0.472874	1.03848	-0.181001	0.404504	0.209309	0.564402	-0.931665	-0.506721	0.149483	-0.316007	-0.626429	-0.990303	-0.930262	-0.219625	1.0533	-0.750038	0.200468	0.499206	-0.543486
Euglossini	-4.79965	2.7819	4.45472	1.57384	0.831469	-3.35639	-4.3599	-1.7681	2.7722	-1.43596	1.43481	1.71214	-1.24732	-1.75284	-0.567825	-0.32888	-0.588814	-0.782834	0.1352	-1.06756	-0.445659	1.89591	-0.334402	-0.900003	-0.462425	-0.875181	-0.441807	1.2486	-0.200073	0.391504	-0.500616	-1.08255
Euglossini	-3.36225	3.03531	5.37691	0.0338189	-0.454974	-2.81238	-2.88246	-1.34557	3.60162	-1.3844	1.9225	1.17566	-2.00893	-0.95807	0.734	1.0842	-1.097	-0.7245	-0.32492	-0.534857	-0.663756	1.05458	1.10314	-0.158491	-1.25613	0.276811	0.319499	2.55089	-1.07389	-0.116741	-0.466924	-1.15908
Euglossini	-3.74713	3.31607	4.98725	0.366017	0.800078	-3.26777	-4.36593	-1.59142	2.46427	-2.51016	1.01077	1.60004	-0.900071	-1.40481	1.07851	0.367078	0.651421	-0.968412	-0.293579	0.273565	-0.654729	0.364515	0.679487	-1.30534	-0.722267	-0.282412	-0.717671	1.88731	-0.803503	-0.788014	-0.324758	-0.827131
Euglossini	-3.45798	3.92507	4.90901	1.63329	-0.0572807	-2.79534	-4.14257	-2.07477	1.98579	-2.28745	0.982397	2.07172	-1.62026	-1.19508	0.688374	-0.719245	0.531926	0.443055	-1.28103	0.192925	-0.335106	0.744445	-0.214672	-2.25578	-1.13773	-0.730152	-0.544952	0.246837	-0.887617	0.356689	-0.716241	0.158
Euglossini	-3.5059	3.34427	5.00242	0.0510491	-0.418748	-2.97127	-4.98545	-1.50055	3.02455	-2.69624	1.40873	2.11352	0.0938698	0.0448483	0.943421	2.50659	0.333174	-1.37811	-0.690452	-0.861189	-0.931015	0.884798	0.520012	-1.4024	-1.65907	-0.291945	-1.38926	1.79665	-0.154326	-1.22222	-1.11575	-0.732544
Exomalopsini	3.53585	2.13869	5.88945	-2.79773	2.20111	-3.02401	-3.14928	1.37149	0.294509	1.33071	4.31956	1.03543	0.771907	-1.91198	-0.996648	0.22327	-1.99028	-1.75863	0.988439	-1.23509	-1.10454	1.51561	0.623015	-1.0518	-1.25399	1.48032	1.21074	-0.470247	-0.347582	0.357432	0.762875	0.49352
Exomalopsini	3.01095	2.525	4.38467	-2.72998	2.03182	-4.11264	-3.32497	0.939611	-0.501395	1.05599	3.17496	1.06147	0.148155	-2.48045	-0.570962	-0.756421	-1.10676	-1.25251	-0.0370766	-0.808415	-0.817888	2.08394	0.38371	-1.84493	-1.78533	1.53563	2.28334	-1.71353	-0.292094	-0.344386	-0.241412	1.35586
Exomalopsini	3.76414	4.60266	6.0275	-2.57585	2.6173	-4.08208	-3.34702	1.85261	-0.922529	0.983492	3.7792	0.760746	1.26664	-1.21522	-0.451734	-0.661019	-1.29308	0.550942	-0.92523	0.701714	-1.12884	1.80233	0.981779	-2.10906	-2.07266	1.45568	2.10733	-1.97834	0.457291	-1.46157	0.340808	1.38375
Exomalopsini	3.85563	3.33684	6.0222	-3.10713	2.01757	-2.66928	-4.80472	1.94427	-0.347977	-0.550992	2.81782	1.90365	0.94427	-1.68504	0.533047	0.140097	-1.44836	-1.86158	-1.09059	0.022739	-1.06454	1.07991	0.439476	-1.57224	-1.83403	2.53807	0.896798	-1.26992	-0.0127079	-0.360603	-0.207067	-0.154369
Exomalopsini	3.81261	4.5551	4.53877	-2.92506	2.90757	-3.86558	-3.41877	0.644126	-0.118053	0.479377	3.69702	1.80183	-0.472245	-1.38179	-0.214996	-0.95698	-0.548479	-0.188964	0.178473	-0.351864	-0.817331	1.35908	0.535817	-1.58265	-0.215877	1.60859	-0.92773	0.143143	0.706425	-0.928568	0.925125	0.968617
Isepeolini	1.5295	-1.9864	3.39499	-1.59218	-2.12854	3.31371	-3.76921	-0.530537	0.596819	6.20391	-1.70335	-2.06229	2.0558	1.74493	1.25204	7.32419	2.91187	-5.04631	-0.461708	-0.00724943	-0.610915	0.924057	-1.43537	-1.49972	-2.42632	0.590002	-2.75435	-0.776818	0.566134	-0.496765	-0.815349	0.240178
Melectini	-2.10311	-5.13443	2.58766	-1.05914	3.06549	-2.76892	5.28136	1.8346	2.02795	3.45467	-0.891862	3.79967	1.68722	3.35962	-0.219146	1.45726	2.11876	0.979599	-1.31305	1.18329	-0.0643409	0.959223	1.38832	0.0219097	-2.70505	-0.228611	-2.26261	1.0121	0.416935	-1.77954	-1.08707	-1.37535
Melectini	-3.4317	-5.11968	2.82992	-0.701597	3.44619	-1.13465	3.4273	1.81845	0.071492	2.4092	-2.17475	5.50135	3.22986	2.0417	0.568925	-1.8185	-1.39761	2.69509	-0.739265	1.18288	1.1048	1.58891	0.797816	0.745949	0.561805	0.527255	-0.695782	0.997071	-1.28986	-0.416679	0.735477	-0.953333
Melectini	-1.77192	-4.63217	0.712477	-1.30371	2.68567	-1.68225	1.62892	1.64691	0.709762	3.14407	-1.40133	5.65719	1.69858	1.93701	0.436945	1.488	-1.93167	2.90433	-0.311605	0.504087	0.999042	1.79676	0.242717	-0.022762	1.40968	-1.12142	-2.09868	-0.191371	-0.0446552	0.222091	0.637469	-1.4389
Melectini	-3.35675	-5.39283	1.92078	-1.69956	3.78732	-1.50001	1.35516	0.407069	0.349365	2.8096	-2.06655	5.51785	1.47913	1.571	0.774619	0.211312	-1.22876	3.0995	-1.25642	1.38945	1.13084	0.977108	1.24773	1.53237	0.306381	-0.885282	-1.34861	1.79646	-0.980221	0.323964	-0.46884	-0.457209
Melectini	-1.97242	-5.63789	0.270181	-2.73782	3.80264	-1.87081	2.17948	2.63366	0.675222	3.18414	-1.28388	5.14833	1.2303	1.0853	1.03757	-2.16731	-2.23228	3.40432	-1.9812	1.07125	0.980491	1.38675	-0.0681088	1.74916	-0.164933	-0.354621	-1.5241	0.668172	-0.6506	-0.514557	0.0238178	-0.501055
Melectini	-1.66451	-4.6467	1.70415	-0.825929	4.90542	-2.80978	4.97424	2.18793	0.935853	3.23711	1.1729	4.08356	1.03697	4.27837	0.222767	-0.334335	-2.74064	1.89723	0.310915	-0.292662	0.0472053	1.54495	1.08433	-0.303267	-0.924734	-1.85905	0.714807	-1.44445	-0.579272	-1.68789	0.297981	-0.70106
Melectini	-0.98783	-5.64654	2.14429	-2.52079	3.1529	-3.43279	2.21588	0.613261	-0.181875	4.06618	0.431413	4.20204	3.17408	3.50713	0.247821	-0.103659	0.190084	1.01036	-0.189	-1.90433	-0.881342	0.0186427	3.43201	-0.804651	0.213916	-1.42208	0.322932	-0.213667	0.102918	-1.56157	-0.513012	-0.636818
Melectini	-1.66779	-5.39528	1.87513	0.0474144	3.50345	-1.99046	3.61116	0.361584	0.945958	3.64767	0.158595	4.96254	2.07432	4.54242	2.18381	0.0782124	-1.8149	-0.855536	0.105955	-0.725564	0.11601	1.51794	4.75513	-0.635713	-0.722784	-1.51098	1.10608	0.829375	-1.56658	-2.05049	0.514062	-1.23496
Melectini	-1.72842	-5.88273	2.30544	-1.27074	3.50418	-1.78606	3.51114	0.662806	1.36047	3.16702	0.382288	3.33457	3.07145	4.15337	1.0392	-0.311543	-0.458441	0.371523	-0.463722	-0.53269	-0.197337	1.66638	3.50787	-0.0149579	-0.472439	-1.53945	0.182805	0.27032	-0.450135	-0.221848	-0.0433527	-1.37247
Melectini	-1.68646	-5.40131	2.5029	-2.91336	3.31837	-5.17121	2.92159	1.66129	-0.287815	4.57503	0.244714	3.34998	3.26034	3.33809	0.908214	-0.764633	-0.121628	0.712254	-1.00419	-0.817448	-1.40594	1.24187	2.33916	0.833054	0.252123	-2.78521	1.02584	-0.298931	-0.324967	-1.7678	1.17227	-0.733478
Melectini	-2.8082	-4.95633	1.53706	-1.46895	5.14437	-4.40537	5.22891	-0.852189	2.71484	1.97846	0.176184	1.38103	1.78683	2.43488	0.0337068	-1.64804	-0.868548	1.8067	-1.76765	-0.492714	0.290545	-1.72846	-1.40003	-1.22066	-1.25869	0.0765497	0.710476	-1.57503	-0.664137	-0.693988	1.70086	0.662867
Melectini	-1.698	-3.13791	1.804	-1.63594	5.32384	-3.56526	4.60071	-0.348048	2.73991	1.29607	0.765534	0.71252	0.563092	2.65329	1.78566	-1.24548	1.57362	1.93531	-0.176395	1.15998	0.372336	-1.71019	-1.25614	-0.211569	-1.33589	-0.713794	-0.043386	0.176267	-1.04153	0.530464	1.14758	-0.48493
Melectini	-2.06208	-4.18105	0.873794	-1.31577	5.10867	-3.8784	4.57672	-0.604194	2.96337	2.51918	-0.251599	1.2629	-0.0285464	3.1261	1.37284	-1.76387	1.56389	1.20384	-1.58839	0.850088	-0.391861	-1.50686	-0.664843	-0.442903	-1.73942	0.048929	0.173877	0.607783	-0.84308	-0.775124	0.800061	0.688825
Melectini	-1.11152	-3.5413	0.724484	-1.02602	5.57487	-3.33599	5.3736	0.768891	2.72568	2.47618	-0.0467365	1.82209	-0.286623	2.36733	0.726438	-1.72553	1.21469	1.0252	-1.49688	0.552522	0.0509152	-1.72748	-1.20177	-0.0631573	-1.52756	-0.60555	-0.0366757	0.110305	-0.955344	0.101619	-0.22493	0.125263
Melectini	-1.38996	-4.00589	3.11233	-3.4232	6.15931	-4.44139	2.89109	0.391854	1.81646	1.19262	0.361456	1.98766	2.39373	0.803331	0.734846	-0.331235	-0.786523	0.595843	0.00263891	1.58563	-0.119758	-1.27019	-0.689499	-1.08972	-1.70566	1.69345	0.0226274	-0.136826	-1.40979	1.08429	1.5379	-0.702364
Melectini	-1.02219	-3.39613	3.84689	-4.68646	5.12317	-3.92945	3.00517	2.85011	-1.03059	1.04722	-2.23892	1.89601	-0.899928	2.91734	2.5783	-0.652576	0.763553	-1.12098	-0.220759	-2.22424	-1.03286	0.616293	-1.68511	0.849988	0.435115	0.270314	-1.18431	-0.659963	-0.23077	0.793269	-1.75694	2.25549
Melectini	-1.10342	-3.74986	4.55335	-4.15337	3.87467	-4.05891	3.66176	1.84244	-0.687366	1.18822	-2.18773	2.28846	0.53639	2.9643	1.69167	-0.43733	-1.25984	-1.37333	0.380608	-3.53863	-1.35662	1.54456	-1.12047	-0.217178	0.151503	0.131447	-0.504699	-0.470538	0.424578	1.21947	-1.37024	0.674773
Melectini	-1.52527	-3.82515	5.23041	-3.57137	4.4519	-4.14905	3.16166	1.96271	-0.618053	2.41002	-1.78875	2.2133	-0.323016	2.26819	3.15883	-0.117457	-0.854428	-0.814591	0.724245	-2.67531	-1.94285	0.600398	-0.807392	0.610971	-1.31783	-0.234516	0.0395472	-1.18238	0.0382298	0.478292	-0.919617	1.99319
Melectini	-1.22983	-3.16598	3.90259	-3.60013	4.92546	-3.73292	2.95308	1.0986	-1.16528	2.04418	-1.43664	3.29121	1.5913	4.23576	1.16615	0.198096	-1.5231	-1.87236	-0.0648937	-3.79512	-1.29229	2.04934	-0.588701	-0.777587	-0.586498	-0.133544	-1.19747	-0.250794	0.0542574	1.10143	-1.26331	2.02839
Melectini	-1.2614	-4.459	4.73452	-3.60109	3.89894	-3.67344	3.18594	1.03779	-1.3284	1.38993	-1.87399	1.82263	-0.237089	3.10981	2.47777	0.0151409	-0.424598	0.0607613	0.347492	-3.32745	-2.13366	0.792789	-1.03629	0.334126	-0.411007	-0.298234	-0.474712	-0.361959	-0.61456	1.05693	-0.787415	1.50696
Osirini	1.42257	-1.92647	4.13591	-1.80638	2.48024	2.58228	-0.484961	1.05062	1.29743	0.668773	-2.26263	-0.782466	0.750031	0.665923	0.513155	3.10722	2.33025	1.3649	1.27954	2.27869	0.856386	-2.18475	-0.265803	-2.14469	-0.669312	0.57205	-0.448267	0.236753	-0.054627	-0.209284	0.0436618	1.11944
Osirini	1.12755	-1.84152	4.75118	-2.4169	2.83043	2.71722	0.0172901	1.76193	-0.074063	0.438771	-0.454457	-0.955272	1.15526	-0.153391	1.13873	2.41444	1.84313	1.19117	1.27935	2.52534	0.35113	-0.649123	-1.58377	-2.07573	0.28805	-0.556059	0.657276	-0.0508421	0.0967723	-0.764214	0.580815	0.996395
Osirini	1.13464	-2.3973	4.5089	-1.32813	2.20082	1.72349	0.212115	2.08392	-0.0716112	1.91583	-1.15939	-1.08264	1.07714	-0.338154	1.00222	2.74187	1.24215	0.251723	0.897584	1.63009	0.983772	0.015142	-1.16207	-1.65343	-0.355985	-1.07957	0.645981	0.0509308	-0.196179	-0.532137	-0.983348	0.799108
Osirini	1.2977	-0.468082	5.01334	-1.62132	3.07449	2.13148	-0.579905	1.44428	0.563539	1.66345	-0.672862	0.191189	0.553514	-0.448544	1.04523	3.25334	1.70038	0.949278	0.93721	3.44169	0.591021	-1.37261	0.00580383	-2.27868	-0.762632	-0.31087	0.523953	-0.0996885	0.0411705	-0.837807	0.104237	0.86623
Osirini	1.3832	-1.89126	5.18309	-1.39309	2.2422	2.32401	-0.838864	1.62624	1.66369	2.75302	-2.04515	-0.841488	1.4803	-0.908945	1.20822	2.97642	2.14931	-0.719307	2.27505	3.09921	-0.703008	-1.18849	0.0193833	-2.22443	0.622891	-0.0480872	0.158599	0.7191	-0.310569	0.143329	0.495198	0.11239
Osirini	-0.419219	-0.970906	1.71211	-2.22945	1.48255	-2.03818	-1.76525	-0.0899108	1.48381	-3.47465	-1.81511	-2.36956	2.49926	-2.68647	1.79104	3.46871	-0.460309	-2.03843	-0.178008	0.343149	-2.44685	0.00434988	-1.59448	3.06885	-3.6555	3.12991	0.559416	-2.69236	-1.77583	1.95605	1.21747	-1.68452
Osirini	-1.03749	-1.08291	4.85692	0.960544	3.16608	3.86554	-1.66776	1.21515	-1.6755	2.79275	-4.10214	-1.1096	-2.39402	-1.04277	2.89887	3.78889	3.86349	-3.37977	0.847328	3.05998	-0.288843	2.93232	-1.60874	-0.150072	-3.28191	5.17257	0.535575	-0.0156423	-4.08425	0.19863	-0.268601	2.13018
Protepeolini	-4.60349	0.295585	1.2983	2.66704	1.23862	2.141	-2.03199	-1.48757	-0.770404	2.44465	-3.22824	-2.26741	4.31504	0.127366	4.22461	4.70368	-2.68332	-3.57846	-2.14287	-1.8503	0.751089	2.87999	-0.738744	-4.49781	2.64024	1.75646	0.0300054	-0.165903	-0.0265234	-3.8832	1.75185	-3.74522
Protepeolini	-5.72062	-4.18624	6.27279	-1.52266	1.92046	0.807965	-0.929877	-0.0434841	2.10681	1.33931	-1.35276	-1.89299	1.78256	-4.19839	4.21042	1.83153	-2.02241	-3.65137	-4.27204	0.756009	3.51359	-1.40148	-0.624533	-0.0784714	0.960635	-3.69954	0.119496	-1.39515	2.96029	1.57023	-3.69102	2.91125
Tapinotaspidini	-2.53225	2.6087	2.21368	-1.79656	3.61186	-3.39362	-1.98212	0.445682	1.32465	3.69646	0.607424	-1.86725	2.83706	-0.0175587	0.174793	0.461587	3.10101	-1.03315	1.89271	4.36385	1.02844	-1.07113	1.9037	-0.340775	1.35347	2.14044	-0.364826	-2.89974	3.05849	1.10083	-0.420904	0.00756286
Tapinotaspidini	2.13397	3.87708	0.580582	-0.0439392	1.32633	-1.77218	-2.24735	2.5161	0.415819	0.398199	0.920391	0.0789495	-2.1664	0.668369	0.615344	0.473716	2.07233	-0.273544	-1.8868	2.33564	0.852466	0.566241	0.869488	-0.0704266	-0.192439	0.0272756	-0.457318	-0.835288	-0.179644	0.0150259	0.563524	0.0113824
Tapinotaspidini	1.16904	5.10699	2.34805	-0.391347	2.21876	-2.02914	0.696486	2.67305	2.38448	1.80481	1.67628	-1.35379	-0.486104	0.198691	2.0823	0.527362	2.44209	-1.3627	-1.28337	3.31343	-0.685458	2.62837	-1.85841	1.9093	-0.818595	0.457534	-0.120196	-0.620081	0.992017	0.185613	1.1652	-0.674581
Tapinotaspidini	1.63882	3.62556	1.9284	1.33373	1.61727	-2.18448	-0.487782	1.14926	1.64702	1.58579	3.14028	-2.50058	-0.823874	0.775775	1.85506	0.395064	2.82382	-0.924641	-0.0111885	2.12736	-1.08995	2.69389	-2.11448	1.91612	-0.734429	-0.644421	1.06338	-1.32073	-0.807292	-0.162026	1.4304	0.0347493
Tapinotaspidini	1.03032	3.33735	2.0448	-0.315865	2.08244	-2.37119	-0.444157	1.23511	1.92422	1.14227	3.05509	-2.2025	0.116137	-0.175292	2.35315	0.283908	2.57674	-2.18498	-0.2765	1.94994	-0.312904	3.58961	-2.24029	0.826605	0.370092	-0.485124	1.35643	-1.48189	-0.244515	-0.557438	1.4821	0.302546
Tapinotaspidini	0.98919	3.48948	2.30474	0.518181	2.20989	-2.97879	-0.130602	2.11164	1.52263	1.00591	3.19437	-1.88271	0.783235	0.59229	1.77605	1.15393	2.44304	-1.44689	-0.748279	2.84683	-0.613539	2.86012	-1.82204	1.64585	-0.39831	-0.856151	1.51908	0.12417	0.527659	-0.478885	0.871442	-0.0035978
Tapinotaspidini	1.67894	3.60521	1.47072	1.24125	2.16276	-1.97703	0.267633	1.43909	0.700084	1.90223	4.17958	-2.17334	-0.83636	0.717172	2.35566	0.950589	3.50343	-1.62303	-0.0884944	2.69898	-0.895727	1.9918	-2.02021	2.50511	-0.208791	-0.866093	0.745785	-0.257102	-0.310713	-0.0817763	0.817571	0.189626
Tapinotaspidini	1.31175	2.95589	1.54922	1.06562	2.296	-3.04219	1.03449	1.78285	1.20918	1.98145	3.00585	-1.99797	0.651577	0.572115	2.89165	0.0551534	2.69291	-2.19559	-0.618079	2.58512	0.439613	2.81665	-2.04674	1.69032	-0.384216	-1.04736	0.992768	0.182792	0.314194	-0.31235	0.627395	-0.268613
Tapinotaspidini	0.936043	5.17711	2.7836	-1.42526	0.375349	-1.54943	0.524674	1.43479	-0.0141164	1.61852	1.63927	-0.196396	-0.160171	1.05513	-1.04433	1.86138	2.58442	-0.727483	-0.653358	0.683899	-0.433139	1.04233	-0.861104	-0.71565	2.69608	-0.396731	1.62022	-1.20467	1.7625	0.0824357	-0.268463	0.264541
Tetrapediini	-1.92092	-1.91747	0.176442	4.16119	1.3509	-7.38546	-5.289	0.329901	0.474161	3.66939	0.46368	4.98754	-0.377836	-2.22026	-0.353861	1.00384	2.1922	0.270097	-2.6903	0.857161	-2.43979	-1.82101	-3.12761	-1.3602	-0.599817	2.73226	-0.508906	-1.42009	-2.07138	0.590685	-0.459837	-1.04744
Tetrapediini	-4.02692	1.86357	-2.97237	-0.6273	1.36078	-5.95159	-2.32368	-0.0922122	0.598714	0.754736	1.0355	0.964919	-0.394829	-0.962363	0.423518	2.25885	-0.394346	1.26875	-3.04491	0.759109	1.27099	-1.48681	-1.48389	3.91586	-0.550769	-0.984426	0.958256	-0.308629	-0.957292	-0.248535	-1.94975	-0.605765
Tetrapediini	-4.20406	2.41266	-3.32297	-0.743288	2.25572	-5.72995	-2.88708	-0.048737	-0.845803	2.37602	-0.817853	-0.952178	0.473424	-1.48909	1.11045	0.309705	-0.0521124	-0.176825	-1.89249	-0.60585	0.105215	-0.158367	-1.46261	3.35374	-1.23714	-2.38303	-0.867873	-0.50458	0.814783	0.313423	0.579809	0.824068
Tetrapediini	-3.72075	1.03849	-4.41021	-0.468716	2.16717	-3.9848	-3.06924	1.38708	-0.783814	1.79361	-0.203094	-0.214456	0.18465	-1.08973	1.16092	1.51689	-0.127721	0.36033	-1.77169	0.0689435	-0.844039	-1.4286	-3.25226	4.34379	-0.568016	-2.85922	-1.40252	0.478531	0.536028	-1.06867	0.152812	0.568415
Tetrapediini	-4.29804	1.58178	-5.11239	-0.658748	2.42852	-3.50277	-2.92359	-1.0644	0.262049	1.22897	0.257978	-1.40117	1.04284	-0.63607	1.11793	0.568607	0.74406	0.410172	-0.78445	-0.769548	-0.611522	-0.986878	-2.24393	4.22029	-0.984287	-1.90722	-1.70008	-0.377082	0.465795	-0.455386	0.139009	0.537334
Tetrapediini	-4.2872	2.95051	-4.17562	-0.681334	2.2431	-4.49146	-3.08317	1.39627	-0.831838	1.86809	0.430167	-0.298404	0.0259624	-1.31644	0.30252	1.99656	0.921966	0.953405	-1.95826	-0.123831	-0.463343	-1.05976	-2.1823	3.5278	-1.47282	-1.76325	-1.98044	-0.754468	0.845233	-0.550131	-0.776888	0.695836
Tetrapediini	-4.86873	1.33754	-5.06563	-0.0654929	1.92478	-4.20013	-2.14345	0.749894	-0.625575	1.45444	-1.32056	-0.971563	0.0907034	-0.771853	1.21819	1.28117	0.0973919	0.390065	-1.81285	-0.225233	-1.22316	-0.0285024	-2.48251	3.63133	-1.91455	-2.85332	-1.06405	-0.202118	1.27364	-0.753935	0.239705	0.507736
Brachynomadini	-1.56699	-2.63623	-0.104116	-2.65491	5.44385	-2.71467	1.66893	1.09548	0.554996	-0.633692	-2.66322	2.30975	-2.64682	-2.4112	-2.84617	2.64809	-1.55308	0.496058	0.22244	2.26251	-1.73063	1.35511	-2.48274	-1.4405	-0.61524	4.93283	-0.46598	2.88618	-0.407627	2.9707	-0.358183	-0.0031353
Brachynomadini	-2.49088	0.381641	-1.5822	-1.8565	5.18336	-0.692244	0.561221	0.923384	2.92638	0.916866	-3.21176	3.45894	-4.09817	-2.20776	1.12689	4.066	0.269669	-0.454774	0.900047	2.95699	-2.10543	-2.0336	-1.94564	1.74799	-3.35791	3.59933	3.18644	2.11277	1.49876	0.537652	-1.04029	-0.56432
Epeolini	0.424968	0.173558	0.411819	-3.02562	5.96091	-0.215386	3.81489	3.52739	-2.70978	-0.971852	2.35648	3.28654	-1.11673	2.42372	-2.20995	-1.0047	0.586246	-1.30416	-0.465142	0.0843663	0.86638	0.647957	1.85527	-0.565447	0.393704	0.944659	-0.529771	-1.04314	1.69929	-0.0995552	-0.262988	0.154459
Epeolini	-1.56538	-1.65921	-0.207196	0.19928	6.68842	-1.23317	2.75184	3.4268	-2.23709	-0.817057	-1.07446	2.13143	1.29679	2.49228	-2.42102	-0.407106	0.122387	-0.410969	0.635161	1.54886	-0.0818284	1.07474	2.4932	-0.567762	-1.51505	1.56035	-0.997092	-1.09033	0.353462	-0.848199	-0.604761	0.432603
Epeolini	-0.971286	-2.69321	0.821472	-0.317795	7.04312	0.447029	3.24327	2.86676	-1.18762	-1.97705	0.263903	0.124143	0.816469	2.47224	-1.30279	1.21987	1.30752	0.0547873	1.82416	2.4283	0.292667	2.16532	2.99418	-0.130718	-1.74189	1.15257	-0.280507	-0.151112	-0.0505986	0.585266	-0.606715	-0.406217
Epeolini	-1.4983	-0.449148	0.0559102	0.450978	7.77854	-2.42296	3.73207	3.65248	-2.78426	-0.158227	-0.713088	1.6384	-0.174885	1.74455	-2.69971	-0.0386823	-0.215563	0.861668	2.51198	1.32293	1.25544	2.75754	1.49385	-1.18061	-0.528006	0.540495	-0.16226	-0.822246	0.237155	0.00696753	-0.706621	-0.55796
Epeolini	-0.93314	-0.614833	0.0616599	-0.733056	7.05565	-1.92037	2.57253	4.48661	-3.06099	-2.54547	-2.24921	3.41919	-0.00834766	1.81807	-2.2858	-1.09335	0.280499	-1.15741	-0.165681	1.58968	0.346081	1.68314	1.767	-1.38979	-0.989593	1.0778	-0.319334	-0.565894	1.3607	-1.68495	-1.26672	0.327569
Epeolini	-1.24222	-1.13119	0.276275	-0.0804172	8.38767	-0.164615	2.83302	4.78558	-2.59123	-2.73178	-0.150323	3.07185	-0.24615	1.07862	-2.20118	0.237421	-1.78468	-0.387815	-0.354866	1.89784	0.946876	2.44398	0.824337	0.525911	-2.07674	0.580584	1.30073	0.145971	-0.467493	-1.72513	-1.56171	0.627955
Epeolini	-1.6846	-2.71162	2.20302	0.00303709	1.65182	-0.646905	6.03633	3.20858	1.67136	-1.76954	-0.953307	1.33851	-0.640294	0.321502	0.817758	-2.97178	0.631978	0.0175876	-1.86582	-0.419875	1.6423	-0.29772	2.40867	-1.61767	-0.320275	-0.666194	-2.62097	2.07303	2.19994	-2.16572	-0.76226	-0.632266
Epeolini	0.834309	-1.38278	1.22953	-2.96122	5.83129	1.20768	3.21258	3.59733	-0.175124	-1.05263	-1.1953	3.17638	1.05406	2.35207	-0.573779	-0.935408	1.10121	-1.04887	-0.741431	1.8893	-0.499168	0.226942	0.597727	2.08386	-0.345619	0.00390231	-0.227593	0.629287	-0.126715	0.804251	1.06553	-0.489438
Epeolini	0.85924	1.13722	1.35581	0.282674	6.17843	-2.02463	1.30639	0.899385	0.778446	-1.01027	1.06695	1.72102	-0.653353	3.21346	-1.15084	1.53962	-0.703434	1.39388	-1.27559	0.0300951	-0.819616	1.43932	-0.288379	-1.29607	-0.0804467	-0.632411	0.235503	-0.411755	0.239547	-0.224897	0.875634	0.69001
Nomadini	-0.600685	-3.35512	0.0587701	-2.27166	4.97216	-1.06707	2.16599	4.87597	-2.30347	-3.32042	-1.22316	-1.84984	-2.61908	-0.809057	-1.75146	0.970353	0.0672712	-1.82407	1.1693	-1.99059	-1.44169	-0.0970535	-0.299923	-0.01337	-1.15653	0.96727	-0.445366	0.573315	-0.443663	-1.5488	0.0695745	-0.812459
Nomadini	-0.222883	-2.3066	1.11252	-2.99938	4.29161	-1.18978	1.77997	5.12702	-2.14755	-2.64312	-2.40488	-1.59752	-2.20011	0.0911666	-1.48944	0.657655	0.0834777	-1.87217	1.52376	-0.994091	-1.42669	0.60569	0.954993	-0.307472	-1.22226	-0.0741413	0.739079	0.951863	-0.417418	-1.20184	-0.481482	-0.504262
Nomadini	-0.266182	-4.75396	0.696153	-3.05	5.86254	-0.180052	1.89477	4.48169	-2.11895	-2.90808	-0.481195	-2.46649	-3.04787	-1.62653	-0.237816	1.56929	-0.0191016	-1.92363	0.994487	0.295923	-1.38459	-1.20659	0.307269	0.0632245	-0.706635	1.01003	0.150432	1.03245	-1.79697	-0.219718	0.74483	0.157832
Nomadini	-1.43971	-3.92118	0.833322	-3.53095	4.93614	-1.7438	2.00888	3.20863	-1.96153	-3.22684	-0.838156	-2.71644	-2.31681	-1.36127	-1.54392	1.09115	0.197712	-1.50528	1.43671	-0.702122	-0.454002	-0.545709	0.137321	-0.80323	0.840927	0.870989	0.38109	1.20042	-1.32505	-0.676228	-0.172555	-0.0527591
Nomadini	-1.50758	-3.44622	-0.552765	-3.1037	6.09405	-1.47004	2.22184	5.26907	-3.32028	-3.34666	-1.51108	-1.79887	-3.30786	-1.75541	-0.607861	1.29543	0.278748	-2.03911	0.0366803	0.163185	-0.549043	-0.665008	-0.627747	-1.05097	-1.31313	1.26605	-0.0515744	0.136376	-0.352738	-1.11578	0.288816	-0.266183
Nomadini	-1.25533	-3.89327	-1.43419	-2.67346	4.67486	-1.27272	3.44363	4.00409	-1.36539	-3.40995	-1.02166	-2.40704	-2.45949	-0.441608	-0.642968	0.121489	-0.924707	-3.6448	-0.418621	-1.87142	-1.12365	-0.140808	-0.513423	0.0631661	0.152509	-1.44786	0.31628	1.45987	-0.927939	-1.30955	1.24955	0.614489
Nomadini	-1.5506	-2.68261	-1.73782	-2.62859	5.19387	-0.904528	2.19209	5.24248	-1.75284	-2.9515	-1.9141	-1.51403	-2.44211	-1.22245	-0.542231	0.356165	0.297012	-3.42274	-0.755361	-0.491525	-1.38276	-1.29935	-0.408987	-0.117601	0.0705348	-1.03064	0.474967	1.05436	-0.426236	-1.47627	0.452413	1.5616
Nomadini	-0.910441	-3.70083	-2.10853	-2.70406	4.98609	-1.35422	2.90499	4.26307	-1.5852	-3.88059	-0.692187	-3.25463	-2.84571	-0.469423	-0.631383	0.0342762	-0.100383	-2.18273	-0.290456	-1.16545	-1.88552	-0.690493	-0.296934	-0.0470206	-0.527109	-0.906272	0.0202268	-0.481714	-1.04323	-0.439012	1.26697	1.23349
Nomadini	-2.60946	-2.66377	-1.74661	-2.4666	5.3377	-1.36155	2.40219	4.41861	-1.84041	-2.67503	-1.77973	-2.29978	-1.93363	-1.90027	-1.58358	0.107947	0.597898	-2.28582	-0.97796	-1.15342	-0.952453	-0.254223	-0.867888	-0.416659	0.600484	-1.36062	0.625044	-0.345993	0.185525	-0.440641	0.150891	1.8365
Nomadini	-2.5914	-3.43774	-0.86715	-3.055	4.43978	-1.14869	2.25027	3.55012	-2.24984	-2.50618	-1.58656	-1.50846	-2.62104	-1.71806	-1.08812	0.362666	0.478339	-2.78071	-1.26298	-1.53646	-1.3757	-0.688202	-0.656047	0.0287518	0.662848	-2.37619	0.640539	0.495134	-0.36671	-0.992951	1.03676	1.50087
Nomadini	-1.20165	-4.75322	-0.931164	-3.66171	5.17531	0.959426	3.03374	4.28498	-0.780353	-1.97674	-1.67903	-2.30487	-3.40521	-0.537285	0.284028	1.38892	0.463907	-1.14021	0.479821	-0.679678	0.840463	-1.09674	-2.13275	-0.581569	-0.0151644	-0.420875	-0.220507	-0.733005	-0.311359	1.55576	-0.490481	-1.56173
Nomadini	-2.09108	-5.88142	-1.75808	-4.49838	4.94749	3.43878	3.18549	4.65029	0.493677	-1.79326	-0.438575	-3.20677	-2.72553	-1.39501	1.80184	3.81337	2.41228	-1.08668	0.474519	-0.0266578	-0.386325	-0.992703	-2.91859	1.52195	0.125486	0.729766	-0.418315	0.406296	-0.930189	1.81584	0.288223	-1.64224
Nomadini	-1.38083	-5.2969	-0.529795	-1.80105	6.31169	2.43773	2.38684	4.20749	-1.46654	-1.11322	-0.754355	-2.30093	-2.47677	0.138134	0.139497	2.85324	0.782315	-0.791237	1.7593	-0.891462	0.903338	-0.879458	-1.2775	0.467103	0.374917	-0.367832	0.320954	0.158392	-0.260309	1.33813	-1.61211	-1.99185
Nomadini	-1.36265	-4.02877	-1.30925	-3.17991	6.0904	0.197017	2.55658	4.70717	-1.35918	-2.61691	-2.53528	-2.209	-2.03194	0.0586226	1.07862	2.3664	1.56967	-0.571024	0.394834	-0.863457	0.277223	-0.377091	-1.31406	-0.238483	0.630777	-0.194087	0.813668	0.7967	0.617005	-0.486328	-1.3582	-1.33048
Nomadini	-2.08309	-3.92093	-0.842241	-2.41542	7.31723	1.37853	2.37834	5.38342	-0.29617	-1.95406	-1.41985	-3.04963	-1.92376	-0.735546	-0.100473	1.02796	0.430676	-0.254408	1.13408	-1.09008	-0.33151	-0.353271	-2.10195	0.885898	-0.458014	-0.5394	-0.248021	-0.831626	-0.0415982	1.98019	-0.436725	-1.39776
Nomadini	-0.715677	-3.76512	-2.10473	-3.26709	5.54564	-1.0837	3.38178	4.61773	-1.42245	-4.11097	-1.96564	-1.20134	-2.63072	0.232458	0.0436613	1.66553	-1.31745	-0.954911	0.132461	-2.54713	-0.124071	-0.35122	-0.240932	-0.688104	0.584941	-0.891566	-0.754556	0.533209	0.900821	0.0531194	0.300882	-1.42304
Nomadini	-0.767716	-3.34717	-2.26696	-2.49214	6.71686	-0.0740076	3.66283	4.25825	-1.8589	-2.534	-0.90971	-1.34996	-2.66435	0.596332	-0.0708256	1.79286	-0.921145	-0.838251	-0.0548536	-2.85025	-0.194369	-1.20208	-0.672798	0.409923	0.126447	-1.11403	-1.11453	0.145875	0.954418	0.610663	-0.707637	-0.597227
Nomadini	-0.713752	-4.10725	-1.40623	-2.79378	6.13403	0.0935329	3.91795	5.52388	-1.74143	-2.81962	-1.5637	-1.29055	-1.7966	0.180789	0.25648	2.37339	-0.661656	-0.76084	0.364806	-2.87706	-0.581984	-1.53591	-1.78422	1.92587	-0.396686	-0.450954	0.0555547	0.280995	2.00314	0.499025	-0.399861	-1.51046
Nomadini	-0.756695	-2.19461	-2.6067	-2.90656	5.52139	-0.726328	3.2064	5.00517	-1.35591	-2.78804	-1.82206	-0.83291	-2.48519	0.71699	-0.648954	1.45695	-0.618652	-0.914713	-0.133945	-2.58201	-1.63082	-0.982585	0.515209	0.45363	-1.18377	-0.555181	-0.625747	0.654131	0.718111	-0.309836	-1.03177	0.282894
Nomadini	-0.781662	-4.27191	-2.88634	-2.20427	6.07592	-0.677777	3.24795	4.72348	-1.213	-2.6769	-1.37615	-1.38051	-2.66269	-0.0763291	-0.542085	1.12562	-1.3077	-0.44048	0.330221	-2.26177	-0.313213	-0.71133	-1.65796	0.386658	-0.156714	-0.238274	0.0859097	-0.759343	0.8796	0.546344	0.235104	0.128758
Ceratinini	2.59963	-3.27322	-5.17383	5.75095	0.568879	-1.1128	1.61539	0.0465626	0.811083	1.55517	1.78196	-0.0492659	-2.92162	-0.223179	0.44717	-1.33468	-1.4257	1.1491	0.354933	-0.0411857	0.544255	0.488784	-1.1202	-1.75015	-1.20157	-0.324395	0.792604	-0.788291	0.558477	-0.49886	0.00854567	-0.909465
Ceratinini	2.97703	-1.82896	-3.88465	5.23511	0.972535	-0.636967	1.70099	-0.0653712	-0.26013	0.547568	1.75749	0.779718	-2.58115	-0.378321	0.687115	-1.04373	-2.23749	1.25322	0.0148073	0.182693	0.538214	0.596972	-1.56802	-1.59156	-0.863094	0.625322	0.406332	-0.0980752	0.575076	-0.456628	0.0895097	-0.741994
Ceratinini	3.18562	-1.56558	-5.06012	5.95524	0.871822	-0.478622	1.22293	-0.28229	1.43567	2.21507	0.830976	0.88359	-3.11265	-0.119478	0.111095	-1.04047	-1.48543	1.93585	0.357496	-0.112533	0.590317	0.25345	-0.923739	-0.799525	-1.01131	0.986352	0.18127	0.0826475	0.499212	-0.234279	-0.582371	-0.219102
Ceratinini	2.99193	-0.874848	-4.29747	6.25898	1.16204	-1.07353	1.01408	-0.583123	0.172512	1.77993	1.84506	1.26085	-2.33731	-0.203805	0.461671	-0.710591	-0.884526	0.957295	0.244939	0.212928	0.995523	0.584339	-1.27151	-1.3106	-0.305634	0.0201932	0.433237	-0.239418	0.698243	-0.424345	0.23056	-0.233003
Ceratinini	1.99109	-1.54749	-3.83682	6.79985	0.802177	-1.38729	0.681845	-1.04049	1.27677	1.21095	2.01404	0.998014	-2.8687	-0.292634	0.749421	0.281081	-0.360152	1.90274	0.288748	0.700267	-0.13122	0.00195941	-0.930612	-1.2319	-1.68725	-0.125809	0.180441	-1.10503	0.70292	-0.680971	-0.155114	-0.344892
Ceratinini	4.10047	-1.07896	-5.57319	5.18511	1.30304	-2.91463	-0.860085	0.444893	-0.330688	1.90488	1.58469	0.838241	-3.76428	-0.818985	-1.80455	-0.961392	-0.523655	2.84456	0.542959	0.109545	-0.975338	-1.13149	-1.08707	-1.18901	1.17309	-2.14099	-0.220002	-0.37006	0.130936	-1.25573	-0.0489526	-0.168411
Ceratinini	3.40571	-0.388233	-6.7163	6.29714	1.93566	-1.27939	-0.987243	0.687541	-0.384002	1.19508	1.13956	1.35896	-3.94242	-0.89229	-1.7573	-0.833391	-2.02055	2.35168	-1.65233	0.522096	-2.09147	-0.549997	0.107923	-0.216896	-0.363073	-0.666505	-0.157504	-0.285871	-0.527919	-1.85103	0.687116	0.242631
Ceratinini	2.38312	0.371804	-5.28343	6.68096	1.97335	-1.35762	-0.309075	0.572004	-1.30354	2.20212	1.60005	0.650086	-3.67998	-0.93875	-1.27492	-0.496682	-0.383673	4.27196	-0.704395	0.741989	-2.31296	-0.807016	0.485119	-0.74462	-0.892677	-2.20744	-0.987991	-0.832854	0.101248	-0.8327	0.104316	0.208251
Ceratinini	4.04214	-0.409653	-4.29846	6.58758	1.41656	-0.873041	-0.664201	0.659951	-0.96678	1.31917	1.37006	1.50866	-2.9605	-1.16351	-1.23725	-1.32867	-0.138182	2.80196	0.369486	0.385164	-1.37005	-0.53221	-1.02337	-0.224457	-0.722181	-1.25681	-0.284311	0.565445	-0.420282	-1.08966	-0.368391	-0.357198
Ceratinini	3.82663	-1.18649	-5.0237	7.17111	2.0244	-0.913199	0.350575	0.350588	-0.442527	1.16596	1.80743	1.174	-3.84185	-1.08172	-1.77383	-0.98236	-0.557264	2.87488	-0.0142291	-0.0549819	-1.59281	-0.231644	-0.536975	-0.686633	0.0342433	-2.06017	-0.749956	0.000748058	-0.622914	-1.03426	0.394152	-0.405192
Ceratinini	2.35627	0.696563	-0.194485	5.64061	0.884372	-0.593624	-0.527027	-1.11731	-1.53449	-0.294979	1.26942	1.13573	-4.50076	-1.03585	-1.18342	-1.43678	0.516733	2.52197	-0.631191	0.674186	-0.522554	-0.838313	-0.880905	0.0851204	-1.72785	0.0158692	0.22109	-0.0337014	-0.260453	-0.401668	-0.914105	0.759637
Ceratinini	2.32423	0.122398	-1.36884	4.43085	1.45465	-1.43228	-0.0286483	-1.14781	-1.28882	0.871812	2.37199	0.2301	-6.171	-1.82513	-0.998962	-2.21916	1.13604	1.04388	0.298752	1.24711	0.0412298	-1.15723	-0.560701	-0.400038	-0.684366	-0.11434	-0.169604	-0.263467	-0.131245	-1.38306	-0.447201	1.24159
Ceratinini	2.31947	-1.25621	-2.71303	4.81386	2.12756	-1.63448	-0.83636	-0.436181	-1.24689	0.836071	1.76996	0.679473	-6.05542	-2.64896	-0.849495	-1.47317	0.883792	2.25317	0.48904	1.01458	-0.63194	-1.33445	-1.98793	1.05212	-0.548275	0.0861471	-0.731397	-0.740334	0.397191	-1.37937	0.27239	0.900541
Ceratinini	1.12695	0.0923891	-1.41906	6.37308	2.04797	-1.00389	-1.29241	-0.314013	-1.49658	1.06808	1.32916	0.0708469	-4.67059	-1.46682	-1.05877	-1.22845	1.69319	1.9478	-0.495705	-0.322836	-0.228155	-0.645293	-1.44902	0.524017	-1.1395	-0.847739	-1.38954	-0.739107	-0.564136	-0.41876	-0.784497	1.04969
Ceratinini	1.20882	-1.466	-2.11989	6.20962	2.14799	-1.4119	0.408454	-1.86233	-2.52119	0.0171896	1.26852	0.49274	-5.02833	-2.21253	0.217545	-2.11595	0.737351	1.12276	0.3065	1.02961	-0.280284	-0.574831	-0.499057	0.231183	-1.37118	0.481234	0.679133	0.918134	-1.22313	-1.08658	0.664836	1.99258
Ceratinini	0.675283	-1.25386	-4.65704	6.04369	-1.03214	-2.31491	-0.0470929	1.25385	-2.01412	-0.584897	3.07988	2.97878	-4.28976	-0.523399	1.11755	-1.02676	0.622374	0.701708	0.336952	-0.194245	1.69785	-1.29655	-0.273493	-1.13242	-0.739238	1.65084	0.661075	-0.525329	1.3505	0.874631	-0.0429505	-1.06281
Ceratinini	0.242237	-1.01538	-3.17044	6.06562	-0.35798	-1.66782	-0.0339389	0.945028	-1.66472	0.355885	3.42506	3.25164	-4.23595	0.421787	0.186389	-1.17836	1.45681	0.80162	1.11831	0.0348168	1.62198	-1.10289	-0.531534	-1.32463	-0.784479	2.05685	1.04295	-0.955271	0.799516	1.41234	0.0778191	-0.958812
Ceratinini	0.644735	-0.463618	-4.2281	6.10918	-0.895785	-1.44754	0.28722	1.57598	-2.17575	0.404814	3.97031	4.38152	-4.20219	-0.6098	0.955575	-1.31123	0.905881	-0.462766	0.0925502	-0.272406	1.63004	-0.955159	0.687383	-0.710216	0.531246	1.22075	0.251349	-0.144553	0.73504	1.24454	0.414829	-0.456948
Ceratinini	1.36669	-0.963697	-4.02729	5.51357	-0.552573	-2.42678	1.1717	0.758218	-2.55504	0.354702	4.25997	2.82015	-4.47375	-0.145701	1.34758	-2.59421	0.130093	0.63242	0.948661	0.0166962	1.83578	-0.940135	0.360081	-1.2729	-0.596844	1.47825	1.27044	-0.297638	0.762101	1.18983	0.46798	-1.01277
Ceratinini	1.882	-1.38124	-3.42069	6.22547	-0.0406675	-2.64729	0.0896827	1.04901	-1.46067	0.151742	3.86723	4.14767	-5.40569	-1.12805	1.19357	-2.49745	0.683143	0.921229	2.02148	-0.254641	2.01325	-1.628	-0.669685	-0.250099	-0.663034	1.19801	-0.107962	-0.15962	0.906735	0.992035	1.1085	-1.78609
Xylocopini	-8.77232	-8.2856	-1.05529	11.5639	-4.35134	0.689859	-0.319056	5.82548	-0.11251	-0.212659	1.28459	1.90292	2.27137	-0.679003	0.943218	-1.4377	1.23409	-0.490379	-0.12389	-1.91886	0.884204	1.00083	0.844027	1.20977	1.50164	0.97619	1.52222	0.477132	-1.25971	-0.423461	-0.382206	1.08197
Xylocopini	-7.67118	-8.64968	0.104428	10.5072	-4.48509	0.0783079	0.0238397	6.89454	-0.924279	-0.696415	1.62994	1.6965	1.05587	-0.677844	-0.0612055	-1.03186	1.02823	-0.412289	-1.12877	-2.63619	0.817695	-0.38527	0.249514	1.20592	0.464447	0.625928	-0.320478	0.880492	-0.977047	1.19713	-0.45997	-0.613736
Xylocopini	-7.6864	-7.78097	-0.439477	11.2529	-4.40196	-1.08864	0.216303	6.73517	1.11398	0.989169	0.706759	2.55595	1.8029	-0.923301	0.125435	-0.330321	1.5673	-0.441883	-0.250151	-2.17241	1.75482	-0.233771	0.337156	-0.333692	0.264606	1.42233	-0.420444	-0.0409727	-0.126032	0.610384	-0.833471	0.540062
Xylocopini	-7.67606	-8.15798	-0.859372	10.9483	-3.88149	-0.7578	-0.28172	5.64382	-1.01827	-0.197419	2.08482	2.94684	2.15103	-0.41788	0.81766	0.33179	0.757309	-0.539925	-1.27479	-1.28034	0.781447	-0.925384	1.90266	0.467751	0.126151	1.04129	0.305195	-0.18682	-0.693088	0.496081	0.11615	0.324161
Xylocopini	-6.87578	-8.24764	0.467805	9.53461	-4.00353	0.844138	0.331006	5.7672	-0.230077	0.394973	2.5525	3.09888	2.07794	-1.04488	0.466242	-0.106708	2.04157	-1.24576	0.54433	-2.18217	0.664057	0.136112	-0.0492525	0.743278	1.48278	1.28084	0.178904	2.06603	-0.071788	-0.276822	-0.0476029	0.140591
Xylocopini	-7.75106	-8.0949	1.69343	10.7244	-3.25032	0.347424	-0.560563	5.63515	-0.266334	-1.97472	1.26851	-0.205494	-0.922054	-0.42937	0.569449	0.474286	0.85342	-0.109173	-0.99337	0.0237104	0.861284	1.84939	0.0432826	-1.11398	0.173292	-1.71224	-1.22025	-0.431557	-0.459757	-0.296874	1.58359	-0.213183
Xylocopini	-7.89383	-8.42838	1.76398	11.491	-2.72346	1.39659	-0.850123	5.3918	-0.567753	-2.85608	0.197666	-0.0229935	-0.183342	0.232749	0.0874577	0.972702	0.573022	-0.335096	-0.78696	0.461566	0.845313	1.9032	0.859705	-0.569805	0.169893	-1.62025	-0.986298	-0.298788	-0.473338	-0.170522	1.3723	-0.18074
Xylocopini	-7.20572	-8.15412	1.72532	11.3139	-2.95439	-0.126947	-1.37218	6.22579	-1.10677	-2.94291	0.42007	-0.359828	0.243383	0.320287	0.912453	1.74283	1.09412	-0.38995	-0.380252	1.04972	1.70788	1.78379	0.328591	0.0385462	0.143952	-1.41421	-0.664602	-0.731909	-0.564666	-0.343937	1.49869	0.0398635
Xylocopini	-6.74451	-8.26369	1.74209	10.6833	-3.52656	-1.49182	-1.15983	6.24732	-1.19605	-2.57448	0.150692	0.322211	-0.120393	-0.0474762	0.877007	1.79024	0.928065	-0.574107	-0.971145	0.878013	2.19962	0.80471	0.71401	-0.536506	0.629732	-0.567387	-0.758598	-0.827282	-1.18833	0.388276	1.623	-0.483081
Xylocopini	-7.58439	-8.00488	2.15293	10.707	-2.64347	0.300718	-1.38344	4.50385	-0.75194	-2.5664	1.0775	-0.67525	0.167383	0.768324	0.100136	1.00155	0.95143	0.515075	-1.35402	0.415235	0.749021	1.37767	0.58818	-0.218662	-0.306464	-1.59121	-1.5201	-1.21562	-0.807107	0.212477	1.95422	0.0695428
Xylocopini	-7.26434	-9.37541	-0.620598	12.8039	-5.1743	-0.244976	-2.22846	8.86328	0.495914	-1.73548	2.35262	-0.515198	2.14861	-2.04335	-0.633292	0.183396	-0.927985	-0.671674	1.78513	-1.03393	-0.0780347	-0.206268	1.91911	0.745091	-1.3578	1.04674	0.73411	-0.800758	2.5825	-1.44251	-1.18787	0.464466
Xylocopini	-8.29757	-8.48643	1.85422	13.0792	-4.81474	1.42591	-2.3193	8.56234	0.462421	-3.1921	2.61496	0.285089	3.62709	-1.63872	-1.29456	0.779234	-0.366748	0.503463	2.66324	-1.36042	1.31019	-0.167031	0.722615	1.37401	-1.34747	2.58473	0.79912	-0.13781	2.39109	-1.12636	-2.07497	-0.140746
Xylocopini	-8.12821	-8.79056	0.90397	13.1412	-4.83496	0.273905	-2.46085	7.75819	0.258497	-0.968255	3.30129	-0.328766	2.91687	-2.27257	-1.71299	-0.50392	-0.600984	-0.392842	1.84944	-1.45392	-0.050893	-0.646912	1.24783	0.568296	-1.33161	0.912768	0.398963	-0.520925	1.63071	0.272556	-1.20676	0.335873
Xylocopini	-6.61118	-9.26169	-0.467557	11.9027	-5.7542	-0.280911	-1.1866	8.99547	0.5265	-2.77	2.54198	0.0112744	2.00384	-2.04892	0.592397	0.539456	0.489885	-0.766759	1.72454	-0.776365	0.667565	-0.158016	0.980658	-0.09345	-1.35844	1.5719	0.6337	0.751222	3.11815	-1.63818	-1.43758	0.0195023
Xylocopini	-7.2974	-9.81355	-0.569061	11.5129	-4.85949	-0.555103	-2.63708	8.93925	-0.192285	-3.03287	3.29431	-1.28233	2.5532	-1.48976	-0.409324	1.3268	0.794796	-0.98707	1.89103	-1.01522	-0.160449	-0.39856	0.456494	-0.712673	-1.47327	1.61905	-0.0707393	0.33559	3.61321	-0.901673	-1.50125	0.212916
Xylocopini	-9.47648	-9.26305	1.3884	12.0668	-4.19477	-1.89401	-0.980881	5.07357	0.684864	-1.08022	1.54931	1.07659	3.07361	-1.94295	0.665148	0.789067	1.76633	1.94151	0.910722	-1.20928	-0.0162461	0.189168	-1.0619	-0.120664	1.98266	-0.612488	0.688781	0.458081	-0.635303	1.10191	-0.298957	0.596661
Xylocopini	-8.95187	-9.56203	1.89454	11.6394	-4.28785	-2.15367	-0.763002	5.49487	0.309488	-1.72464	1.82348	0.572063	3.18143	-1.56761	1.40868	0.710664	1.65925	1.12123	0.0931678	-0.320803	-0.522036	-0.785049	-0.621383	0.415195	0.845721	-0.406389	0.25308	0.0107976	-1.95649	1.50281	0.922797	0.322345
Xylocopini	-8.36843	-8.71101	1.56118	11.7937	-4.34212	-1.37967	-0.999262	6.17865	-0.237952	-1.64533	1.98308	2.17114	3.3903	-2.20844	1.45923	0.942744	1.32753	0.780971	0.273839	-0.525301	-0.133027	-0.774594	-0.728064	-0.0917306	2.42097	-0.72381	0.300744	0.998713	-1.46788	1.72149	0.0859457	-0.238515
Xylocopini	-8.71629	-8.50425	1.84793	11.3864	-3.65915	-1.58058	-0.452304	5.72866	0.52715	-0.587194	1.85806	1.57691	2.75473	-2.28057	1.76214	1.17977	1.33057	1.06533	0.512789	-0.16319	0.453934	-0.344048	-0.571978	0.26665	1.58893	-0.35729	-0.0635015	1.2647	-0.831042	1.29987	0.450987	-0.351618
Xylocopini	-9.80641	-8.74908	2.67359	12.2709	-4.46548	-1.94325	-0.997061	4.36826	0.401574	-1.06457	1.25876	1.41199	1.48835	-2.46107	1.19358	0.206809	1.51603	1.94197	-0.0605851	-0.666589	-0.406881	-0.606199	-0.00926052	0.0640092	0.826871	-0.807772	1.0081	-0.862316	-1.61799	0.477719	0.467483	-0.0759443
Colletini	3.87975	6.22064	-2.07111	-5.82619	-1.88736	3.58029	-4.49019	3.96768	0.463624	-2.10624	-3.80533	2.17311	-0.425319	-0.608515	1.65648	-1.40863	1.16855	0.82741	0.178993	-1.09384	1.07948	-0.0489691	0.0169963	-0.467762	-0.297307	0.516434	0.374027	-0.865703	-0.706577	-0.621943	-0.145279	-0.175007
Colletini	3.87011	4.89691	-2.49447	-5.55973	-2.16356	3.28533	-4.93695	3.26041	1.42924	-2.24829	-3.5868	1.45166	0.302162	-0.886201	2.13148	-1.41254	-0.182257	0.899998	0.534508	-1.12743	0.0204496	0.576481	0.235382	0.681558	-0.924029	0.559306	0.548102	-1.7659	-2.18101	0.10634	1.20167	0.244958
Colletini	3.70718	4.83874	-2.67127	-4.79523	-2.50114	4.26011	-3.55031	3.70482	0.999979	-1.49004	-2.93663	3.29875	0.0410041	-0.443166	1.61728	-0.619299	1.06252	0.266069	-0.122601	-1.33294	0.484085	0.931137	-0.715695	-0.0310223	-0.533909	0.894807	0.0755202	-0.867146	-0.254044	0.0720744	0.540343	-0.52209
Colletini	3.4675	5.34372	-2.82902	-4.77809	-2.15652	4.23194	-4.33166	5.03864	1.26274	-1.96813	-4.10514	1.93332	0.735256	-0.404303	3.12172	0.312657	-0.109796	0.0681469	-0.563427	-0.0524412	0.54663	0.368249	0.266553	0.0454961	-1.57451	0.589111	-0.236303	-0.870297	-1.41854	-0.190826	0.922109	-1.40175
Colletini	3.39435	5.40778	-2.66349	-5.72608	-3.07921	3.98551	-4.639	3.84999	2.16503	-2.16876	-3.94262	2.82924	0.200641	-0.141336	2.15253	-1.64967	0.295106	1.19274	-0.496166	-1.46847	0.559772	0.715652	0.379414	0.432515	-1.15188	0.434484	0.576432	-0.767308	-1.38405	-0.308125	0.991969	-0.507346
Colletini	1.88347	5.84244	-3.60589	-4.59935	-1.67619	3.67414	-4.27175	2.26611	-0.791799	-1.04721	-5.36197	1.99229	0.741645	-1.13893	2.16542	-1.00879	-0.579237	0.634414	0.295971	-0.505085	0.426959	-0.875988	0.238388	0.435793	-1.2863	-0.00715345	-0.153827	0.605762	0.868964	0.85966	0.416378	1.11762
Colletini	2.9719	6.31147	-2.63187	-4.68203	-2.12357	2.98682	-3.85843	1.73673	-1.35583	-1.09696	-4.86462	2.12912	0.150404	-0.949343	1.74482	-1.75036	-0.146389	0.865839	-0.391133	-1.10142	1.49529	0.711082	0.45422	0.502706	0.0315922	-0.26348	0.508789	0.441221	0.502131	0.177047	0.738235	0.665729
Colletini	2.60755	6.32321	-2.12584	-5.84698	-2.61928	2.19005	-5.06867	2.33264	-1.76374	-0.515959	-4.11069	2.28211	0.378386	-1.57091	1.99128	-1.18738	-0.395305	0.99578	-0.923694	-2.11492	0.739818	-0.428248	-0.116849	-0.292249	0.801391	-0.513732	-0.502805	-1.02424	0.749054	-0.238506	0.467887	-0.106051
Colletini	1.15849	6.81445	-3.16803	-4.60891	-1.1825	3.72676	-3.38447	3.01995	0.0236687	-0.603956	-6.12024	2.82042	1.34929	-1.34736	2.73933	-0.235982	-1.42731	-0.743914	-1.03366	-0.221346	1.70594	-0.57021	0.319112	-0.167138	-0.369024	1.75289	0.0405523	0.934748	1.36619	-0.676978	0.296576	-0.422657
Colletini	1.58689	5.64992	-3.03706	-4.80147	-2.02659	2.98521	-3.52853	2.07597	-1.00701	-0.390615	-4.76057	2.06818	0.880809	-0.675249	0.943777	-1.03023	-1.54181	0.955556	-0.528396	-1.5817	0.851513	0.88079	0.793186	0.954306	-0.002765	0.679095	-0.162518	1.20837	1.24213	0.318233	1.13332	0.0635195
Colletini	3.81887	6.30577	-1.73724	-3.8867	-2.86461	3.49155	-4.27702	3.44063	-1.27429	-0.355263	-4.8913	2.91043	0.168407	-0.606924	2.69341	-0.424635	-0.300985	0.219719	0.989087	-0.710372	1.16007	-0.688795	-0.0607269	0.224521	-0.769048	0.374124	-0.0821751	-0.402768	-0.10968	-0.108041	1.45549	0.253855
Colletini	3.57333	6.30349	-2.65371	-3.47353	-2.59113	3.27228	-4.57664	3.18428	-1.18294	-2.28478	-5.89132	3.56295	-0.880086	-1.05026	2.21424	-0.0267446	-0.753194	-0.385845	0.494726	-1.04491	1.79263	-0.687497	-0.0988962	0.512084	-0.341835	-0.206157	-0.647176	-0.14371	-0.153159	0.196288	1.37267	0.218386
Colletini	3.95483	4.61233	-1.95538	-3.36971	-2.68656	3.3034	-3.76759	2.96842	-0.55241	-0.709732	-5.37833	3.21431	-0.685953	-0.695834	3.12701	-0.417681	-1.68002	-0.124172	1.05173	-0.00724556	1.56848	-0.466293	-0.8252	0.698988	-1.66107	-0.421198	0.987367	-0.144694	-0.392357	0.0575363	1.14524	-0.159934
Colletini	4.17521	4.50069	-2.37765	-2.86231	-1.97098	3.05539	-4.3537	3.7102	-2.33447	-1.78337	-5.06386	2.53084	-0.114362	-0.825495	3.72431	-0.112437	-0.137034	-0.40421	1.08746	-0.573824	1.51535	-1.05946	-0.48748	0.806039	-1.95341	-0.863298	-0.95197	-0.383947	0.357312	0.357333	1.29713	0.53818
Colletini	4.17585	4.25985	-2.13417	-2.86001	-2.58418	3.59588	-3.87056	2.63871	-0.677902	-0.739021	-5.23409	3.15404	-0.786322	0.256552	3.13453	-0.00890423	-0.979422	-0.0091709	1.14048	0.10341	1.27394	-1.143	-0.39941	0.773941	-1.46591	-0.386096	0.283236	-0.371982	-0.467932	0.862012	0.894297	0.33164
Colletini	3.55913	5.35118	-3.11343	-4.72278	-1.92002	2.96757	-3.08378	3.89612	1.06044	-1.37779	-4.39446	4.56057	-1.05017	-1.80237	-0.353325	-0.221542	-1.24483	3.17067	-0.20662	-1.18334	1.78862	-0.501293	-1.4756	0.974292	-0.993702	0.790321	0.930484	1.21056	-0.459655	-0.0466957	-1.84624	-0.0382935
Colletini	3.08114	6.37633	-3.06841	-4.52788	-0.579297	3.25152	-5.73397	2.69416	-0.817843	-3.33101	-4.43786	3.08766	-0.666239	-1.69722	1.25652	-2.08612	1.13036	3.00428	-0.0450349	-1.16931	1.88325	0.382295	0.21609	0.360564	0.255965	-0.0924323	-0.458928	-0.76035	0.568809	-0.310641	-0.737103	0.525548
Colletini	3.58611	4.41879	-4.60261	-4.68908	-1.91606	3.02271	-5.12303	2.58118	-0.126817	-2.07832	-4.52346	3.29348	-0.933481	-1.64733	0.59755	-1.44953	0.237406	2.1887	1.00878	-1.14546	0.68739	-0.149779	-0.0832367	-0.30005	0.378456	-0.672054	-0.0215815	-0.712998	1.71981	0.653218	-0.983064	-0.632565
Colletini	3.5809	4.54048	-3.24363	-4.50086	-2.20046	4.05101	-4.17344	2.36233	1.26899	-1.58652	-3.5344	3.70543	-0.961855	-0.803383	0.463792	-0.0255505	-0.621827	1.54062	1.2462	-1.19892	0.512795	-0.231171	-0.353216	-0.122772	-0.466785	-0.193278	0.085654	-0.93079	0.886492	0.666396	-1.04047	-0.282401
Colletini	2.9999	4.26066	-3.04126	-4.01779	-1.45824	3.60361	-4.35566	2.68308	-0.0100736	-1.43356	-5.03348	3.29102	0.618644	-1.32123	1.09816	-0.734936	0.0992301	1.59504	1.39852	-1.34736	0.997198	-0.477006	-0.948866	0.278226	-0.916276	0.572461	0.292864	-0.133842	1.01482	0.615526	-1.22198	-0.90784
Paracolletini	4.57365	7.88922	-0.517794	-5.68488	0.678263	2.51059	-1.58301	3.56331	-2.49321	0.0200253	0.663713	-0.150704	1.79266	0.698532	-1.08275	-0.43518	2.0323	1.36376	3.16749	-1.55822	-0.432977	0.118108	-0.591505	-1.41418	1.25443	-1.88629	1.20001	1.03965	0.221285	0.0426338	-0.410872	0.133948
Paracolletini	3.87586	6.95987	-1.51113	-4.68548	0.587867	1.87306	-2.11501	2.00831	-2.39822	-0.101974	0.373808	-0.318492	1.75594	0.315565	-0.166241	-1.53506	2.38603	0.440541	3.16938	-1.7359	-0.697794	0.123729	1.23537	-1.28029	1.15949	-1.18317	2.5731	2.36761	0.0671911	-0.257657	-0.157356	0.376073
Paracolletini	3.70652	7.24957	-1.9143	-5.01275	0.789465	2.28931	-2.2995	2.78467	-1.3232	0.250731	0.263062	-0.395987	1.88975	0.354517	-0.320909	-1.68883	2.09134	0.77202	4.16492	-1.993	-0.415312	0.0449215	-0.102289	-1.4506	0.781542	-1.02953	1.50691	1.80643	0.714156	-0.651105	-0.562818	0.338872
Paracolletini	3.37577	7.61048	-2.16354	-5.32142	-0.585094	2.22941	-1.43653	1.90529	-0.616749	-0.767799	-0.0947569	0.186734	1.03724	0.705	-0.227554	-1.11506	2.01128	1.58192	2.69675	-1.28186	-0.712359	-0.19448	-0.243053	-1.83987	0.893089	-1.59948	1.97449	1.39679	0.395008	-1.47306	-0.342767	0.526197
Paracolletini	3.26322	7.19691	-1.04505	-5.19151	0.248332	2.7999	-0.787239	2.45892	-1.51351	1.41085	0.735705	0.706256	1.9331	-0.475246	-0.352509	-1.62319	2.59214	0.736381	3.72881	-2.13796	-0.772075	-0.0365264	-0.0238356	-2.27864	1.02045	-0.908114	2.35261	1.07677	0.0495384	-1.28922	-0.270275	0.630793
Caupolicanini	-5.05583	1.61133	2.97091	-6.63387	-1.87923	4.17814	7.07023	2.32692	0.17971	-0.123631	1.01449	-2.85901	3.48387	-3.21142	-1.3967	-0.875147	-2.00187	-1.56818	-3.47784	1.11318	-0.261479	-0.542112	-1.34972	-2.10972	0.655662	1.41861	0.0045587	0.432265	-1.73128	-1.37001	0.897237	-1.73219
Caupolicanini	-5.52127	0.643101	1.68223	-6.09357	-1.74079	3.87475	7.60624	2.25769	-0.634554	1.03001	1.47057	-4.13656	2.93982	-3.59358	-0.539432	-0.793288	-2.13172	-1.45336	-2.882	1.09818	-0.402467	-0.0277385	-0.464504	-2.82308	1.27082	0.567839	0.207627	0.294626	-1.06262	-1.15137	0.0578239	-2.63155
Caupolicanini	-4.83007	2.91167	2.11777	-6.79895	-1.43654	4.66307	6.02795	0.759075	0.691529	1.93176	2.73138	-2.23014	0.728448	-3.65743	-1.29401	-1.97939	-0.835777	-0.154088	-1.25369	0.305101	-0.922386	-0.572646	-1.45603	-0.971959	0.966113	0.789584	1.21398	-0.437229	-1.23647	-0.718976	-0.648163	-1.53277
Caupolicanini	-3.49896	1.33001	2.76477	-6.56308	-1.73795	3.92437	5.78022	2.24689	0.535418	1.86104	3.164	-3.14008	1.42822	-4.19514	-0.805468	-1.82134	-0.297861	-1.01284	-1.6789	0.346371	-0.207708	-0.454699	-2.23738	-0.312422	0.812554	1.21046	0.572419	-0.914507	-2.12383	-0.693314	-0.459339	-1.84566
Caupolicanini	-4.13867	0.716454	2.54443	-6.23006	-2.19646	3.72653	5.75873	1.42457	0.536422	2.21889	2.91184	-2.83749	1.55997	-3.51991	-0.858002	-1.79674	-0.33917	0.0697821	-1.71405	-0.458151	-0.144527	-0.422176	-2.80016	-0.8628	0.0676427	0.0207113	0.362185	-1.51669	-0.727663	-1.38308	-0.612968	-1.78118
Caupolicanini	-6.81324	2.25847	2.43645	-5.57488	-3.1412	1.56406	7.00185	2.76582	0.482772	0.0926345	-0.750874	-1.13962	1.67855	-3.63271	-2.19649	-0.343253	-1.67579	-0.589418	-2.87074	0.820594	-0.535723	0.270759	-1.86348	-2.28926	-1.22518	0.225212	0.275887	-1.68201	0.188888	-1.93226	1.93725	-0.657312
Caupolicanini	-4.41417	1.651	2.38074	-6.12383	-3.13289	3.26719	5.84815	0.687986	0.0836075	-1.1866	4.31243	-1.01329	0.993654	-1.98996	-0.870349	0.64137	0.0200754	2.86267	0.0620748	-1.30342	-1.0811	-0.956532	-0.887243	0.229003	-0.372453	-2.15279	0.220425	-1.2237	-0.456214	-1.22678	-0.122411	0.300482
Caupolicanini	-4.91924	2.38957	1.73527	-5.66932	-1.79107	2.96923	6.46506	1.25619	0.204201	-0.361963	2.84867	-1.03623	0.801465	-4.00595	0.00241796	-0.732378	-1.10344	2.39262	-0.024531	-0.134418	-0.719596	-0.600223	-0.671347	-0.362405	-0.176729	-0.853057	1.37335	-0.828442	-0.394447	-1.62572	0.3804	0.180365
Caupolicanini	-5.29838	2.83923	2.65822	-5.38526	-3.18321	2.69894	6.12038	0.869008	-0.0385962	-0.933528	2.97095	-0.774803	1.30649	-3.53993	-0.623027	-0.382797	-1.35736	2.86297	-0.584522	-0.896577	-1.01511	0.0384842	-0.559103	-0.312424	-0.939846	-1.62876	1.039	-1.52049	-0.553997	-1.44136	0.391134	-0.202878
Caupolicanini	-2.97062	0.53912	3.74741	-3.46057	-3.91136	-0.0898735	7.81877	1.39253	-0.101038	0.133303	2.56463	-1.89267	2.88394	-3.62541	0.82122	-0.433437	-0.508903	2.21198	0.222711	-1.43845	1.36724	-0.855601	0.950161	0.0187972	-1.27108	0.498584	0.132141	1.39825	0.68447	-0.0153207	-1.18845	0.60425
Caupolicanini	-3.02024	1.60852	3.68403	-4.55268	-3.40541	1.36762	6.74062	0.91961	0.0691315	0.830831	1.21228	-1.2111	3.2989	-3.70776	-0.241022	-0.54219	-0.421047	2.72054	-0.16396	0.0495932	0.178358	-1.75274	0.865343	0.376605	-1.84838	0.774554	-0.0687541	0.98883	-0.0606409	1.70253	-0.814418	1.79593
Caupolicanini	-3.25955	0.586434	4.72559	-4.84105	-4.21995	1.46552	7.23031	1.51519	0.279882	0.337056	2.41959	-2.19117	3.14117	-3.15931	2.43331	-1.30309	-0.296192	2.20923	0.642841	-1.47434	0.892912	-0.908138	0.0348009	1.46256	-2.40053	0.534612	0.698578	0.57922	1.14999	-0.881338	-1.36405	0.716081
Caupolicanini	-2.06629	0.984691	3.37471	-5.07102	-3.65952	2.24532	7.602	0.762948	1.34065	-0.0107666	3.07904	-1.735	0.0320834	-3.10116	0.67867	-1.90601	-2.31291	1.44421	-1.78473	-0.139949	-0.0670699	0.26174	0.114973	0.792145	0.0682085	-0.473733	-0.0655272	0.261283	0.139688	0.658713	0.686658	0.993466
Caupolicanini	-3.78115	1.80407	3.85948	-5.58298	-2.8304	1.78956	7.61785	0.539576	1.60996	-0.555928	1.0137	-1.86999	2.74163	-3.38262	0.423932	-1.05605	-2.03697	1.83459	-1.88215	0.534493	0.59824	-0.038402	1.05422	0.488694	-0.401197	0.675113	-0.131018	0.384445	0.545029	1.20774	-0.0529389	0.560943
Caupolicanini	-3.5956	1.41526	4.18947	-5.06234	-3.03341	1.43521	6.93904	0.703534	1.03215	-0.61332	1.26305	-1.76165	2.55713	-4.36489	0.39873	-1.24549	-2.2848	1.08432	-2.50828	0.454292	0.123436	0.542617	1.72532	0.238276	-0.319766	0.0486697	-1.17249	0.495381	0.0110467	1.51506	0.27564	0.502276
Caupolicanini	-2.50744	2.28436	3.18179	-4.48388	-2.49653	2.08739	7.72849	0.878649	1.21506	-0.715749	3.06648	-1.93392	1.04901	-3.66875	-0.154895	-1.94855	-2.51533	1.38425	-2.58772	0.892014	-0.274602	0.670421	0.908561	0.142758	0.965991	-0.101588	-1.4529	0.0976909	-0.710434	1.41722	0.520048	0.472976
Diphaglossini	0.734656	4.42879	1.2083	-6.0118	2.27074	4.34732	-2.82967	2.11966	1.62473	-0.748642	3.44197	2.2929	-2.41172	0.210598	-2.15664	-0.557608	-0.158982	1.82864	-0.610683	0.0906307	0.435649	1.60908	-1.52367	0.629893	1.79584	1.8627	-0.156638	-2.09129	-0.398647	0.450669	-0.693365	-0.281763
Diphaglossini	0.760149	3.6123	-0.949644	-6.08068	0.758145	3.894	-2.07115	2.71631	3.11793	-2.0478	1.54867	4.23687	-3.56147	1.06843	-5.98388	-0.831197	1.61971	1.09122	-0.605677	-0.579243	-0.610749	1.2661	-0.46052	-0.379194	3.10981	1.55835	-0.0623312	-1.62678	0.642604	0.263728	-1.29277	0.491618
Diphaglossini	0.491814	4.71026	-0.565456	-5.68348	1.22483	4.27433	-2.74387	2.43812	3.64574	-2.32642	1.22786	4.33029	-2.82987	0.370923	-5.9625	-1.05459	1.54401	1.99437	-0.458685	-0.701636	-0.602585	1.48424	-1.71	0.692705	3.45445	0.968193	-0.291057	-2.28787	1.02472	0.419397	-1.51295	0.0263775
Diphaglossini	1.27073	3.90492	-0.656615	-5.26917	1.07686	3.48663	-2.53376	2.43562	3.55234	-2.62109	1.68624	4.74738	-2.49573	1.06289	-5.72499	-0.189474	1.03149	0.574609	-0.488668	-0.944232	-0.449633	1.61387	-1.09772	-0.202696	3.41926	1.36227	-0.580185	-2.10461	0.91758	0.111679	-1.39097	-0.029703
Dissoglotini	-2.41876	5.76838	-1.16987	-2.79106	-0.591327	4.235	0.609401	-0.0340162	-0.255674	0.980017	1.11746	2.48852	-2.87008	-1.64632	-0.270291	-3.31937	-2.73583	-1.07216	-0.566941	-0.97452	-0.645328	3.62351	-0.13034	1.63069	-1.33216	1.56758	0.635196	0.822972	-1.16702	1.29083	-0.823359	-0.628015
Caupolicanini	-3.06897	0.533402	2.74224	-4.54156	-2.9991	2.30226	8.10113	0.708021	1.0217	-1.22577	2.64682	-1.63847	2.25751	-3.47875	1.27629	-1.19237	-1.16441	1.11302	-2.17299	0.406997	1.42678	0.34394	0.0471834	1.12066	-0.449004	0.861171	-0.314677	1.3383	0.523092	0.91128	-0.337802	1.31823
Caupolicanini	-3.14061	0.63519	3.41204	-4.61527	-4.00381	1.5036	7.88844	0.194756	1.23997	-1.03324	2.28635	-1.45966	1.27154	-3.07661	0.0352333	-1.45635	-1.32118	1.61426	-1.34819	-0.783033	1.31336	0.201462	0.372471	1.39154	-0.493056	0.44358	0.0371461	0.809072	0.221722	1.3311	-0.341747	0.948668
Caupolicanini	-1.63505	2.11736	4.20432	-4.74967	-2.14219	1.76201	7.93398	1.92008	0.335755	0.160243	1.74945	-1.19954	1.33743	-3.03819	-0.244864	-1.86289	-0.983924	2.27899	-1.58298	0.968964	0.918627	-0.502025	0.374831	-0.252285	-2.20457	1.70397	0.412722	-0.808302	0.764896	1.49077	-0.165278	1.04715
Caupolicanini	-2.16196	0.861316	3.89958	-4.53747	-3.97899	1.33663	7.73666	1.48862	0.787284	-1.33351	1.93958	-1.05173	1.39454	-3.79808	0.451366	-1.53834	-1.12442	1.52901	-3.03603	0.845047	0.977839	-0.429594	-0.0709545	0.711915	-1.11899	1.13973	-0.594784	0.18313	-0.337492	2.14484	-0.09688	1.40117
Augochlorini	8.83109	-0.112534	-0.149629	3.35658	0.529955	0.356836	4.73934	-1.02145	0.613824	-1.04551	-1.06343	0.826244	-2.14167	-2.26685	-1.33719	-0.808398	-0.70532	1.1075	-1.3441	0.411314	0.560982	-0.9146	-1.01441	0.646246	-1.40413	1.48787	2.87339	1.46847	-1.6478	-0.758149	-0.481098	-0.695167
Augochlorini	8.49981	-1.37794	0.255125	3.33948	0.0169197	1.08914	3.83376	-1.68039	-0.0120739	-0.122833	0.0596356	-0.791942	-0.714595	-1.2537	-0.959343	-2.69419	1.03365	0.120033	-0.973736	-0.318351	-1.94109	-0.47062	-1.68258	0.414991	-0.683416	-0.891803	0.243347	-0.0456297	0.400953	-0.361928	1.48691	0.0800049
Augochlorini	9.45135	-0.0691337	0.796242	3.58021	0.208618	1.10453	3.46661	-1.85512	0.75831	1.16807	-0.615753	0.0470828	-0.797132	-0.956096	-0.645017	-2.14112	1.45871	0.0882123	0.993303	1.2742	-0.98048	-1.33991	-0.47588	-0.796229	-0.497879	0.523849	1.28918	-1.15094	0.835632	-0.126245	0.878369	0.55855
Augochlorini	10.2679	-0.764585	-0.434449	3.99917	0.806734	0.830628	3.78111	-2.88063	0.36736	0.851786	0.732855	-0.728052	-2.09344	0.418794	-0.3198	-1.96451	2.61484	-0.603586	0.216765	2.33327	-0.404497	-0.645885	0.598029	0.0237868	-0.0585847	1.11535	-0.6459	1.89067	-0.240532	-1.04018	0.645033	2.02004
Augochlorini	9.33085	-0.642478	0.813847	3.03101	0.160607	0.634061	3.7027	-0.545532	0.124745	0.670383	0.344698	-0.886397	-0.750503	-1.59033	-1.49675	-1.45073	1.17175	0.128087	0.655031	0.137558	-1.63824	-0.165324	-1.31209	-0.471114	-0.74655	-0.124605	0.16478	-0.562803	0.677952	-0.464484	1.44649	-0.0385962
Augochlorini	7.96045	-0.370416	3.20518	0.801249	-1.25928	0.244031	1.30787	-1.11635	1.30156	0.320636	0.785563	0.127835	-0.513912	-0.173103	-1.1642	-1.76754	-0.765845	-1.1802	-0.467762	1.24335	1.67562	1.55179	0.583585	-1.6402	0.306476	-0.865754	-0.932495	0.156148	-0.0210265	0.553473	-0.870123	0.354417
Augochlorini	7.87283	-1.36925	2.69212	2.59827	-1.18657	-0.182772	0.0529591	-2.01232	1.59448	-0.103258	1.69407	-0.147267	-0.933548	-0.0816675	-0.260682	-1.77104	-0.610572	-1.79339	0.347054	0.497617	1.63848	2.18623	1.28929	-0.48298	0.849752	-1.37605	-1.64416	0.755542	-0.953681	0.559279	0.125803	0.152415
Augochlorini	8.52367	-0.809688	2.27653	1.80631	-1.0106	-0.991356	1.28678	-1.82773	1.1556	-0.342411	1.44582	-0.18788	-1.0167	-0.250146	-1.28939	-2.01086	-0.534304	-1.37203	-0.441752	1.0166	0.993626	2.3122	0.136758	-0.515723	-0.0512479	-1.61759	-1.69967	0.90348	0.118288	0.694686	0.571014	0.29114
Augochlorini	7.47256	-1.50079	2.69198	1.69897	-1.75643	-0.690514	0.977341	-1.06821	1.44541	-1.46518	0.084021	1.59134	-0.264884	-0.702496	-0.892874	-1.42962	0.152539	0.175112	-0.925443	0.899245	0.638102	1.74481	-0.499989	-1.27913	-0.0030739	-1.3764	-1.08037	-0.341641	-0.0355376	0.0307017	0.729604	-1.17723
Augochlorini	8.6924	-1.63969	1.91516	1.42164	-1.49174	0.72832	-0.278945	-1.73731	0.957756	-0.0364739	0.611504	0.159584	-0.085158	0.289784	-0.518882	-1.67702	0.289471	-1.94375	-0.354465	0.557403	0.317482	1.1587	-0.129424	0.121677	-0.352917	-1.0569	-1.4523	0.646261	-0.439474	0.272957	0.593302	0.585279
Augochlorini	7.52779	0.134447	1.19922	3.16354	1.38926	1.82001	1.56415	-2.57321	0.741143	-0.993842	0.549193	-0.358044	-0.835539	1.6068	0.807395	-2.40022	-0.939118	-0.428256	0.0757857	-0.605518	1.39085	0.50771	0.409503	-1.31663	1.9102	0.693086	-1.66942	1.98653	-1.48405	0.143091	1.29856	0.429191
Augochlorini	7.91617	0.777176	1.07156	2.68542	1.83479	1.3578	2.59737	-1.77636	0.603347	-0.774147	1.31928	-0.574772	-1.42837	1.56217	0.274095	-3.60071	-0.316487	0.232167	-0.546367	-0.420811	1.88505	0.794866	0.142561	-1.06718	1.87789	1.07399	-2.34848	1.27381	-1.33523	0.197555	1.83117	0.64664
Augochlorini	7.31984	1.43764	1.92904	2.16461	0.834039	3.22159	1.72767	-1.61244	1.32282	-1.56803	-0.0511974	-0.17849	0.37776	2.26895	0.0568133	-2.58331	-0.00583078	0.345876	-0.95455	-0.90912	0.971316	0.555312	-0.713177	-0.365571	0.575389	1.63443	-1.71493	1.69321	-0.531361	0.765528	0.35984	-0.399535
Augochlorini	7.50557	0.0370181	0.979198	2.58206	1.71951	1.57995	1.5487	-1.94046	0.426094	-1.03227	1.03788	-0.555547	-0.499336	1.2644	0.0712568	-2.87919	-1.1212	-0.227791	-0.17347	-1.22496	1.6814	-0.3209	-0.324153	-0.540423	2.39389	0.815284	-1.5728	1.20171	-1.54885	0.279338	1.26904	0.421974
Augochlorini	7.43655	0.0622705	0.959117	2.03668	0.307294	0.969976	1.98346	-1.98017	0.807298	-1.8562	0.264696	0.0352211	-0.798415	1.45098	-0.264569	-3.4586	0.0275131	-0.362889	-1.17682	-0.823132	1.84879	0.366384	-0.852692	-1.62953	1.70999	0.725767	-1.34463	1.16426	-1.41203	0.42549	1.38515	0.510433
Augochlorini	6.82705	0.5157	2.31845	2.15289	0.254326	-0.0828588	3.49515	-0.762919	-0.0169707	0.772933	-1.97616	0.0552544	1.38799	-0.252529	-2.17347	0.716491	0.423621	-0.349851	-0.800111	-0.182174	-0.0448923	-3.95626	1.35399	1.94653	0.77747	0.0402943	-1.06128	-0.252709	0.687214	1.09746	1.74516	-0.567673
Augochlorini	9.94089	1.19566	2.2758	3.11621	0.113893	1.94065	3.87786	-1.51774	1.17937	-0.418345	-0.0126063	-0.580818	-0.568037	-1.14895	0.0557032	-1.57204	2.20295	-0.0070667	0.843737	-0.554494	-1.56295	0.496218	-0.100784	0.274907	0.957838	-0.0410662	0.802389	-0.0142751	0.794676	-0.926832	0.2851	-1.41045
Augochlorini	10.7703	2.1326	1.89054	3.60385	0.368688	1.88595	3.5166	-0.148612	0.592411	1.22537	-0.0878569	-0.38001	-0.659607	-0.279331	1.1774	-0.499648	1.02219	-1.08371	1.5344	-0.674328	-0.290341	1.10283	0.0119919	0.860434	0.883764	-0.725761	1.45936	-1.00383	0.450986	-0.696638	-0.130734	-1.60363
Augochlorini	10.0961	0.7002	1.24232	3.45903	0.990066	0.28413	2.89176	-2.13901	1.62831	-0.560794	1.68249	-1.30571	-0.568096	-0.266126	0.158752	-1.2397	2.29419	-0.72208	1.23882	0.423593	0.0586928	0.777453	-0.0714381	0.300843	2.28313	-0.383687	-1.20175	2.1129	0.164295	-2.24899	0.425836	-0.302067
Augochlorini	10.265	0.387435	1.78983	3.40008	-0.328113	0.902525	3.15071	-0.880497	0.598569	-0.0823304	0.385781	-0.410106	-1.0348	-1.70914	0.121194	-2.6223	1.4539	-0.662004	1.32921	-1.33282	-0.320961	0.700404	-0.888136	0.14879	1.15619	-0.912055	1.01993	-0.788163	0.760107	-0.877933	0.070457	-1.21381
Caenohalictini	7.42439	1.7622	1.2472	3.18883	-0.466682	1.77913	3.29653	-1.67739	1.02593	1.09921	-0.723324	0.636861	1.51911	-0.291115	0.0684871	1.1459	-1.9097	0.587867	-0.208165	-0.274317	-1.43765	0.107413	0.212884	0.466181	-1.71099	-0.145147	0.36195	1.28056	-0.342869	1.96698	2.77728	2.03503
Caenohalictini	7.24361	1.40212	0.2392	2.3823	-2.53661	1.9069	1.65037	-0.66184	1.61485	0.11355	-0.300576	1.64538	-0.259247	0.466611	2.01604	-0.149737	0.00253604	-1.34547	1.024	0.891992	-0.412013	-0.0283619	-0.418821	0.00605911	-0.428221	-0.101772	0.190286	0.185636	-1.3541	0.268552	0.567756	1.54183
Caenohalictini	7.85369	1.44711	-0.350642	2.18681	-2.85122	1.18402	1.84998	-1.42609	2.17866	1.12906	-0.747039	0.237085	1.07213	0.851824	2.44988	-1.19641	-1.08045	-1.24533	1.42236	0.160596	0.0265903	0.582997	0.0288139	0.326549	-0.856877	-0.79016	1.37998	-0.533866	-0.987908	0.471838	0.660155	1.66289
Caenohalictini	7.6967	0.505666	0.521131	2.73327	-2.3654	1.94159	1.0899	-1.32959	1.8953	-0.779713	-0.331931	0.653842	0.886796	0.632723	2.54573	-1.51138	-0.051782	-1.46888	1.14164	-0.449965	-0.93937	-0.090064	-0.432596	0.646017	-0.835538	0.0988468	0.207272	0.446025	-1.71583	0.23443	0.940647	0.640118
Caenohalictini	8.09681	1.56889	0.514621	1.90626	-2.69502	1.58744	1.06381	-0.888073	2.2901	0.241473	-0.31402	1.41045	0.756872	0.920011	2.49743	-0.817627	-0.886218	-1.83625	1.25948	0.639739	-0.699425	0.73518	-0.498055	-0.678295	-0.413053	-0.209923	0.665809	0.360827	-1.58943	0.267075	0.922182	1.7502
Caenohalictini	6.83083	1.61743	1.2944	3.52664	1.29393	2.45278	0.886713	-1.59767	3.38931	0.258787	-0.153494	0.885371	1.02755	-2.54437	1.2326	1.78206	0.268823	-2.54615	-3.17218	-2.80447	-0.286936	0.665411	-0.0366423	2.24597	0.110858	-0.0727711	-2.18547	-0.660758	0.89767	-1.22502	0.535204	-1.13421
Caenohalictini	8.28765	1.81542	0.651877	3.34594	-0.339346	2.00376	2.30805	-1.14979	3.69211	3.29054	-0.615187	-0.0251801	1.16686	-2.86052	1.96111	2.65195	-0.607506	-1.98659	-3.08341	-1.83805	-0.416498	0.819295	-0.166807	1.65451	1.23354	-0.0721663	0.715111	-1.92893	0.692893	-0.791924	-0.315851	-0.541233
Caenohalictini	7.06148	1.88281	0.973982	3.49537	-0.979317	1.41905	2.60643	-2.32804	4.53758	1.78256	-1.60111	0.716644	0.267063	-2.02821	1.58677	3.45029	0.742364	-1.87558	-4.86247	-1.54703	-0.00849585	2.0639	-0.0461633	1.23032	-0.237362	-0.0388389	0.631683	0.0281685	0.88211	-1.21651	-0.87323	-0.890982
Caenohalictini	7.62795	2.05909	1.33031	3.75946	0.14631	2.2418	1.98725	-1.63502	4.22547	3.79835	-0.729459	-0.455856	-0.270338	-3.29667	1.27823	2.47241	-0.252401	-2.18601	-2.20737	-2.12783	-0.355912	1.08882	-0.321685	1.25851	0.781047	0.0293285	0.793242	-1.35525	0.514309	-1.00654	-0.218384	-0.287475
Caenohalictini	7.89023	2.34079	0.586498	3.48055	0.741374	1.41655	2.65281	-1.95068	4.14744	2.58068	-1.08375	0.490369	-0.172953	-3.71104	1.01242	0.718579	-1.22451	-2.0664	-2.63206	-1.73784	-0.672363	1.83592	-0.201629	1.0995	1.20109	0.907879	0.606399	-0.996162	-0.0771536	-1.39168	0.684359	-0.770237
Caenohalictini	4.84866	2.88119	-2.15918	1.13583	-1.493	0.55692	0.564551	1.80097	1.42269	2.00254	-0.641941	-0.504853	0.123241	0.320096	1.76755	-3.14926	0.923743	-0.534827	1.27855	0.170649	-0.219737	0.229847	-0.0508192	0.822527	-0.238061	0.824163	-1.09788	2.39176	-1.27003	0.175775	-0.81551	-0.686962
Caenohalictini	6.06883	4.05919	-0.448026	2.53721	-0.863081	2.08709	1.50419	0.273385	1.77189	2.06518	-0.681572	0.827989	-0.0797276	2.14853	0.77207	-2.98095	1.08748	-0.54631	1.56406	-0.414193	0.728447	0.254636	-0.794942	1.36002	-1.22261	1.48727	-1.10397	3.16993	-0.0455888	0.709655	-1.91661	-0.511615
Caenohalictini	9.98832	2.17974	-1.46089	3.06952	-1.37452	2.03021	0.000437428	-0.408521	0.85956	1.06682	-1.48014	0.811061	0.0812349	-0.363889	1.45767	-0.0550184	-0.930745	-0.732764	1.68966	-0.0847434	-1.17886	1.76687	1.91357	0.535335	1.29185	0.256821	0.810571	-0.760711	-1.64431	1.37419	-0.644895	0.533481
Caenohalictini	8.05348	1.48022	-1.42936	3.02118	-1.61606	2.20608	0.39932	-1.36134	1.72192	-0.674562	-0.536868	1.2523	-1.15153	0.78685	-0.113755	0.815975	0.305514	-0.269651	0.160637	-1.03392	-1.2413	2.18913	0.730033	0.52891	-0.00739658	-0.684009	-0.761161	-0.478686	0.168162	1.67494	-0.471718	0.419221
Caenohalictini	7.80492	0.87522	-1.65577	2.75652	-1.48339	1.63895	0.839435	-0.874138	1.67071	0.73685	-0.745104	0.689045	-0.616366	0.52972	1.04886	1.685	0.474686	-0.893156	-0.302122	0.101777	-0.658945	1.32897	1.21425	0.486287	-0.710761	0.106233	-0.446825	-0.227493	-0.0412025	1.63992	-0.609774	1.15481
Caenohalictini	9.11478	1.85473	-0.725405	2.94745	-2.32288	1.9666	0.0560726	-1.1764	1.81105	0.596316	-0.856143	1.01999	-0.243445	0.864091	0.904442	1.40425	-0.0577585	0.111709	1.30849	-0.77701	-0.850357	2.53095	0.550264	0.29833	0.218125	0.0167198	0.411652	-1.10152	-0.429301	1.0377	-1.40561	-0.108415
Caenohalictini	8.48874	1.79904	-0.426815	2.76064	-1.14426	2.29023	0.848343	0.137897	0.733746	0.595693	-1.12774	0.597517	-0.32452	0.203693	1.05073	0.636024	0.148265	-1.19325	-0.229321	-0.54468	-0.967199	1.82462	0.76244	-0.0323702	0.669202	-0.109862	-0.465206	-0.352835	0.503641	0.403219	-0.849805	-0.0991941
Caenohalictini	6.29589	0.766016	-0.980895	2.23776	-0.876759	1.96327	0.370494	-0.629354	1.16907	-0.175091	0.151433	-0.0938161	0.231477	1.30941	0.766108	-0.906446	-0.37603	-0.878928	-0.812551	-1.42502	1.10582	0.811044	0.0507699	0.470283	0.316005	0.175394	-0.5469	-0.444105	-0.410599	1.24377	-0.732835	0.240159
Caenohalictini	6.48626	1.50659	-0.347123	1.4107	-2.14812	1.9849	1.52083	-0.320635	1.49055	0.0681829	-1.05078	0.804289	0.756769	1.12372	1.73632	0.395153	0.114206	-1.19335	-0.275856	-0.695464	0.331036	0.238443	0.295625	0.230336	0.720934	-0.086806	-0.3	1.07159	-0.323356	0.802362	-1.44107	-0.622413
Caenohalictini	6.69234	1.05017	-1.09763	2.06008	-1.82389	1.90319	-0.224621	0.0296344	1.29904	-0.435424	-0.648933	1.11941	-0.360187	1.03272	0.889999	0.222336	0.179629	-0.710861	-0.70895	-1.40072	0.29144	0.171159	0.436425	-0.0288572	0.0708742	0.0399025	-1.0885	-1.00701	-0.323216	1.4318	-0.768216	-0.574159
Halictini	6.69894	1.57076	-0.258773	1.32254	-1.89646	0.782866	1.79631	0.156936	0.873854	1.64961	0.134772	-0.22699	-0.356707	-0.647131	-0.00893228	-2.38241	1.55283	0.566146	1.30686	-0.796159	-1.04597	0.935089	-1.97813	0.404567	0.538976	-1.24717	-2.14538	1.25034	-0.383761	-0.460998	-0.135904	0.501732
Halictini	5.91202	0.577222	0.0127023	0.998392	-1.87673	0.602591	1.91364	-0.799662	1.4026	2.12413	0.283682	0.209357	0.0547855	-0.0341631	-0.632188	-2.1062	0.587784	0.867042	0.347438	-1.03759	-0.488937	1.04039	-1.73114	0.375372	-0.0303003	-0.417393	-1.28517	1.1524	-0.0672801	0.72819	0.0682727	1.2478
Halictini	6.95095	0.617747	-0.377961	0.480464	-2.61466	0.798098	0.662452	0.593306	1.86352	1.00962	-0.164612	0.00926389	0.291359	0.280307	1.06376	-1.11997	0.0904728	-0.33653	-0.876882	-0.138185	-1.54079	0.537061	-0.877888	0.693934	0.115516	0.407923	-1.21803	0.363174	0.565256	-0.526351	-0.467852	0.259648
Halictini	6.80093	1.04726	-0.267487	1.53134	-3.0794	1.27759	1.92726	0.384294	1.73778	1.55689	0.4051	0.522804	0.0833487	1.00264	0.513334	-2.57151	1.20819	0.300593	-0.387834	-0.339732	-1.475	1.13373	-1.72636	0.718245	-0.165146	0.0445628	-1.63799	0.246113	-0.368251	-0.293968	-0.0371034	0.688038
Halictini	6.53894	0.868609	-0.213106	1.55634	-3.22826	0.755281	1.28212	0.295023	1.20639	2.456	-0.566132	0.62239	-0.706666	-0.186367	0.942693	-1.62938	1.16818	-0.193484	0.814587	-0.0235771	-1.42986	0.697793	-1.413	0.291742	-0.624183	-0.496585	-0.949818	1.49511	-0.956649	0.201499	-0.315904	0.723226
Halictini	8.30211	-0.24553	0.553878	3.21142	-1.84414	2.78818	2.31505	0.386207	2.87511	0.0942067	-0.147027	2.04996	-2.24438	0.35745	0.848382	-0.860574	1.83025	-0.413906	-1.21196	-0.365617	-0.0993995	-0.624827	-0.107139	-0.269745	-0.0448086	-0.0953974	0.313195	-0.718374	-0.0412016	0.545897	-0.471829	-0.838585
Halictini	8.58048	-0.0798757	0.970481	3.28184	-1.71498	2.61116	1.58849	0.946756	2.28839	0.384326	-0.724382	1.45505	-0.486916	0.782572	0.496537	-1.17195	2.4853	-0.549166	-0.0961029	-0.97563	-0.44986	-0.620145	-0.580121	0.455855	0.181084	-0.403286	-0.400336	0.0263754	-0.587299	0.339036	-0.160167	-1.01072
Halictini	8.79335	0.0766719	0.367906	2.9173	-1.26175	2.67069	2.59951	0.439296	2.27557	0.0114441	-0.842386	2.4433	-1.25439	0.455698	0.721674	-1.52538	1.42933	0.806355	-1.70915	-0.239491	-0.613524	-0.478962	-1.0552	0.112475	-0.0287959	-0.475861	-0.359725	-0.6503	0.468723	-0.328746	-0.83334	-0.818614
Halictini	8.36943	-0.587056	0.425454	2.98285	-2.18086	3.00665	2.36141	0.206295	2.40121	0.122308	-0.635141	1.5711	-0.474499	1.2378	1.06298	-1.15813	2.77142	0.126696	-0.58682	0.212309	-0.549582	-0.27967	-0.613734	-0.45027	0.165456	-1.21629	0.272838	-0.828774	-0.164695	0.35999	-0.143395	0.0080529
Halictini	8.63866	-0.455027	0.670313	3.67008	-1.90326	3.05545	1.45032	0.45216	2.82755	-0.469669	-0.967435	2.27844	-0.51176	0.594117	1.44801	-1.7159	2.15558	-0.905161	-0.874054	-0.707313	-0.417117	-0.322935	-1.2304	0.139813	-0.065454	-0.697673	-0.0857599	-0.0631288	-0.426891	-0.371925	-0.379561	-0.937398
Halictini	9.32179	1.6163	1.21374	1.71748	0.00767516	1.77302	0.849948	-1.73437	1.12591	0.310246	0.31304	1.17711	-0.110905	-1.03548	0.334331	-0.268229	0.831994	1.14075	-1.53934	-1.65745	-0.611898	-3.15173	-0.43308	1.93136	2.01951	0.414555	1.01791	-3.85191	0.327045	-1.05242	0.0320832	0.87671
Halictini	8.60369	1.57497	-0.271582	1.27432	0.821453	1.11507	0.937491	-1.88596	0.755629	-0.187362	0.411358	1.36558	-0.294377	-1.32485	2.08772	-0.0521566	1.09672	-0.0160458	-0.79978	-1.02097	-0.0548181	-4.21876	0.345283	0.982205	3.22183	1.2526	0.997294	-3.68867	-0.0383778	-2.18701	0.0401499	0.748125
Halictini	7.89941	1.45199	-0.247254	1.7412	-1.36231	0.0303487	2.84247	-0.0495379	2.04386	0.661941	-1.59627	0.89028	0.55531	-0.62521	1.37592	-0.504661	0.458346	-1.30334	-0.0518896	0.00924804	0.0383838	0.659978	1.14181	-0.171785	-0.000343907	0.436722	-0.382767	0.575802	-0.361482	1.84322	-1.67209	-0.22264
Halictini	8.01785	1.46698	-0.514955	0.554307	-1.34578	0.237081	1.73434	0.798907	2.72154	2.66929	0.643791	0.361781	-0.809847	0.774928	0.88693	-0.381491	1.07445	-1.10281	1.48036	-0.477406	0.297044	0.579865	-0.410272	0.376333	1.71018	-0.557614	-0.0144902	-1.01888	0.413473	1.6993	-1.33522	-0.500188
Halictini	7.3478	-0.225756	-0.606064	1.02393	-2.43294	0.185833	1.42601	-0.164969	2.30026	0.922837	-0.00747171	-0.216485	-1.0753	-1.5065	1.39043	0.266439	1.23654	-1.15359	0.273869	-1.52814	-0.852127	-0.112052	0.221203	-0.250649	-0.175833	-1.12333	-1.78026	-0.113928	-0.481463	0.534057	-1.43515	0.117698
Halictini	8.62237	1.11013	-1.43154	1.42637	-2.52919	1.16404	0.923241	-0.759365	1.30504	0.24724	-1.82658	0.81011	-0.570503	-1.22649	0.582826	1.62693	-0.321089	0.651575	0.246025	-1.08473	-1.75963	-0.816878	1.12764	-0.42789	0.662522	-1.0715	0.624695	0.0356621	-0.776174	0.297782	-0.218296	0.182149
Halictini	8.72753	1.30758	-0.468493	2.02742	-1.02421	1.37634	1.27326	0.505159	-0.029036	-0.622468	-1.96823	0.995786	-0.669674	-2.14188	0.604347	0.550362	-0.884255	0.172392	1.17581	0.17568	-1.31969	-0.830521	0.775496	-0.253186	1.33462	-0.593438	-0.214471	0.669302	-1.48261	0.415773	0.140387	0.0434233
Halictini	9.55281	0.191495	-1.06292	1.8446	-1.66875	1.26454	1.88891	-0.567752	1.26635	0.130683	-1.66475	0.963491	-0.0722866	-1.18157	1.19987	0.389832	-0.490732	0.548768	0.810605	-0.810993	-1.68825	-0.898834	0.925213	-0.374012	1.88099	-1.17575	0.62238	0.259444	-1.18498	-0.0528889	0.233846	-0.651628
Halictini	8.49758	2.12744	-0.759934	1.50186	-0.912537	1.35767	2.61523	-0.0629671	0.932687	1.03569	-1.71076	1.35315	-1.58531	-2.86164	1.80028	-0.128375	-0.901033	0.634344	0.901903	-0.221126	-0.913638	-0.19412	0.840093	-0.893223	1.57941	-0.90269	0.633498	-0.441343	0.147571	-0.0696995	-0.0993782	-0.384457
Halictini	8.78054	1.52347	-1.14259	1.70149	-1.16696	1.0695	2.27553	-0.536797	0.674096	0.570285	-1.22878	0.269917	-1.52378	-2.37905	1.54209	0.550088	-0.194582	1.16044	1.0414	-0.204227	-1.3884	-0.31184	1.28267	-1.22722	2.38456	-0.676787	0.426616	0.0124924	-0.160962	0.239872	-0.0362436	0.0833873
Sphecodini	7.68667	-1.88089	-0.434322	3.07253	-0.866045	2.0726	1.73255	-2.24629	1.22345	1.18512	-0.902122	-0.449828	-1.1606	2.07096	0.282012	1.57065	1.87807	-1.03189	1.68138	-0.514695	-0.23272	-1.92865	0.864836	-1.59908	-1.26837	0.986991	-0.740599	-0.0654276	-1.27689	0.295994	0.124918	-0.0304357
Sphecodini	7.41698	-2.26061	-0.469872	3.29519	-1.03436	0.765761	2.10669	-0.913088	1.12192	1.31854	-0.902405	0.817097	-0.793126	1.23207	-0.321107	1.32136	1.84105	-0.485317	1.32771	-0.800168	0.780814	-1.62136	-1.40286	-2.00652	-1.06251	0.794112	-0.707443	-1.59495	-1.32454	0.0844678	0.230209	-0.406282
Sphecodini	7.4657	-1.59954	-0.0354743	3.70786	-0.513118	1.29718	3.0237	-2.17741	1.20233	1.25595	-0.801246	-0.3119	-1.32659	1.93281	-0.749707	1.31856	1.3772	0.263493	1.78622	-0.398977	0.0728044	-1.98638	0.262167	-0.440713	-2.36093	0.375142	-0.451708	-1.10682	0.0145565	0.353824	0.229903	0.364381
Sphecodini	7.34157	-2.06558	0.402928	2.13451	-0.23201	1.68949	2.27433	-1.54295	0.238727	0.91065	0.51357	-0.386137	-1.66232	1.23255	-0.511416	1.44185	1.76923	-0.930951	2.36565	-1.7851	-0.337867	-2.58116	0.474363	-1.16447	-0.269944	0.243044	-1.38774	0.198056	-1.12682	0.149581	0.0171297	-0.265143
Sphecodini	7.84168	-2.35173	0.259029	2.51799	-1.4872	1.05101	2.67797	-1.94388	1.41349	2.3228	-0.795672	-1.12446	-1.17421	1.04929	-0.692143	0.694596	1.24152	-0.533617	2.06143	-1.1483	-0.139773	-0.756019	-0.420827	-0.333579	-1.49475	1.10196	-0.212629	-0.627779	-1.11474	0.547306	0.601393	-0.272353
Sphecodini	6.80381	-2.5648	-1.46925	3.89543	-2.42268	0.54576	4.40252	-1.82449	0.387934	1.02874	-1.24938	1.13095	1.09438	-0.152416	0.200458	-0.761108	2.52296	-0.825836	0.884559	0.121778	-0.0605968	-0.701374	0.653363	0.448169	0.446087	-0.394836	0.999825	0.799769	0.281172	-1.18256	0.383696	0.533226
Sphecodini	7.56715	-0.46486	0.983126	2.03059	-1.62308	0.0483497	3.16867	-1.43331	0.00200315	1.23598	-1.12563	2.03973	1.92045	0.126931	-0.829436	-0.122721	1.77336	-1.5605	2.04017	0.448185	1.18689	-0.697517	0.261927	-0.54746	1.20978	0.479956	1.32105	-0.756867	0.0489197	0.198917	2.08885	0.437229
Sphecodini	8.01027	-1.81686	-0.726803	2.78169	-2.06904	0.669034	3.77234	-0.218188	-0.258607	0.827738	-0.650769	1.62933	0.112617	-0.648409	-1.33791	-1.12416	2.67679	-0.206964	-0.00316145	-0.0771435	0.74137	0.443988	-1.8282	-0.577771	-0.336019	-0.885474	-0.466977	-1.0709	1.23187	-1.02632	0.851072	0.0125541
Sphecodini	8.59425	-3.83544	-0.344582	2.66276	-1.62169	0.571651	3.96754	-0.765358	-0.218683	0.683879	-2.07184	0.632127	1.47493	-0.698133	-1.06702	-1.36941	1.70944	-0.0222018	0.337143	0.529645	0.315971	-0.534141	-1.00908	-0.157799	0.889767	-1.05472	0.520076	0.701786	0.913061	-0.566988	0.907905	-0.714981
Sphecodini	7.22913	-0.878624	-0.399635	4.07253	-0.449538	1.72508	3.23789	-1.83236	1.74122	1.21797	0.481059	0.557698	0.160218	0.400654	0.453392	0.044062	-0.0386936	1.15479	1.05334	-0.0999537	-0.631611	-0.952078	0.0626956	-0.494176	-1.85828	0.918223	-1.93363	0.0861413	0.956007	0.466668	-0.343266	0.153437
Sphecodini	8.18608	-2.59708	-1.3957	2.72879	-1.85627	1.57862	3.22443	-1.00043	0.787385	0.397933	-0.795628	-0.213928	-0.279381	1.41585	0.298098	0.566536	1.9677	0.382017	-0.576084	0.142619	0.0467994	-1.43855	-0.405729	0.132148	-3.08213	0.644925	-0.506702	0.266233	0.347789	-0.176734	-0.111813	0.163718
Sphecodini	7.59718	-1.21246	-0.12777	2.07628	-1.16247	0.981228	3.04803	-1.59497	0.438312	1.11724	-0.477789	0.191398	-0.958023	0.780176	-0.906463	1.16206	1.20439	0.781331	1.22078	0.347602	0.265943	-1.51835	-0.00322979	-0.292301	-2.14445	0.408855	-0.782592	0.404577	0.804626	0.307565	0.272206	-0.0160558
Sphecodini	7.41189	-2.572	-0.127752	3.69919	-0.172537	1.47991	4.44787	-1.86808	0.513433	0.97384	0.489165	-0.390606	-0.530844	-0.00973244	-1.48115	0.360805	0.0977728	0.973379	1.92401	-0.681854	-0.197253	-0.324204	-0.712021	0.0316755	-1.46455	0.351477	-1.96115	0.8015	0.69888	0.00679383	-0.126222	0.0238886
Sphecodini	7.49586	-0.996642	-0.431668	2.4975	-1.11432	1.21519	3.92553	-1.01938	1.11143	2.46482	-0.821745	0.220026	-0.39871	-0.0205973	-0.343084	-1.0311	1.4755	-0.417457	0.501832	0.261638	-0.0596792	-1.3041	-0.282537	-0.354649	-0.28034	0.0689751	-0.699919	0.677121	1.56201	-0.381019	0.326468	0.557038
Sphecodini	7.84111	-2.02195	-0.81918	2.60769	-0.976402	1.56671	3.94312	-1.22116	0.0688389	1.24064	0.0488008	1.05772	-1.12948	0.969436	-1.34704	1.5037	0.19217	0.0123891	0.665072	-0.518546	-0.083441	-1.69193	-0.991768	1.08484	-2.19092	0.0365883	-0.784345	0.327177	0.771493	0.0699252	0.294417	0.311456
Sphecodini	6.50813	-1.88198	-1.19725	2.81478	0.227056	0.644623	3.60063	-1.56238	0.971437	2.16593	-0.615717	-1.25413	-0.876999	-0.948789	-1.0131	2.62491	2.22963	0.0261499	1.07288	0.85126	-0.00171895	-1.31189	2.12363	-0.0187511	-0.367562	0.66807	-0.57629	0.320219	0.680059	1.16164	-1.1575	-0.0792835
Sphecodini	7.35428	-1.00509	-1.21573	1.8889	0.559544	0.972752	2.93239	-2.29817	1.16634	1.01326	-0.625222	-0.188407	-1.25224	-0.463645	-1.96886	1.4685	1.82174	0.75838	0.983604	0.770067	0.418956	-0.905198	1.77822	0.835408	-0.143012	0.39388	0.128728	0.412526	0.404482	1.05293	-0.659566	0.677663
Sphecodini	7.24949	-2.01068	-1.51249	1.74166	-0.0715406	0.428028	3.07587	-0.766349	0.753796	1.12053	-0.679261	-0.363399	0.0315398	-0.784774	-1.22142	1.48623	2.45873	0.693783	0.555867	1.39641	-0.312486	-1.43317	0.745319	-0.134247	0.333581	0.049777	-0.206791	-0.388428	0.609719	0.776159	-0.2485	0.540841
Sphecodini	7.23735	-0.477362	-0.684396	0.754367	0.0486008	0.838814	3.00016	-0.599093	1.31916	0.93119	-0.515929	-0.098129	0.806425	-0.67585	-0.732303	1.44603	3.32239	0.228382	-0.20986	1.62023	0.209419	-1.29699	1.01205	-0.730646	0.32298	1.36577	-0.174631	-0.905007	0.749017	0.166545	-0.892176	-0.238866
Sphecodini	7.49395	-1.60987	-1.46078	2.09447	-0.862979	-0.086071	3.58622	-1.58402	1.17612	0.818196	-1.30205	-0.680975	-0.454422	-0.155114	-1.28361	1.7012	2.91952	0.652791	0.654155	1.32405	0.741568	-1.12775	0.79107	-0.906894	-0.498366	0.231058	-0.274236	-0.320998	0.75112	1.44249	-1.64112	0.984746
Thrinchostomatini	5.26091	1.66058	0.639514	5.48351	2.55261	2.36174	-0.343366	-1.85185	-0.892498	-5.07456	-0.296362	-0.178806	2.00024	2.32731	0.668142	-0.507354	-2.24694	-1.03278	-1.54304	-0.020166	1.03085	-1.29248	0.165906	0.424935	-1.09602	0.528288	1.84075	0.406815	-0.30642	0.581831	0.788309	-2.05498
Thrinchostomatini	5.13795	2.47265	0.553443	4.77457	1.835	1.77442	-0.334527	-2.72815	-1.22104	-5.20472	0.592185	-0.0323483	1.24611	3.92983	-0.900065	0.465966	0.206111	-0.525369	-1.1123	-0.887365	1.66695	-0.78795	-0.921855	0.0807889	-1.07242	-0.372261	0.284908	0.597442	-0.10577	0.228265	0.423489	-2.03611
Thrinchostomatini	5.43336	2.95102	1.28477	3.44167	2.05872	0.79108	0.00294817	-2.72423	-0.808796	-5.52915	0.300545	0.0188972	1.74377	3.04424	-1.86024	-0.556406	-0.755799	0.584058	-1.69589	-0.142721	1.56039	-0.375323	-0.688562	-0.150712	-0.665314	-0.27355	1.93406	1.04476	-0.146023	0.670565	1.56329	-1.58066
Thrinchostomatini	5.8724	1.03963	0.577485	4.05064	2.36187	1.16334	0.292287	-2.17119	-1.45411	-4.46182	0.814773	-0.681876	1.7655	2.40265	-1.33092	0.129242	-0.154096	0.263745	-1.03879	-0.121852	0.930973	-1.47372	-0.562445	-0.40294	-1.19397	-0.10268	1.42126	0.182688	-0.527054	1.29961	1.1086	-0.995649
Thrinchostomatini	6.16759	2.11151	1.12783	4.50724	2.17805	2.1629	0.322127	-1.8526	-0.625218	-4.49627	0.782016	0.418488	1.22628	2.39014	-1.20223	-0.309785	-1.04827	-0.211943	-1.44337	-0.620176	1.3368	-1.23789	-1.15997	0.137154	-1.32684	-0.415262	0.549131	0.177982	0.447415	1.11926	0.827238	-1.10356
Thrinchostomatini	5.95989	2.27634	0.987873	5.32096	2.55453	2.12945	-0.496254	-3.40611	-1.12119	-4.37045	0.561767	0.486828	1.95606	3.41374	-2.38645	-0.128325	-1.61617	0.447472	-0.997515	-0.878267	0.908979	-0.529765	-0.463427	0.960246	-1.42605	-0.0380009	1.85987	0.617479	0.0160541	0.764384	1.25938	-1.18003
Thrinchostomatini	6.12042	2.20581	1.52137	4.65435	1.65077	1.44506	-0.666592	-2.4174	-0.71346	-4.94549	1.12501	1.03654	1.51843	3.16609	-1.19137	0.550465	-0.918147	0.6838	-0.876779	-0.16844	1.1466	-1.14361	-1.60828	0.515959	-1.21551	-0.112156	1.597	-0.0148624	-0.393034	1.603	0.976001	-1.67393
Thrinchostomatini	6.91273	3.15517	2.66147	4.69756	1.47842	2.69005	-0.17509	-2.89785	-0.65451	-4.977	0.179683	-0.44732	4.26546	3.49259	-0.68001	2.21954	-0.635271	0.820853	-1.67463	0.173832	1.44487	-0.210248	-1.42886	1.46449	-0.488531	0.85777	0.046756	-0.0729021	0.275336	-1.01932	-2.02267	1.59827
Thrinchostomatini	7.08935	2.34766	1.78067	4.86212	1.2105	1.94904	-0.0584116	-2.34508	-0.237169	-3.83141	0.840121	0.116231	2.83471	3.01192	-0.631475	1.41491	-0.33412	0.171503	-1.51302	1.72494	1.92843	-0.21068	-0.954511	0.848022	1.28707	1.5633	-0.0340783	0.232797	-0.174959	-2.02268	-1.12313	2.27264
Thrinchostomatini	7.71723	1.78218	1.15259	4.63425	1.32313	1.45502	-0.247154	-2.8254	0.475936	-4.07434	1.62139	0.306765	3.42108	3.64892	0.708205	1.64005	-1.38749	0.760546	-0.733441	1.81497	2.35404	0.111333	-2.04561	0.488123	1.95191	1.56499	0.495479	-0.267841	-0.895909	-2.42575	-1.64021	2.64053
Thrinchostomatini	7.60815	2.94911	1.44307	4.43256	1.72661	2.22158	-0.400204	-2.0512	-0.122777	-3.85731	0.475822	0.287351	3.69898	3.42772	-1.40141	1.61215	-0.870446	-0.22425	-1.67256	1.13394	1.93339	-0.628068	-1.74295	1.4505	1.21591	1.45245	-0.136616	0.307463	0.0694072	-1.78997	-1.72865	2.68096
Thrinchostomatini	6.7507	2.00666	1.17152	5.15667	1.03715	1.17105	-0.420964	-2.53178	-0.764933	-3.58102	-0.503372	-0.550576	4.40897	2.5701	-0.208204	1.14804	0.10566	-0.166088	-1.01503	0.732924	2.08338	-0.346116	-1.52517	0.0137514	1.61695	0.374907	0.168009	-0.405406	0.0472385	-1.87414	-1.37532	1.7331
Thrinchostomatini	6.04161	2.87171	1.66939	4.47155	1.50065	1.73325	-0.588641	-2.50594	0.125713	-4.17481	-0.66745	0.0892847	4.28585	3.246	-1.20139	1.94329	-0.21024	0.553755	-2.39221	0.828353	2.45655	-0.231834	-2.86472	1.38464	-0.0217021	1.42394	-0.000684461	-0.106435	0.286353	-2.0721	-0.830035	1.46959
Thrinchostomatini	6.45703	2.52797	2.29458	4.92676	1.35512	1.50664	0.376433	-3.28475	-0.7369	-4.84031	1.46405	-0.258555	3.50945	3.10733	-0.34438	2.49819	-0.833482	0.483739	-1.96453	0.782302	2.29735	-0.0204771	-1.30853	0.537345	1.16336	1.33322	-0.347578	0.189613	0.237397	-2.70302	-1.41363	2.71186
Thrinchostomatini	7.13457	2.41095	1.48948	5.31409	1.68257	1.45645	-0.386691	-3.99817	0.227502	-5.36802	1.8264	0.0603754	2.87953	4.23337	1.08614	3.279	-1.09608	0.313729	-2.12451	1.88391	3.21638	0.153255	-1.13223	1.05527	1.31074	1.16939	-1.95502	1.85377	-1.0223	-2.72601	-1.53996	3.70475
Thrinchostomatini	5.11535	2.14307	1.81575	4.47869	2.3929	0.905866	0.298662	-2.30111	-1.17514	-5.23876	-0.53176	0.0423386	0.97926	2.83668	-0.430257	1.39374	-0.542303	0.0247513	-0.892259	1.13363	1.8047	-1.72865	-0.587907	-0.340397	-1.48314	0.0532637	0.98831	0.653573	0.308932	1.21519	1.31079	-2.28472
Thrinchostomatini	5.8078	1.86084	1.08138	4.38886	2.52512	1.83886	0.905508	-1.48058	-0.813585	-4.61564	-0.138881	0.344018	1.18548	2.3238	-0.675284	0.487348	-1.21815	-0.197764	-1.58586	0.402323	1.46623	-0.877963	-0.558458	0.408132	-1.17775	0.53956	1.06868	0.610525	0.417336	0.739434	1.18778	-2.3364
Thrinchostomatini	5.99295	3.31736	1.52948	4.42471	1.70064	2.33469	0.61582	-1.82433	0.017192	-4.65369	-0.423828	0.383713	1.34736	2.97024	0.0558493	0.289408	-0.444121	0.107346	-1.69544	0.710739	1.35304	-0.408834	-1.05959	-0.249066	-1.45204	0.509209	1.23838	0.501197	0.45792	0.173546	0.546175	-1.89181
Thrinchostomatini	6.08709	2.52695	1.39805	4.95703	2.07971	1.22118	-0.0342266	-2.67576	-0.872305	-4.18371	-0.0144972	0.823658	2.07777	2.77564	-1.21258	-0.279635	-0.103481	0.888875	-1.00573	0.107897	1.42313	-0.990789	-1.25937	-0.0708124	-0.725741	-0.660378	1.18042	-0.392335	-0.0700323	1.00982	0.999826	-1.4357
Thrinchostomatini	6.18365	1.55209	1.22745	4.72299	2.30059	2.08669	-0.519511	-2.04902	-0.24654	-3.84861	0.140332	-0.32131	1.17371	2.36607	-0.696356	0.0345245	-0.914194	-0.409702	0.0460273	-0.518117	0.525894	-1.05608	-0.601122	0.655956	-0.901611	0.402449	1.42554	0.703567	-0.107576	0.49294	1.05433	-1.84675
Nomiinae	4.8775	5.32556	2.15777	-0.580706	2.61373	-0.458415	-5.23569	1.84659	0.977991	1.75	-0.276757	1.058	1.37981	-1.75797	-2.34299	-0.0844795	-0.309155	-0.870323	1.8912	0.378757	-1.99737	0.287168	-1.06796	0.478582	0.258187	0.215887	0.222613	-0.393017	0.0826864	0.85008	-0.909024	-1.39419
Nomiinae	7.95417	5.30833	2.51588	-0.582418	-1.04288	-5.00661	0.181111	-1.3389	0.427052	0.174711	0.690779	0.00102477	3.19638	-4.91579	-3.93382	1.1176	1.18938	-0.034744	2.46623	-2.19285	-1.15421	-1.25784	1.56348	-0.728516	1.78371	-1.2709	-0.639092	-0.329789	-1.03161	0.116051	-2.19383	-2.68782
Nomiinae	5.25862	5.21769	2.7347	0.290025	1.43338	-4.28273	-0.38568	-0.608866	0.753167	-1.09691	0.542429	-1.20564	3.96954	-4.43155	-3.70031	0.62055	0.0359207	0.68904	0.142095	-2.76034	-0.729841	-2.10459	0.839681	1.64103	-0.653138	-0.823171	-1.50146	-0.0209986	-1.58562	-0.328273	-1.39623	-2.73341
Nomiinae	3.5525	4.67365	-0.591744	0.80073	2.41522	-5.79788	-1.86872	0.148334	0.741692	4.61853	0.350054	0.00939771	2.50398	0.317782	-3.06273	-0.154217	-2.02055	0.985559	0.365476	0.956482	2.87998	-2.45056	-2.05296	0.00903734	-1.85012	0.681675	-1.25906	2.05972	-0.413132	-0.0850006	0.203227	1.5762
Nomiinae	6.16674	1.93488	1.15322	-0.575221	-0.255625	-4.46277	-1.60138	-0.0126514	3.12989	2.27215	-0.814593	0.737702	2.50185	-2.54428	-3.61267	0.00631449	-1.08171	0.126237	1.36105	1.68929	1.48025	1.51569	1.50309	-0.978495	-0.241173	-1.02002	0.79361	-1.23351	-0.651351	1.72269	-0.519507	1.05536
Nomiinae	6.7023	0.302042	-1.16622	-0.386108	-0.109076	-3.73167	-2.27462	-0.128083	1.58505	1.28793	-0.259447	-0.658033	2.40609	-2.61826	-5.12093	1.00103	0.356117	-0.471488	0.38475	0.708981	1.43792	2.8941	0.61994	-0.616964	0.498244	-2.12109	0.0290627	-1.03571	-0.27647	1.47262	-0.510644	0.855067
Nomiinae	5.64214	0.873338	0.612552	-1.19782	0.492146	-3.55964	-3.35329	-1.30342	2.40696	1.30869	-1.04021	0.795536	4.3587	-4.05574	-3.33871	0.0291253	-1.11405	-0.327826	1.81973	-0.09854	0.0463777	1.093	2.05584	-0.634596	-0.525905	-1.057	1.25619	-1.21893	-0.845125	2.01865	-0.0133896	-0.115784
Nomiinae	5.69452	2.41921	-0.220329	-0.887815	0.579114	-5.2443	-3.27012	1.10826	1.84813	2.0228	0.1365	-0.387308	2.52784	-4.294	-2.80349	0.78498	-0.06902	-1.36841	2.18863	0.120453	1.50739	0.336612	0.610688	-1.23348	-0.0658298	-1.27584	-1.13126	-0.907063	-0.246421	0.634781	-1.26989	0.1511
Nomiinae	5.71658	1.97146	-0.836221	0.155324	0.58161	-5.18728	-3.97535	0.869038	3.06177	1.64578	-0.535732	-0.242788	3.01201	-3.85319	-1.87821	-0.342783	-0.570906	-0.713653	2.01177	0.491574	0.723335	-0.161944	1.38349	-0.389425	-0.881469	-0.131848	-1.08701	-0.778893	-0.913813	0.173711	-0.0847552	0.700683
Nomiinae	6.33146	3.54192	2.02607	-0.595174	0.399153	-5.41978	-3.2474	2.81011	0.499525	4.24255	1.78342	0.242072	2.79276	-0.121445	-3.62886	0.40191	-0.509358	0.908057	1.40505	0.73111	1.27311	-0.635572	-1.12476	-0.627679	0.0286738	-1.79971	0.468222	-0.421565	0.0869126	-0.838545	0.44316	-0.920053
Nomiinae	5.53661	3.15752	1.74744	-1.63801	1.00016	-4.62109	-2.53486	1.93948	1.12867	3.595	1.10006	1.35271	2.35176	-0.602502	-2.67191	0.426427	-1.68996	0.865292	-0.0496603	1.74464	0.654187	-1.20895	-0.54315	-0.671133	-0.378753	-1.46062	0.798488	0.214421	0.634109	-0.230814	0.723907	0.729199
Nomiinae	4.35472	3.3424	1.42542	-0.0917532	2.44305	-4.8822	-3.25226	2.20627	0.626498	3.38957	1.13232	0.925632	2.64531	-0.628211	-3.04307	2.65921	-3.8325	1.85958	1.14769	1.52049	1.40745	-1.66995	-1.00296	0.671634	-1.06526	-0.284479	2.56096	2.46041	-1.03119	-0.189576	-0.897969	-0.761587
Nomiinae	5.18281	3.22141	1.45197	-0.20314	0.728688	-4.90653	-2.02999	3.50416	0.552339	3.45854	0.832416	0.631916	1.5471	-0.826769	-4.12536	0.836943	-1.28571	0.905538	0.726673	1.92577	0.888326	-0.44958	-1.29169	-0.59218	-0.109527	-1.55921	0.635369	0.535946	0.52209	0.767364	0.310665	0.159613
Nomiinae	5.6684	2.57	1.72509	-1.12158	1.87821	-4.0988	-2.88376	1.76725	0.827659	5.20611	1.82661	-0.587214	2.48152	-0.146186	-3.18408	1.23888	-2.04997	1.39455	2.37694	0.835352	0.533362	-0.742628	-0.872603	0.189176	-1.08111	-1.2067	1.03447	1.74476	0.0630492	-0.391761	0.289211	-0.09632
Nomiinae	5.07114	4.82662	-0.551783	-1.04317	1.54735	-2.92907	-3.51505	1.26019	2.44232	2.34896	3.30612	1.56742	0.978194	1.25284	-3.27098	0.569355	-0.781988	-0.681655	-0.588215	0.998562	0.926138	-0.790772	0.496202	1.20418	0.764085	0.23288	0.235361	-1.67841	1.02912	-0.164485	0.637272	-0.686986
Nomiinae	5.85258	3.70748	2.01259	-0.692252	0.880549	-4.09009	-2.09282	2.53461	1.1645	4.39122	0.154427	1.6487	1.88562	-1.14534	-3.05462	1.14282	-2.46339	0.71898	0.90707	1.95077	0.657252	-1.33554	-0.530835	0.260025	-0.455498	-0.962334	0.515432	1.63545	0.172231	0.873355	0.68405	0.217539
Nomiinae	5.83029	2.53489	2.16208	-0.582709	-0.0880588	-5.33455	-3.05066	2.07928	1.39944	5.37696	1.66319	1.37691	2.34947	-0.451938	-4.06689	0.959505	-1.69036	1.03468	1.3149	0.768882	0.381105	-0.920542	-0.838576	-0.227335	-0.79015	-0.87567	0.775819	0.0104951	0.0823069	-0.00786513	0.752176	0.129437
Nomiinae	5.92192	3.86239	1.73412	-0.0207297	1.66769	-4.97251	-3.71397	2.69677	1.13598	5.24099	0.926192	1.45999	2.04144	-0.562549	-3.88007	0.55608	-3.25576	0.95711	1.90049	1.15834	0.975987	-0.462909	-0.503172	-0.0997188	-0.132853	-1.24646	0.883265	-0.442227	0.961538	0.188547	0.344521	0.181851
Nomiinae	4.85978	3.2625	2.84392	-1.50343	1.22085	-4.7277	-4.00999	2.35366	1.27558	5.09887	1.8556	0.767036	3.24025	-0.183355	-4.72151	2.29852	-0.730763	0.450172	0.900838	0.219092	0.156144	-1.49639	-0.236117	-0.68779	-0.0856064	-1.09292	-0.676783	0.931512	0.122645	0.563414	0.796616	-0.629514
Nomiinae	5.78836	3.18757	2.02864	-1.76331	1.27247	-5.51634	-2.14606	2.98119	1.17554	4.85596	1.78973	-0.57381	2.60256	0.229527	-4.69292	1.508	-0.953718	0.683015	1.32182	1.71488	1.06401	-0.546012	-1.32097	0.0781512	-0.809584	-1.22866	0.441034	0.604297	0.912338	0.337395	0.292982	-0.403155
Nomioidinae	10.4657	0.741772	1.05962	4.74074	-0.0820601	1.15994	2.42203	-1.83029	-3.25845	-1.14113	-1.8291	0.645283	0.960487	-3.63642	-1.17441	2.30224	-0.211044	-0.170781	-0.668193	0.420233	-2.4576	1.12934	1.40471	-0.306667	1.77884	-1.67894	0.768534	-0.232801	0.407933	-0.104083	0.00110081	-0.828887
Nomioidinae	9.84517	2.99382	0.958137	4.66651	1.57974	0.854689	1.87535	-1.54017	-3.21063	0.452248	-2.14515	1.51194	1.30315	-3.6809	-1.24328	3.08209	0.0166223	-0.689645	1.05111	1.24968	-2.86226	-0.677728	0.436536	2.63843	0.905837	-0.642189	-1.4311	0.195628	1.42131	0.490061	1.70128	0.742022
Nomioidinae	10.2028	0.033859	1.16981	4.92246	1.74246	1.03856	1.74119	-0.622732	-2.75987	0.418306	-1.7569	0.884771	0.78159	-4.20142	-2.76435	2.35429	-1.38349	-2.63638	-0.974246	0.256861	-3.76075	0.332205	2.19186	2.16087	0.126001	-0.397397	-1.12821	-0.50829	0.916629	0.491618	3.0356	-0.400172
Nomioidinae	8.46476	1.14296	1.44768	5.15717	1.76754	0.385306	2.93394	-5.29515	-4.52636	-1.11301	-5.87857	0.258964	-0.291356	-2.41768	-0.550137	5.36935	-2.79235	2.53545	1.85877	-0.0306809	-1.1604	-1.06559	-0.527343	-1.32275	1.15898	1.08696	1.23849	2.13646	-0.297709	1.75062	1.90751	-0.441641
Nomioidinae	9.526	1.96946	1.49264	4.81424	0.833795	-0.0360262	3.38161	-2.23659	-2.83308	-0.235414	-0.74023	-0.0138999	0.811979	-3.72463	-2.77587	2.61138	-1.69449	-0.776113	-1.12382	-0.507049	-1.67858	2.8487	0.583183	0.950708	0.978175	-1.93225	1.20106	0.485679	1.19647	-0.222281	1.33893	-0.759931
Nomioidinae	9.41669	2.16358	2.28398	4.7414	-0.676958	1.25044	1.12807	-2.89261	-2.48109	-0.772102	-2.50082	1.534	-0.572041	-2.17116	1.30145	5.63213	-2.49424	0.826971	-0.954923	-1.33862	-1.98695	-0.266223	2.21064	1.14604	0.299111	-0.177824	1.13227	-1.04899	0.499486	-1.76059	-0.688992	-0.332846
Nomioidinae	7.55208	1.88116	0.823969	7.60195	1.3629	1.94913	2.78742	-2.81101	-2.47527	-0.823173	-3.68023	-0.534879	-0.317559	-4.39564	-0.741322	3.95839	-3.85227	0.309281	-0.823477	-1.62845	-1.10029	1.12833	3.00033	-0.571489	0.621895	-1.59143	0.115971	0.793421	1.34302	0.483756	-2.20463	0.257619
Nomioidinae	7.22676	1.48424	2.16803	3.62752	-0.961562	0.624206	1.8438	-3.93106	-3.58158	-1.78665	-2.15571	-1.41702	0.478163	-0.987018	-0.274272	5.09604	-3.31333	1.73093	-3.0394	-0.541517	-2.08527	1.53932	3.81858	0.307844	-0.784011	0.75389	1.1304	-1.79123	0.893979	0.152246	-0.187609	-0.351235
Nomioidinae	9.02562	1.7057	1.11905	5.31802	-0.140621	1.25119	1.57724	-4.09147	-2.81325	-1.42042	-2.90486	0.251253	-0.942801	-3.00029	1.07112	3.78629	-3.56809	1.98346	-1.30388	-1.12673	-1.57669	0.771395	2.3738	1.28956	0.0935986	-1.03299	1.47324	-1.44278	0.419117	-0.63194	-0.534347	0.870016
Nomioidinae	9.00854	0.868477	1.25264	6.54407	0.193887	1.67382	2.24742	-1.46231	-3.85699	-0.166021	-2.42223	0.567862	0.546465	-2.87019	-1.07902	3.52411	-1.86431	-0.231541	-1.89271	-2.03242	-2.16017	0.579255	2.23131	-0.268896	0.408213	-0.57021	-0.705095	-1.19404	0.633031	-0.392746	-1.18881	-1.00047
Nomioidinae	8.28825	2.97831	1.00047	4.89599	-1.2232	1.82869	2.93004	-4.57353	-3.03779	1.41716	-3.79282	0.475453	-0.41685	-2.70082	1.10773	1.71828	-0.778201	1.42846	1.25185	-0.302552	-2.63284	-1.02864	3.28244	1.32079	-0.393685	-0.804674	2.3146	-1.26705	0.0891474	-1.9165	0.644812	1.85795
Rophitinae	6.9323	-1.2632	-5.01418	0.359887	-1.17647	-0.779476	-0.0996105	-0.0462095	-1.82979	1.92969	0.30005	-4.90737	1.93455	1.45761	-1.48613	-2.05177	0.661212	-1.1137	0.865696	-1.88285	-0.548131	1.36866	-0.125417	0.499563	0.263041	0.831478	0.608327	0.524893	-0.39767	1.26373	0.158233	-0.551442
Rophitinae	6.89027	-1.79293	-4.53462	-0.060983	-0.873433	-1.52415	-0.895406	0.37703	-1.93311	1.41387	0.554311	-5.77106	1.60068	1.73699	-1.82824	-1.51849	0.342761	-0.671008	0.798236	-0.864566	-0.673841	0.520175	0.725615	0.18465	-0.761061	1.80227	0.741487	0.428339	-0.913251	1.1806	0.236311	0.223695
Rophitinae	6.7719	-2.2593	-3.36246	0.58765	-1.47126	-1.57806	-1.17826	1.628	-1.11208	2.40323	-0.210237	-6.97012	1.15388	2.01213	1.26922	-1.92127	-0.490165	0.673835	0.385977	0.765566	-0.584907	1.27563	-0.542966	-0.0534378	-0.901038	-0.308553	1.69497	-1.51023	0.361534	0.084341	-0.410221	-0.0561805
Rophitinae	6.82552	-3.09077	-4.02864	0.431796	-2.96937	-2.15271	-1.112	0.625865	-0.52808	1.40874	-0.286381	-5.61432	0.0580746	1.0025	0.840781	-0.997511	0.61152	-1.01685	0.296241	0.279542	-1.46666	0.983433	-0.700897	0.384167	-1.448	-0.342782	-0.202091	-0.11875	0.582548	-0.269287	-0.184222	0.253662
Rophitinae	6.53821	-2.48195	-3.32624	0.0574093	-1.41329	-1.64114	-1.14605	1.65075	-2.01078	-0.195035	-1.18138	-4.47163	-0.798448	1.15967	0.855989	-1.07525	0.234898	0.0917526	1.27473	0.218743	-1.55449	0.0627782	-0.903601	0.481377	-0.286794	0.592295	-0.220065	0.658952	0.152527	-1.21645	0.566822	-0.20152
Rophitinae	6.3824	-3.24987	-3.4152	0.0684684	-2.77382	-2.24751	-1.26144	0.323999	-1.09076	0.778275	-1.2893	-5.65984	-0.715175	1.63986	1.34833	-0.891062	1.43498	0.553644	0.176526	-0.163148	-1.1764	0.538604	-0.256034	1.43526	-0.821216	-0.186493	-0.431173	0.733861	0.611427	-1.24349	0.0754995	-0.866948
Rophitinae	6.1219	-0.920261	-3.13857	0.805924	-1.6218	-1.00555	0.117474	-0.696449	-0.910237	1.29117	0.911484	-3.44238	0.274778	0.740165	-0.757458	-2.25702	1.19838	-0.722089	-0.0839841	-1.09658	-0.188084	0.126159	0.201197	-0.194059	0.0642306	0.129396	-0.261539	-0.245768	0.290715	0.462525	0.878274	0.317212
Rophitinae	7.44003	-0.728752	-0.378695	1.8911	-0.998815	2.20613	1.74091	-1.20356	1.72251	0.365102	1.48606	-0.0696286	0.0647134	0.644616	0.191345	-1.6793	3.56642	-0.411002	0.869309	-0.621852	-2.00454	0.158487	-0.694955	-1.71696	0.720137	0.339265	-1.05945	0.116713	0.286191	-0.534679	0.747482	-0.337669
Rophitinae	5.42998	-0.530739	-4.98034	1.33478	-0.345035	-0.770273	-0.909158	-0.971859	-1.24957	1.73391	0.512428	-4.73562	0.646454	1.33466	-1.16649	-1.61198	1.31447	-0.504055	-0.145787	-0.26292	-0.208749	0.199612	0.661633	0.667547	-1.01845	0.279921	-0.372805	-0.234277	-0.245338	1.50976	0.176385	1.13761
Rophitinae	6.05078	-2.77842	-3.34144	0.959358	-1.32048	-1.6993	0.525469	2.00531	-0.943194	1.75408	-0.682361	-5.68233	0.662333	2.13115	2.36179	-2.34018	-0.139065	1.2304	0.848066	-0.0896429	0.493466	1.92581	-1.12672	-1.07981	1.38731	-0.317979	2.98628	-1.14406	0.670329	-0.397961	-1.15023	-1.22519
Rophitinae	6.28014	-2.65911	-3.64326	1.53579	-1.09894	-1.88077	-1.0428	2.2841	-0.554196	1.78879	0.0688905	-5.50313	0.416096	1.72576	0.677352	-2.89934	0.590136	1.3449	0.246783	-0.0635879	0.297733	0.846852	-1.20568	0.360413	0.478736	-1.03878	2.22222	-2.24167	-0.575011	0.38723	-1.09543	-0.336313
Rophitinae	6.48041	-2.96742	-3.22406	0.772145	-2.01988	-1.93457	-0.802909	1.97751	-0.00959811	2.2871	-0.693595	-6.6193	0.903777	2.0321	2.15894	-1.43726	0.859468	0.593562	1.01036	0.499637	0.0750144	0.385569	-0.323809	0.22926	-0.728677	-0.347342	1.55722	-0.1505	0.206599	-0.037421	-1.65184	-0.584665
Rophitinae	6.81731	-1.41113	-5.84	0.987392	-1.80329	0.514554	1.03483	1.01335	-1.41392	0.37097	-0.966296	-4.26377	0.332503	1.00178	1.89253	-2.62695	0.772096	1.11344	-0.0559399	-0.339121	-1.58185	0.2073	-0.190504	1.02447	0.385509	0.857738	0.335471	-0.353035	0.402186	-0.374996	0.120975	1.34944
Rophitinae	6.98942	-1.90808	-5.63916	-0.413481	-1.85267	-0.453315	0.367391	1.07931	-1.76042	0.34093	1.20408	-6.83402	0.331399	1.36	1.79138	-1.923	0.423925	0.988842	0.180342	-0.744278	-0.756394	0.302962	0.745134	1.14343	0.216674	0.570679	-0.333277	-1.30747	0.0750556	-0.471153	0.505271	1.42598
Rophitinae	5.73676	-1.37001	-2.72239	0.833259	-1.38249	-2.06313	-1.93609	-0.167607	-1.63985	1.18941	-0.726591	-4.3863	0.880726	1.92725	0.892145	-1.72311	0.105402	-0.811339	0.190214	-0.459302	0.0146731	0.563145	-1.24755	0.422408	0.560183	-0.842976	0.808367	-0.833709	-0.0482612	0.0523693	-0.183848	-0.518409
Rophitinae	5.97503	-1.89524	-4.91675	-0.464313	-2.38417	-1.98502	-2.24713	0.237686	-0.642839	0.85004	-0.952832	-6.1181	1.19562	1.85086	1.03282	-1.5737	1.29807	0.0583712	-0.0386132	-0.12401	-0.829431	0.546787	-1.88987	0.160402	-0.531454	1.29039	0.625896	-0.217358	-0.405321	0.11112	-0.0432421	0.713037
Rophitinae	5.2401	-1.6262	-2.26183	0.410387	-0.958542	-2.15108	-1.56716	1.32814	-1.5596	1.53744	-0.575678	-6.92024	2.50911	1.63646	0.179184	-2.18798	0.695036	1.49826	0.251262	-0.201005	0.154144	2.01542	-0.858794	0.46715	0.12652	-0.615571	1.24176	0.138252	0.0685773	0.213119	-0.223236	-0.652041
Rophitinae	5.58721	-1.18001	-3.19442	0.666895	-1.35894	-1.8003	-1.53415	0.334606	-0.614331	2.66987	0.977595	-5.13306	1.07863	1.31446	0.560661	-1.49128	1.01231	-0.745939	0.892055	-0.875362	0.118523	0.989357	-2.01149	-0.805132	0.385489	-0.884615	0.358331	0.490861	0.197106	-0.929226	-0.847417	0.18127
Rophitinae	5.82747	-0.942362	-3.44442	1.08094	-0.974762	-1.19582	-2.79967	-1.00296	-0.618326	1.64865	-0.07093	-5.15229	1.03097	3.30564	0.435612	-1.11981	-0.147035	-0.779178	0.772719	-1.88406	0.524733	0.630759	-0.980402	0.355548	0.300136	-0.690899	0.1048	-0.475939	0.46284	0.0451295	-1.19989	-0.622834
Rophitinae	4.26681	-2.48237	-2.35219	0.252108	-0.732478	-2.11103	-0.352834	0.506521	-1.8184	0.408574	-1.37293	-4.40401	0.282272	1.31561	0.877809	-0.235585	-0.709916	-0.759769	0.170732	-0.511587	2.30263	0.89829	-1.413	0.844934	0.810566	-0.964925	2.18865	1.50216	-0.958175	0.465985	-0.96577	-0.518181
Fideliini	-3.24375	-8.66556	2.58864	-2.97833	-3.5897	7.59677	-0.339958	-1.81582	-7.02652	2.91818	0.270689	-0.406942	0.851776	1.03948	-1.33215	1.49703	0.0933799	0.836993	-0.807639	0.0763372	0.231248	2.61372	0.0121193	0.921492	0.81339	-0.0803693	0.360981	1.51188	-0.857153	-0.370431	-0.258286	-1.51619
Fideliini	-3.80211	-9.14001	1.91892	-2.79529	-3.4585	7.21453	0.0961643	-1.59663	-6.75249	2.66756	0.870284	-0.625766	0.449597	0.608526	-1.28948	1.47827	-0.225544	-0.218901	-0.687574	0.316871	0.52474	2.40179	0.10431	1.88711	-0.00776905	-0.09248	0.202888	1.19969	-0.0600822	0.523714	-0.141006	-1.5295
Fideliini	-4.04454	-7.93644	2.50376	-1.00215	-3.22727	6.73803	-1.06051	-1.99179	-6.91396	3.15606	-0.386302	-0.425633	-0.221703	-0.026313	-1.79106	-0.918328	0.969251	0.699054	0.363589	0.389016	0.0856201	2.55943	-0.55421	1.31277	0.452569	-0.901079	-0.177031	1.22279	-1.08771	-0.0107163	0.0619809	-0.77498
Fideliini	-4.47481	-6.73971	1.43136	-1.84044	-2.44871	7.69913	1.01043	-1.42972	-5.76601	2.52219	0.117016	0.604211	-0.24552	-0.0531607	-1.03584	-0.209939	0.55722	1.25942	0.00514761	1.06882	0.46567	2.68902	-0.5209	0.675955	-0.0730084	-0.154188	-0.516291	1.18115	-0.588472	-0.786464	-0.196262	-0.642794
Fideliini	-2.93063	-7.13222	1.91329	-2.99336	-3.69048	5.99091	-0.77658	-0.822622	-6.36401	2.28967	0.109001	0.108164	0.613479	0.255486	-2.23022	-0.00480009	1.31173	0.95177	-0.492552	-0.0763856	-0.000252823	1.35195	-0.258716	0.850108	0.925343	-0.465652	-1.35157	0.237917	-0.629583	-0.620373	-0.297708	-0.769367
Fideliini	-4.36111	-7.18164	1.11238	-0.665994	-2.75303	6.24189	-0.62728	-0.227685	-6.01647	1.26722	-1.02283	-1.75898	1.96658	2.07462	-1.84076	1.7296	0.496138	-0.772741	0.478505	-1.8868	1.40381	-1.04552	-0.141775	1.72844	2.6776	0.759365	0.438008	-2.05327	-1.29083	-0.335518	0.0188645	-0.128311
Fideliini	-4.34972	-7.66906	0.918836	-1.45043	-2.49621	6.06474	-0.243699	-0.0470073	-6.26883	1.30701	-0.884541	-2.77664	2.18858	1.7023	-1.42988	0.17899	1.044	-0.679851	-0.0591612	-1.53005	1.33437	-1.9563	0.262243	2.06197	2.79969	0.767143	0.389965	-2.02141	-1.93074	-0.441324	-0.0482939	1.11614
Fideliini	-2.51911	-6.47393	0.505076	-3.15033	-3.76016	5.81645	-2.40908	-2.06452	-6.5694	3.89718	0.23021	0.847139	-0.439162	-0.397171	-1.37936	0.287548	0.112598	1.14821	0.860238	-0.615321	-0.663674	1.9688	-1.38105	0.40506	-0.779873	0.220451	-0.0351786	-0.0565163	-1.21789	0.120531	-0.505505	-0.199424
Fideliini	-2.72434	-7.02764	1.29221	-3.17644	-4.10218	6.01695	-2.20609	-2.14334	-6.26549	3.5772	-0.162403	1.12038	-0.549207	0.212956	-0.388598	-0.496989	-0.358132	0.359376	-0.984812	0.577345	-0.12201	1.7725	-0.493329	0.198011	-0.916538	0.0484555	0.292827	0.434724	-1.61096	-0.723434	0.724788	0.393424
Fideliini	-2.11122	-7.95628	0.974003	-4.40117	-4.69333	6.20612	-1.5175	-0.887192	-6.0538	4.14872	1.14086	2.25799	-0.420451	-0.554261	-2.0193	0.207835	-0.306539	0.464029	-0.161992	-0.700658	-0.62796	1.81155	-1.31854	1.26881	-1.46679	-0.277968	-1.09884	1.25724	-0.829719	0.518846	0.403636	-0.129426
Fideliini	-2.36723	-7.77552	0.365842	-3.68804	-3.54989	5.27133	-2.49242	-2.5607	-6.73981	3.30674	0.036825	1.93874	-0.937328	0.292399	-0.855665	1.31084	1.25349	1.77903	0.210347	1.16773	-0.483212	1.14401	-2.45126	-0.953826	-0.305442	0.537903	0.689721	-0.166266	1.36452	0.41108	-0.139556	0.471038
Fideliini	-3.23952	-8.50039	1.62061	-3.49709	-3.16518	6.34028	-2.53289	-2.90106	-7.08108	2.49006	0.52595	1.40801	-0.146358	0.531791	-1.97366	0.283271	0.616732	2.13986	-0.721125	0.407628	-0.31937	1.28916	-1.39527	-0.0479334	-0.661679	0.223391	0.0148679	-0.0860047	0.354448	0.418628	0.149062	0.281324
Fideliini	-2.87743	-9.07791	0.822702	-2.10233	-2.71705	6.30936	-3.1414	-2.19054	-5.76148	2.71942	0.955715	2.24329	-1.23879	-0.473337	-1.10696	-0.252534	0.320625	0.980995	-0.52594	0.0869738	-0.465774	1.2944	-2.53397	-1.65125	-0.710594	-0.348715	0.283518	-0.772301	0.291131	-1.16521	0.452543	0.637813
Fideliini	-2.01952	-7.42212	0.285736	-3.36548	-3.1449	6.88579	-2.8786	-2.84686	-6.83841	3.11579	1.19353	2.48334	-1.35092	0.993213	-1.46385	1.6478	-0.28038	0.169039	0.0986397	0.185262	-0.156683	2.0495	-0.934259	-0.499471	0.472422	-0.674284	-0.715518	-0.0621312	0.314843	0.195779	-0.324594	-0.185169
Fideliini	-3.52546	-7.09911	1.28395	-1.9193	-2.47046	7.11817	-3.16968	-2.73829	-6.7458	2.9651	0.0553053	1.94114	-1.16323	0.0339636	-1.53976	0.0826643	0.0142517	1.88723	0.404068	0.269317	-0.851437	1.1081	-1.15994	0.449786	-0.721409	0.137491	-1.38144	0.413927	-0.471541	-0.351567	0.504551	0.173635
Fideliini	-3.20241	-8.41901	0.153679	-3.57825	-3.52763	5.51431	-1.26638	-2.0667	-7.29899	4.11798	-0.989722	1.93494	-0.802142	-0.576542	-1.91454	0.585001	-0.128263	0.625013	0.400365	-0.286358	0.268872	1.33204	-1.58698	-0.510684	-0.499879	0.146376	0.818176	0.616276	0.59334	1.25554	0.215364	-0.215833
Fideliini	-3.51639	-8.61307	-0.219114	-2.56908	-3.21078	5.87929	-1.33522	-2.56248	-7.60115	3.15313	0.908801	2.04516	-1.19969	-0.367796	-2.33229	0.763248	1.199	1.61178	0.261995	-0.34346	-0.00613398	2.73366	-1.51908	-0.758154	-0.340104	-0.460729	-0.415833	0.216991	0.437686	0.75142	-0.321234	0.0554745
Fideliini	-3.85274	-7.44592	0.676562	-2.39391	-2.87589	5.50638	-2.43588	-2.34236	-6.49877	4.54894	1.91171	1.3792	0.774279	-0.572587	-0.142646	0.432083	0.126873	1.70093	0.0407989	0.0141315	-0.206233	1.91624	-0.194604	-0.0583598	0.593404	0.771233	-1.13467	2.40539	-0.696617	-1.21089	-0.013199	-1.18862
Fideliini	-3.31522	-9.99536	0.686701	-3.67172	-3.4086	6.23303	-3.23695	-3.81215	-7.35826	3.05678	0.853017	1.1842	0.387809	1.02832	-1.74473	2.02258	0.476481	2.29045	-0.50382	-0.054244	-1.42652	2.00899	-2.44101	-1.11623	-0.159486	0.435281	-0.566938	0.925608	1.19299	0.605114	0.0620311	-0.0497651
Fideliini	-1.91111	-5.4031	2.28955	1.01356	-0.614186	4.5271	-1.78758	0.115768	-1.79787	2.21268	-2.1347	-1.40102	-0.441325	4.46669	-1.60479	2.43122	0.883624	-0.707739	0.532741	2.51881	0.243901	-2.70459	1.50964	-1.51625	0.247232	-2.68295	-0.169129	-1.26095	1.67168	2.14205	1.31544	1.81086
Meganomiinae	-1.26729	-2.48248	-2.7134	-3.96256	0.164427	-0.695031	4.1414	0.013753	1.48079	-1.12182	3.55351	0.588222	-2.58585	1.25279	-2.09496	0.700001	-0.0911702	-0.951271	0.90086	1.16782	1.58193	2.4131	0.27142	0.401419	1.73269	-0.705378	-1.16381	-0.370713	0.299842	1.28411	-0.0184089	0.771615
Meganomiinae	-1.26658	-2.21646	-2.88524	-5.04469	-0.45689	-2.09021	2.17232	1.26228	2.76729	-3.39835	2.14564	1.91323	-3.5049	-0.804439	-1.7605	1.20754	-1.07656	-1.87666	-0.55719	0.574114	1.44947	1.19809	-0.438935	1.51065	1.57958	-0.351162	0.514291	0.00345922	-1.00495	-0.0519304	-0.207254	0.540968
Meganomiinae	-0.714689	-1.39826	-2.40456	-4.42282	-0.548493	-1.54546	3.00573	0.927311	1.5817	-2.19999	2.17151	1.35609	-3.14005	0.457708	-2.25185	-0.177027	-1.39574	-1.25582	0.477013	-0.455167	0.844044	1.71628	-0.500145	0.360648	1.06536	-1.11956	-0.05298	-0.463062	1.04946	-0.00950839	0.52347	-0.407482
Meganomiinae	-0.912514	-3.15888	-2.49881	-5.70447	-0.665756	-2.00191	1.76969	0.480896	2.11879	-3.26566	3.38213	1.41428	-3.48112	-0.243369	-2.36328	2.02627	-1.14073	-1.21461	0.266818	-0.319991	1.83401	0.719754	-0.649005	1.08118	2.25981	-0.590828	0.395462	1.00141	-1.00657	0.868997	0.168417	-0.0522726
Meganomiinae	-1.02166	-2.34068	-1.81068	-6.32497	-0.671717	-1.59572	2.7152	0.735028	2.36477	-2.73252	2.93095	2.47519	-3.42238	-0.275827	-2.3091	0.982158	-1.10421	-1.44837	-0.311025	-0.0662099	1.89597	0.976476	-0.419736	1.07969	2.05366	-0.54523	0.915758	0.742794	-0.250674	0.637592	0.161899	0.378638
Meganomiinae	-0.20226	-1.48479	-2.30938	-5.29216	-0.121951	-2.00163	1.91186	1.8257	1.70502	-2.11794	1.93915	1.07824	-2.39967	0.935162	-2.87925	1.46555	-1.90483	-3.28947	0.468746	-0.120905	1.35351	2.00202	0.740057	0.586106	1.06467	-0.475088	-0.903095	-0.266285	0.437994	0.988196	0.713608	-0.432176
Meganomiinae	-0.516161	-1.72648	-1.60077	-5.68704	-0.353002	-1.09682	2.17959	0.814292	2.10588	-2.95565	1.85634	1.06586	-1.87488	1.47896	-2.92077	1.47982	-0.58089	-2.14108	0.575257	0.690294	0.965656	1.45401	0.125555	0.509801	0.494692	-0.246241	-0.483166	0.611517	0.261853	1.05179	1.44659	0.360372
Meganomiinae	0.0733332	-1.14345	-2.25591	-5.05571	-0.248424	-0.904803	2.09354	2.15391	1.26631	-3.31121	1.753	1.91618	-1.92282	1.47281	-3.0528	0.963708	-0.734099	-2.48699	-0.235291	0.499686	1.1932	1.62206	0.224076	-0.208514	0.183666	-0.0830824	-0.805974	-0.30901	0.34311	0.568682	0.460046	0.0443698
Meganomiinae	-0.863118	-1.16897	-2.32365	-4.81903	0.350693	-0.99164	2.41668	0.988929	1.94766	-2.09597	2.06002	1.64172	-2.31744	1.18413	-3.11052	0.230372	-1.29102	-1.94026	0.511631	0.23354	1.05355	1.38766	0.950766	-0.53133	0.830786	-0.151965	-0.713037	-0.202823	0.113955	0.209215	0.947702	0.800092
Meganomiinae	-0.0965728	-2.16887	-2.66615	-4.53409	-0.418113	-1.68282	2.4985	1.8574	1.63625	-2.52108	2.18206	1.4727	-2.56922	0.928048	-2.64889	1.81802	-1.00292	-1.886	0.149846	0.0356805	1.36349	1.34938	0.477614	0.0118993	0.531954	-0.656889	-1.12235	0.0175239	0.294985	0.799239	0.189736	-0.2144
Melittini	5.03466	2.78831	-4.23814	-5.89555	-3.11436	2.87153	-0.0341942	2.7536	-1.92955	-2.54635	1.0003	0.279047	-1.09439	0.964001	0.267754	-1.56485	-0.877046	-0.321668	-1.97468	0.0243489	1.34531	-0.317586	1.72342	0.732944	-1.58205	-0.886432	0.293373	-0.0429149	0.7099	-0.197947	0.488352	1.7261
Melittini	4.06763	0.162941	-4.64283	-4.78612	-3.02632	1.35132	-0.831851	1.41377	-1.38283	-2.26023	1.5487	-0.242862	0.0893117	2.38499	-0.968362	-1.3423	-0.457843	0.770182	-1.32424	-0.0681796	1.19866	-0.835528	2.06056	2.28364	-1.38811	-0.416624	-0.0733612	-0.934116	-0.646828	0.194225	0.376613	1.38203
Melittini	5.35383	0.256325	-3.73034	-3.8807	-2.22027	1.2856	-1.46745	1.32058	-1.02358	-1.76477	1.00678	-1.15793	0.398843	1.66219	-0.698784	-2.29471	-1.12466	1.72029	-0.55049	-0.593569	1.09375	-0.105305	1.63542	3.52217	-2.34756	0.0609262	-0.199015	-0.710933	-0.498361	-0.0239188	-0.01603	0.526289
Melittini	3.77624	2.30556	-2.80423	-5.30769	-2.05443	1.48505	-0.478419	1.35693	-1.68061	-2.78213	1.41935	-0.234491	-0.604793	0.980124	-0.318166	-1.74296	-0.167032	0.995806	-0.925125	0.369531	1.37655	-0.174704	1.82369	1.10721	-0.649742	-0.593388	0.00085131	-0.389128	0.407301	-0.389612	0.0431037	0.858871
Melittini	3.40145	2.04361	-3.20136	-4.73612	-2.06061	2.1304	-0.075804	0.139161	-2.4091	-3.02551	1.88868	-0.823334	-1.43265	1.19455	-0.643784	0.239716	-0.130541	1.02608	-1.12069	1.25818	0.260291	0.386553	1.1164	0.334541	-0.24669	-0.936305	0.15702	1.26298	1.70498	-0.196691	-0.158651	0.239879
Melittini	2.06688	0.920512	-4.06614	-4.89447	-2.14786	1.04558	0.50186	1.13937	-1.46836	-1.92215	3.46378	-2.24836	0.263731	-0.0526359	-1.04361	-0.272556	0.698205	1.51298	-1.83247	0.47941	-0.463321	0.905978	0.38171	-1.27754	-1.82719	1.02905	-1.23473	1.65002	0.626422	0.399705	0.310542	1.10684
Melittini	3.29122	0.825899	-3.24383	-5.08219	-2.01792	1.68105	0.318583	2.44064	-2.83965	-3.26921	1.9819	-1.37564	-1.86356	0.475378	-0.0138056	0.885385	-0.428325	0.64249	-1.25107	0.970918	-0.413947	-0.28331	0.156683	0.445233	-1.07101	-0.0285064	-0.386658	1.54177	1.48211	-1.18458	0.162853	-0.891231
Melittini	2.57452	1.56733	-3.40748	-5.20885	-1.59592	1.44011	-0.102023	0.416461	-1.83265	-1.98461	2.2899	-1.56908	-1.31552	0.573735	-0.332236	0.978393	-0.422399	0.964624	-0.872208	1.18503	-0.331984	-0.9162	0.679375	-0.288643	-0.105393	-0.243535	0.149787	1.28843	1.24458	-0.0305148	0.0532471	0.455318
Melittini	2.06318	0.937398	-2.83196	-5.24893	-1.96154	1.86225	0.901249	0.99157	-2.94164	-2.1199	3.1607	-0.933175	-1.1615	-0.926647	0.353891	0.494808	-0.0177463	0.353872	-0.938883	0.576036	-0.340888	0.293108	1.09727	0.127217	-0.709655	-0.826963	0.368819	0.817372	1.31423	0.444913	-0.263077	0.145364
Melittini	3.81326	0.711486	-5.47575	-3.80633	-1.30761	1.17691	-0.54193	1.11982	-1.88739	-1.83917	1.49026	-2.36752	0.607348	0.0404749	1.03882	-0.347143	-0.757476	1.58733	-0.429425	0.350195	-0.567529	0.88979	0.281214	-1.40473	0.582594	0.337565	0.622323	1.009	1.21093	-0.936942	-0.355396	-0.138868
Melittini	3.42196	1.12825	-4.3801	-5.86747	-1.68389	-0.532844	-1.27337	1.37699	-1.27506	-2.44512	2.34514	-0.968743	-1.01999	0.960327	-1.01906	1.58666	-0.854836	0.779644	-2.01145	0.598578	1.55134	-1.06912	-0.0833835	-0.713471	-0.175541	-1.15113	0.35347	-0.243308	1.36662	0.983056	-0.0961149	0.740958
Melittini	3.20642	0.748878	-5.19326	-6.05922	-2.34992	0.692902	-1.1847	1.08825	-1.18991	-2.29284	1.22708	-1.33066	-0.873046	-0.398948	-0.580891	-0.159998	-1.01819	0.686406	-2.41932	0.94111	0.113769	-0.520137	0.257226	-0.362934	-0.786344	-0.496084	0.644945	0.302219	1.66379	0.788339	-0.26203	0.62706
Melittini	2.73498	-0.0129624	-5.58278	-5.84984	-1.50499	-0.291029	-1.44994	1.15225	-1.09364	-2.77168	1.41649	-3.55469	-1.01913	0.153835	-0.465363	0.183595	-1.29256	1.18893	-2.30644	0.162362	0.803879	0.342445	-0.62028	-0.0157091	-1.38391	-0.189757	0.42117	0.339027	1.63167	0.0781511	-0.427225	0.0580274
Melittini	3.18667	-1.80693	-6.57123	-5.37967	-1.39189	-0.737811	-0.3702	0.521804	-0.569816	-1.52635	2.93583	-2.24296	-3.18221	-0.496821	0.275643	-0.0673938	-0.438921	1.81035	-1.93348	1.49224	0.00934232	-1.58454	-0.06334	-1.33144	0.725521	-0.644136	2.23977	-0.0388734	0.730727	-0.112239	-0.388637	0.931174
Melittini	3.88547	0.710776	-5.77872	-6.42496	-1.21133	0.582119	-1.63	1.58048	-1.90234	-2.10243	1.76903	-1.90536	-1.90161	0.0941235	-1.08846	0.360805	-0.0232395	-0.334287	-2.15211	1.04961	0.485047	-0.679056	0.509883	0.112857	0.845433	-0.172735	-0.1418	-0.170313	2.37987	0.668849	-0.407125	0.47352
Melittini	2.72889	1.44545	-3.59009	-3.28223	-1.23338	0.389044	-2.38145	2.19908	0.770877	-1.67533	0.752815	-1.08766	-2.57767	0.806631	1.44886	0.104664	0.901971	-0.392772	-0.497423	0.948416	0.113284	-1.16726	2.00537	1.61292	0.49287	-1.46859	-0.456058	-0.572869	-1.14264	-0.681623	-0.421176	-0.0875573
Melittini	3.43572	2.43102	-4.07829	-3.96829	-1.05337	-1.40258	-2.55847	2.43075	2.06188	-0.453355	0.530722	1.43255	-1.5028	0.591293	-0.00724686	-0.726156	0.906599	-0.103946	-0.75248	1.52954	-0.311854	-1.10903	1.7998	1.2332	1.98582	-0.216226	-0.760685	0.791588	-0.54129	-0.26399	-0.0307812	0.714025
Melittini	2.05615	0.987595	-4.08481	-1.81238	-1.26214	-0.37242	-2.22743	1.89774	-0.817688	-1.30199	0.155954	-1.22339	-1.99953	0.428124	0.554808	0.231095	0.795865	-0.616526	-0.42719	0.757882	1.11973	0.180403	1.57376	1.44954	0.761464	-2.31433	-0.501527	-0.00925709	-0.37825	0.401088	-0.0793332	0.367856
Melittini	2.68614	2.40095	-4.48851	-2.65315	-1.08064	-0.652609	-0.982944	1.85996	0.859547	-3.74726	0.255169	-0.475642	-0.0966147	1.94131	-0.0958005	-3.1866	1.60379	1.0777	-0.3767	0.570983	-0.765189	-0.322058	1.92198	0.558399	-0.389425	-1.5747	0.126414	-0.52845	-1.55185	-0.0549706	0.115055	0.282296
Melittini	3.3023	2.34974	-4.46991	-1.68813	-0.440487	-1.38251	-1.71237	1.80821	0.267293	-2.79737	-0.698663	-0.750872	0.653248	1.91378	-0.526764	-1.19614	0.300108	1.06226	-0.319441	-0.222282	0.911714	0.066552	1.82357	-0.209621	-1.31273	-1.30688	0.00403948	-1.02041	-0.0862586	0.55069	-0.74923	-0.453512
Stenotritidae	-4.00391	-0.362705	-6.01717	-5.17882	-1.75487	3.07849	1.73353	1.14578	3.25153	-1.91028	-1.49218	1.73564	-0.440605	0.533446	1.57909	1.05497	-0.417085	-0.106381	-1.47004	1.44791	1.35942	-0.930052	-0.154863	-4.09632	3.36792	-0.427053	2.07016	-2.01942	-0.472649	-1.06363	-0.722155	-2.1356
Stenotritidae	-2.33996	0.226454	-3.63435	-3.44549	-1.4133	1.82878	0.803932	4.22019	0.712579	0.591198	-4.43975	0.526844	1.05301	-1.20514	2.59383	2.18371	-0.680379	-3.84998	-0.608238	2.87643	1.81783	-1.36799	-1.29547	-1.97557	1.86326	0.0201229	1.88834	-2.0978	-1.60641	-0.302866	1.8102	-0.628339
Ampulicini	1.31533	-3.85669	-15.8208	-6.17391	-10.5255	-8.17394	1.2427	-0.820794	-2.69492	-1.11849	0.557784	4.25259	1.9719	1.4096	0.116931	-0.69537	0.518003	-3.23301	-0.568787	0.804556	-0.746357	-1.42662	-1.11414	0.523861	1.31979	-1.66032	0.667165	1.10638	1.96903	-0.262085	2.00778	-0.634639
Ampulicini	0.206034	-3.12201	-17.084	-5.60598	-10.659	-9.01951	2.30368	-3.18981	-3.63643	-1.36596	1.12456	5.62912	2.26721	2.54539	0.912652	0.300435	0.611415	-2.93284	0.267392	0.0722309	-0.641809	-2.57623	0.213028	0.725529	1.40654	-1.05091	0.90559	1.49888	2.90234	-0.51535	1.44874	-1.41355
Ampulicini	-0.0421998	-4.83722	-17.6945	-4.83387	-9.29159	-7.75954	2.79324	-0.968158	-4.34073	-1.69753	1.46216	3.19331	2.86898	1.74738	1.35357	-0.772398	-0.334123	-3.1672	-0.831204	1.01614	-0.432024	-2.08518	0.356707	0.504556	0.568913	-0.237645	1.47622	1.04536	2.21878	-0.537944	1.12095	-0.337388
Ampulicini	0.337291	-5.5104	-18.2952	-4.77847	-10.5826	-8.97197	2.17716	-2.17013	-2.94715	-1.79576	1.82299	3.42369	1.897	2.24413	0.658292	-1.07271	-0.412923	-2.71873	-0.731295	-0.796803	-1.09032	-1.57032	0.0275629	1.21998	0.588207	-1.27647	0.932299	0.391292	1.83172	-0.738144	1.6004	-0.655114
Ampulicini	1.07937	-2.98128	-16.7088	-6.82108	-10.2102	-7.47582	1.89258	-0.980484	-2.841	0.141805	1.00254	4.04566	2.54366	2.64241	1.62237	1.0495	-0.696771	-1.11484	1.04238	-0.0021997	-1.11033	-1.42342	-0.158564	0.851642	0.595255	0.633072	1.65504	3.16939	2.56594	-0.909081	1.18245	-1.35595
Ampulicini	-0.736209	-5.98752	-17.2297	-4.9226	-12.3383	-9.35956	1.98167	-1.42111	-0.548408	1.24991	0.442776	4.54592	3.14291	0.436068	0.0901996	1.25216	-1.51434	0.363387	0.410043	0.535067	-2.31121	-0.0127217	-1.13462	-1.92208	-0.433262	2.139	-0.0367581	-1.09785	-1.30021	0.369983	-0.535723	0.725063
Ampulicini	0.295931	-5.518	-18.0083	-4.88653	-10.8228	-7.11157	2.43925	-0.836948	-1.73393	-1.01972	0.0661728	2.33192	1.57715	1.46175	-0.372782	1.11952	-1.10879	-0.803202	-0.0432924	1.81538	-2.7024	-0.513598	-0.102208	-2.17828	0.327403	1.77254	-2.52374	-1.70157	-1.42447	0.736086	-1.66843	0.561842
Ampulicini	0.553031	-4.1668	-17.1364	-7.17197	-12.5333	-7.41696	3.28057	-0.389117	-1.24091	-0.538765	0.392555	2.70775	1.5611	1.75761	0.651312	1.51253	-0.59507	-1.6881	0.29505	2.58539	-2.44526	-1.02439	-0.367715	-2.73983	1.14815	2.04317	-1.09316	-0.443099	-1.52106	0.980098	-2.23084	0.512144
Ampulicini	0.59434	-5.40996	-17.209	-5.75865	-12.5257	-8.28703	2.23445	0.105	-0.716561	-1.7996	0.375405	2.76847	2.38945	1.42066	1.02323	0.956247	-1.34754	-1.21081	-0.00362846	0.286729	-2.65954	-1.0349	-1.06136	-1.6162	-0.901433	2.87585	-0.441529	-1.80804	-2.86265	-0.737316	-0.884246	0.788975
Ampulicini	0.699022	-5.19711	-17.9384	-5.22891	-11.7241	-8.02061	1.26055	-0.302163	-0.967075	-0.448914	0.505817	2.14571	2.58919	1.44412	-0.392426	0.424401	-1.82823	-0.861868	0.165002	0.668268	-3.22042	0.189748	-1.16978	-0.502035	-0.300042	1.79905	-0.770958	-1.44389	-2.22025	0.523264	-0.796358	0.96555
Larrinae	-3.89767	-14.2166	-24.7763	4.19213	9.05703	2.84079	-2.12071	-2.40954	4.52062	3.71574	-4.48985	-0.256852	1.69015	-4.42034	1.27859	-1.58311	-3.62112	-0.453721	0.0431199	1.6462	1.45765	1.58994	-0.85717	0.317248	0.721368	0.297785	-0.345047	1.00037	0.409981	-0.635766	-0.881406	-0.293735
Larrinae	-3.24152	-14.9769	-25.9628	3.67432	9.57911	2.5066	-2.83131	-2.94421	3.49527	4.25026	-3.28633	-1.53934	-0.560609	-4.2674	0.776235	-1.71145	-4.61096	-0.363929	0.362783	2.26541	1.39245	1.76514	0.600059	0.102121	1.15293	0.266264	-0.0124756	0.655716	0.142489	-0.0802371	-0.296285	1.27765
Larrinae	-4.2236	-14.5454	-25.4008	3.52669	9.3777	2.97266	-2.42	-2.675	4.60678	4.19801	-4.01854	-0.820284	-0.0099166	-4.75601	-0.150875	-1.95148	-4.03742	-0.276466	0.11917	1.57023	1.24906	1.58548	-0.658466	1.36587	0.140068	0.129784	0.297354	0.991326	0.197043	-0.0791031	-0.473009	1.25495
Larrinae	-4.02181	-15.4759	-24.3889	4.54506	9.35326	2.09863	-1.28503	-2.04443	3.67877	3.13722	-4.27517	-1.65445	1.55261	-4.80344	2.73144	-2.32522	-4.60279	-1.44776	0.976718	2.9158	1.82738	1.64443	0.104848	-1.07574	1.8581	1.27566	0.258282	0.997605	0.434057	-1.51935	0.222518	-0.906338
Larrinae	-4.27895	-14.3957	-24.2227	4.44242	10.2182	2.20127	-2.17051	-3.28873	4.69959	4.52593	-3.23914	-0.374205	0.562636	-4.16619	1.13045	-1.83825	-4.51135	-0.332699	0.749237	2.9002	1.71149	1.69771	-0.851278	-0.307001	1.27675	1.0688	-0.673103	1.31399	-0.118848	-0.515065	0.146241	0.887736
Philanthinae	-1.79357	-8.76788	-14.5862	0.170071	0.968522	-2.28044	-2.19397	-1.10938	1.59176	-4.07222	-0.589526	-6.73517	-1.61828	2.44069	1.44688	0.760091	-1.41684	2.61137	-0.604288	-0.166598	0.939918	1.21135	2.65022	-0.802775	-1.58797	-0.46045	-0.973966	-1.55324	-0.567744	1.61393	-0.179541	-0.178629
Philanthinae	-2.25904	-9.82961	-15.4073	0.809292	0.699187	-3.16045	-2.13146	-0.700127	1.17349	-3.31691	-0.656082	-7.08476	-1.73997	2.19038	0.800476	0.91949	-0.795103	2.20236	-0.399281	-0.119216	0.785154	1.02459	2.46508	-1.63123	-1.21111	-0.271216	-0.802242	-0.652942	-0.627743	1.38932	-0.604215	-0.518563
Philanthinae	-1.68404	-7.81436	-13.9985	0.492001	1.22518	-0.573939	-2.38748	-1.66565	2.26115	-3.6742	-0.515561	-5.82976	-1.35472	3.09085	0.677753	0.229654	-0.896964	3.26684	-0.550198	-0.208705	0.0499844	0.973573	3.26621	-1.58878	-1.12903	-0.645558	-0.23405	-0.979321	-0.735665	1.1115	-0.154349	-0.562066
Philanthinae	-1.9867	-9.04892	-14.391	0.507059	0.662141	-3.39696	-2.5243	-1.45808	0.949368	-2.81779	-1.40103	-5.89193	-0.228484	2.66078	1.78424	1.60095	0.303743	3.65201	-0.298734	0.428296	-0.00839938	1.1334	2.11331	-1.21604	-1.17954	-0.597625	0.109508	-0.518818	-0.967613	1.08966	0.124308	-0.652831
Philanthinae	-1.94297	-8.64934	-13.9951	-0.358756	-0.110619	-2.77774	-2.05112	-1.13791	2.10712	-2.98046	-0.911996	-4.92226	-0.188366	3.18698	1.38508	1.5663	-0.0703041	4.18134	-0.132036	-0.0764324	-0.338707	0.895579	1.29718	-1.84459	-1.41141	-0.507856	-0.123336	-0.936757	-0.644281	1.13325	0.283944	-0.937207
Ammophilinae	-5.80275	-16.7551	-1.99386	-7.06097	4.7545	3.96459	-4.66609	-9.32868	5.53416	-3.48127	4.21831	-0.016008	2.17887	-2.21993	0.749173	0.500657	2.4312	-0.0709138	-1.32427	-2.13237	-1.94052	-0.196243	0.491659	-0.688236	-1.1138	0.0274402	0.425373	0.0501749	0.81943	0.188266	0.917313	-0.354203
Ammophilinae	-5.83226	-16.8031	-3.93752	-6.77966	3.99553	2.75704	-5.09116	-8.81864	5.71246	-3.26572	4.32745	0.0533132	2.2333	-2.45989	0.609276	0.423228	2.8797	-0.617482	-1.37251	-2.31481	-1.08832	-0.300693	1.19402	-0.637147	-0.869859	-0.596694	0.301931	-0.0455473	0.468083	-0.104059	0.667542	-0.18288
Ammophilinae	-5.75627	-17.1798	-3.9788	-6.2144	3.79907	3.43267	-5.81268	-9.93959	5.94469	-3.02921	4.5478	0.560263	1.59044	-1.66936	-0.165984	0.515801	2.08091	-1.01507	-1.3264	-2.44897	-1.47776	-0.0782474	0.850127	0.876785	-1.35471	-0.683528	0.961185	-0.133896	-0.394486	-0.28047	0.634677	1.27466
Ammophilinae	-4.75773	-17.1982	-2.7331	-7.62746	5.54193	3.15229	-5.06372	-8.67339	5.14146	-3.40438	3.69491	-0.480922	0.18125	-2.40529	-0.874268	1.48951	2.56452	-0.19313	-0.296795	-1.54369	-0.378275	-1.13818	0.00132315	-0.449027	-1.39584	1.31605	0.301687	-0.311033	-0.240272	-0.17389	0.545779	-0.301022
Ammophilinae	-5.22028	-16.0312	-2.69829	-4.84014	5.9249	3.16579	-5.45389	-8.7545	5.19479	-3.31463	3.15822	-0.370977	0.373577	-2.38342	-1.24107	-0.0265528	2.1879	0.211664	0.0368288	-2.0701	-0.429676	0.197836	-0.362657	0.00240042	-1.39408	-0.0356046	0.415999	-1.12901	0.24807	-0.0334164	0.000331709	-0.813094
Sphecinae	-2.69462	-12.1216	-4.93236	-3.37055	4.64091	5.32226	-0.450639	-6.34207	2.75392	-1.79525	3.10586	3.66698	1.06295	-1.87969	-1.77909	-0.0978797	3.17322	1.38138	0.563617	-0.905929	1.31402	-1.38569	-0.0391805	0.311493	0.177543	-0.77245	1.23069	-1.89956	-0.229952	0.463807	-0.449602	0.997062
Sphecinae	-3.2745	-12.8731	-4.17304	-3.95968	4.0309	5.1818	-1.20261	-6.57297	3.50507	-2.23096	1.7677	4.3534	1.63244	-1.5599	-0.857306	2.34836	4.35483	0.557223	1.36318	-1.37895	0.980556	-1.35349	-0.160902	-0.0499929	0.871382	-1.26111	1.14719	1.25093	0.030679	-0.618754	-0.542704	-0.288696
Sphecinae	-2.90261	-12.5039	-3.70863	-4.92793	4.48949	5.14304	-1.37607	-5.54657	4.44324	-2.13894	2.55511	3.52573	0.575529	-0.886529	-1.50403	0.67717	3.68829	0.542262	0.410212	-0.960818	1.17495	-1.70698	-0.125427	-0.287086	1.10888	-1.37873	0.815982	-0.635148	-0.522081	-0.172359	-0.0186322	-0.106855
Sphecinae	-2.5815	-13.5087	-4.40217	-4.71428	4.13352	5.20329	-3.11245	-6.78473	4.24313	-1.56494	1.91879	2.5572	1.74434	-0.0985332	-0.574863	1.48321	3.29573	0.272859	0.67201	-1.95754	0.718172	-2.13375	-0.559489	0.440139	-0.205752	-0.318918	1.35337	-0.77754	-0.860621	-0.129481	-0.446287	-1.09902
Sphecinae	-2.62186	-14.1008	-5.59408	-4.87594	3.12805	4.58508	-1.16708	-6.08096	4.03839	-3.27556	2.36172	2.54155	-0.0126873	-1.02128	-0.72104	1.43891	2.93688	-0.190147	-0.125541	-0.166337	0.517675	-2.2344	0.89331	-0.858956	1.05208	-2.2391	-0.210954	-0.197378	-0.615162	0.053417	0.359576	1.27306
Bombini	-8.14958	4.27278	0.42248	-0.280139	-2.43711	-7.61161	1.54032	-1.45793	-0.833379	-0.378406	-2.89666	-1.07522	-1.18182	-1.39613	-0.14561	1.73754	1.94757	1.51005	-0.753543	-1.74321	2.23349	-1.66919	-0.653874	0.922738	-0.763407	-0.243396	-1.84224	-0.0975936	0.0595062	0.0894391	-0.487132	-0.508209
Electrapini	-0.883096	4.33605	-0.328811	0.793835	6.04113	-6.49041	-1.51384	-1.84904	-5.1539	-2.78677	2.1182	-2.48091	-1.15106	-0.126407	8.10135	-1.05377	-1.70738	3.50159	1.92991	2.60049	-2.3859	0.233959	-0.960881	-1.2215	3.82992	0.055232	-2.33415	0.0323613	2.4587	1.36616	-1.30129	-1.83403
Electrapini	-3.90053	3.87536	-0.694342	1.54312	5.7808	-6.6517	-7.03524	-4.84713	-2.74378	-3.24975	0.0493155	0.65859	2.02539	2.43818	3.46578	-0.939221	-1.87875	3.36171	-0.196527	0.0563117	-0.0519989	-0.659018	-1.0314	0.853915	1.30005	-0.950713	-1.60265	-0.290925	1.57401	1.51354	1.92649	-1.13452
Electrapini	-4.56201	7.17858	2.05004	-0.621507	4.43789	-6.25227	-0.806245	-3.71299	-4.9523	-1.43258	0.81673	-1.25556	-0.866806	-2.31786	0.615295	0.627249	-5.67521	3.17133	1.20085	0.344409	-2.91114	-0.398469	0.772698	-1.53191	-0.344374	1.08386	1.43368	-1.18791	-0.103115	-0.857049	0.0703356	2.68471
Electrapini	-2.2722	5.27987	0.772054	2.18302	3.10306	-5.10619	0.0872346	-3.37651	-6.36601	0.829989	-0.355822	-3.06217	-0.146337	-0.886354	-1.08681	1.06043	0.0412471	3.08482	1.47658	-1.73773	1.91012	0.71172	-1.57098	0.831567	0.392101	1.00063	-0.415078	-0.0569486	-2.4094	0.948621	-0.448479	-0.110502
Electrapini	-1.50996	3.02544	1.33063	3.94771	5.75841	-5.94347	0.148596	-1.97376	-5.76478	-2.63754	1.86815	1.15838	-0.0111995	-2.35201	1.53471	2.7429	-4.53095	-0.539953	1.56608	2.53069	0.357403	-1.45234	0.515801	3.01318	2.03392	-0.917148	-0.772151	-0.89612	-0.892281	-0.190356	2.43068	1.28261
Electrapini	-2.98573	4.91838	1.48703	4.43977	4.54098	-8.43379	-2.91961	-4.22942	-6.60825	-0.944042	3.07473	-1.52354	-1.99492	-2.30157	2.56273	-0.158925	-2.6015	1.35871	5.01069	-1.88038	6.21543	-0.661868	-0.603904	0.177895	3.51652	0.380905	-0.709592	-0.747204	-3.83119	-0.928433	-0.994545	-0.346089
Euglossini	-8.85999	2.2944	6.69977	-1.40954	-1.39434	-2.04927	-2.20109	0.364795	3.13247	-3.12726	1.48384	-0.750757	0.619207	-1.20017	1.33219	0.483889	0.658197	1.66764	2.01924	0.0656063	1.07526	1.16864	-1.09126	-0.433738	0.689613	-1.41026	0.643671	-1.6513	1.79351	0.186054	0.678724	2.69343
Exomalopsini	1.99991	3.5143	4.67735	-2.11727	2.44693	-2.39212	-2.97444	2.15889	-1.3757	-1.74213	1.81252	0.54551	-1.29151	-1.83847	0.905616	-2.41346	-0.878794	2.93991	1.4254	-0.539593	0.409004	1.22153	-2.26187	-0.191014	-1.20117	0.243154	-0.304858	-1.90442	-0.486928	0.307032	1.26101	-2.77758
Melikertini	0.833826	4.28534	-1.7727	2.04525	2.99325	-6.27859	2.82218	-5.18628	-5.91462	-1.23395	2.15928	-1.78353	-4.59435	0.00434472	-1.14957	2.87589	1.41	2.59568	1.5899	-0.851015	-1.17379	-1.82336	3.11289	-1.83768	3.01079	3.40447	-0.979375	0.0864523	-1.48836	-0.509442	-2.53641	2.36494
Melikertini	-2.3313	3.30316	0.704732	2.26154	6.88565	-6.45078	-2.0391	-2.72461	-3.86044	-2.74314	2.11735	-0.739077	0.498286	-1.09079	2.26905	4.54289	-3.19456	1.3876	1.17475	-0.716061	-0.191815	-0.999332	-0.721841	1.27347	2.3939	-0.587664	-1.39611	-0.151696	-0.52168	-1.02786	0.861688	0.717742
Melikertini	0.226509	4.23474	1.62768	-1.06172	1.95455	-4.01005	0.236559	-3.14126	-6.14222	-2.12246	-0.11598	-1.6171	0.094754	0.6492	-0.415325	4.09287	-0.548864	3.06028	-0.554536	-2.14793	-1.35208	-1.6192	-0.114948	-0.21974	0.375258	3.61495	2.69306	-2.10693	-3.06612	0.351305	0.255966	-0.484532
Halictini	8.32331	4.63251	-1.08036	2.2157	-0.140474	0.934879	2.09057	-0.901924	2.27199	-1.3592	-0.857031	0.496409	-0.843103	-0.0203632	3.54294	-2.91424	-0.0422828	-1.05266	-0.407735	0.768688	1.07634	2.83877	1.32202	-4.13209	2.02944	2.26155	2.05756	-0.461808	-0.107954	-1.18618	-2.72197	-1.29666
Thrinchostomini	7.76692	4.35227	2.0682	5.23487	1.70124	2.2946	-0.795545	1.20003	1.46697	-1.33206	0.652229	0.563921	1.1056	-1.35506	-0.827792	-1.78617	-4.90942	2.40988	-1.62622	-0.135933	-1.13638	1.38432	2.37516	2.75475	2.6028	0.837602	-3.11815	-0.14008	-0.496068	2.72264	-2.16814	-1.31531
Anthophorini	-0.979236	-2.92589	5.9873	-1.9424	3.13001	1.73348	3.2025	2.18383	-0.0688412	1.00591	1.56413	-2.82912	0.200924	1.30561	0.455028	-0.291372	0.0152377	1.25584	2.09247	1.12042	2.94064	-0.6602	-0.98354	-0.614332	1.2434	-1.11277	2.86309	-1.06855	-3.00381	4.20381	-0.814373	-1.41142
